# Supplementary material for: DLL4/Notch3/WNT5B axis mediates bidirectional prometastatic crosstalk between melanoma and lymphatic endothelial cells
Source: JCI Insight. 2024 Jan 9;9(1):e171821. doi: 10.1172/jci.insight.171821 (PMC10906450; doi:10.1172/jci.insight.171821)
Supplement: Supplemental table 1 [file jciinsight-9-171821-s098.xlsx]

## Sheet: LECI_cluster0.markers
	p_val	avg_log2FC	pct.1	pct.2	p_val_adj
ACTB	1.93716519633453e-97	-1.11771702697732	1	1	3.55876618218617e-93
TUBA1B	7.66184359840831e-97	-1.99366797552894	0.916	0.994	1.40755728746359e-92
HMGB1	2.05692444490271e-88	-1.01394768094124	0.994	1	3.77877589773077e-84
H2AFZ	4.8846800383558e-88	-1.42882578260588	0.974	0.997	8.97364569846344e-84
RANBP1	3.8752390034563e-84	-1.25609735604073	0.77	0.97	7.11920157324956e-80
RPL10	8.53440244140749e-80	0.433335310454162	1	1	1.56785507251097e-75
DTYMK	3.22335911883195e-77	-1.05888717122904	0.44	0.888	5.92163303720617e-73
RPL15	1.01395196140521e-76	0.283235226565986	1	1	1.86273114829751e-72
EIF5A	2.27011714082023e-76	-1.04840079002537	0.981	0.997	4.17043219940085e-72
RPS4X	4.61403223718778e-76	0.435559322140448	1	1	8.47643862293767e-72
RPL34	1.79208295498926e-75	0.423494534294198	1	1	3.29223559661076e-71
HNRNPA2B1	1.53896062789968e-74	-0.877041995786886	0.974	0.998	2.8272245695145e-70
NME1	2.1956322087907e-74	-1.1309544127055	0.667	0.95	4.03359593076939e-70
RAN	2.30867930082229e-74	-0.968204006292248	0.977	0.998	4.24127474354063e-70
TAGLN2	6.74733765538307e-74	-0.861930842881226	0.893	0.99	1.23955340067042e-69
ENO1	4.69347600333143e-72	-1.28038057178102	0.968	0.996	8.62238476572017e-68
HN1	6.18799637949401e-72	-1.15801362312487	0.65	0.939	1.13679681487684e-67
RPS15A	1.27198906336124e-71	0.350955167038722	1	1	2.33677110830094e-67
SNRPG	2.49803429302308e-71	-0.80056314039859	0.961	0.996	4.58913879971269e-67
HSP90AA1	5.98971603511928e-71	-1.42721219987334	0.939	0.993	1.10037073281176e-66
MALAT1	1.59083958941767e-70	1.07616269394914	1	1	2.9225314097192e-66
RPS14	3.11826016402085e-70	0.32298794753783	1	1	5.7285557473227e-66
STMN1	7.4412133229213e-70	-0.89356795143477	0.942	0.996	1.36702529955387e-65
SNRPB	1.87315267266196e-69	-0.740274338401615	0.951	0.997	3.44116877494728e-65
NUCKS1	1.25712439462135e-68	-0.914135330786831	0.845	0.977	2.30946322535888e-64
TYMS	1.62182003695233e-68	-0.988360843489317	0.46	0.874	2.97944558988512e-64
GNB2L1	4.2720957304614e-68	0.331814180684081	1	1	7.84826706643064e-64
MT2A	7.85247635098317e-68	-1.84201585612298	0.935	0.999	1.44257843043912e-63
GYPC	1.45408889142401e-67	0.692847984073173	0.997	0.994	2.67130670243505e-63
EEF1A1	5.2013700409705e-67	0.3155042037206	1	1	9.55543690226691e-63
CENPW	3.9462696841036e-66	-0.861599445443895	0.314	0.814	7.24969203666672e-62
RPL13	9.93722054000179e-65	0.276154709600178	1	1	1.82556678540373e-60
RPL31	1.67895735425011e-64	0.436406437414185	1	1	3.08441255549288e-60
CKS1B	1.74277760800719e-64	-1.22428543397932	0.375	0.804	3.20165674367001e-60
NEAT1	4.64722383822193e-63	0.897203734814992	1	0.987	8.53741491319751e-59
TUBB	1.01206484291584e-62	-0.958805596295008	0.994	0.999	1.8592643229207e-58
HSPE1	2.04126351556018e-62	-1.25478757204641	0.832	0.973	3.75000520443561e-58
TPI1	6.3321120366642e-62	-0.922826043509657	0.994	1	1.16327230225558e-57
TUBB4B	8.34515426158559e-62	-1.34799886311558	0.638	0.903	1.53308828939589e-57
TXN	3.63409409883753e-61	-0.556186286827926	0.997	1	6.67619426897442e-57
ATP5G1	1.00018459661455e-60	-0.743988601788061	0.799	0.969	1.83743912244059e-56
BIRC5	1.46424679516412e-60	-1.06854062289247	0.356	0.809	2.68996778739601e-56
PKM	1.57974245057704e-60	-1.18117872969578	0.939	0.999	2.90214485595508e-56
LSM5	8.4540465700837e-60	-0.792122114508912	0.718	0.942	1.55309289539008e-55
RPS28	2.55292666674884e-59	0.317337883935545	1	1	4.6899815794843e-55
SNRPD1	3.0095598962356e-59	-0.706037196325065	0.913	0.987	5.52886248537443e-55
B2M	5.68347938027601e-59	0.614806142478084	1	1	1.04411199695051e-54
POLD2	1.05199296992608e-58	-0.862928993333559	0.343	0.821	1.9326162850512e-54
LDHA	1.25078084077372e-58	-1.23764717271626	0.796	0.97	2.2978094825854e-54
CYCS	1.34237129891029e-58	-0.90775835297235	0.722	0.956	2.46607031322809e-54
TFPI	2.69239765716399e-58	0.906133274870359	0.99	0.865	4.94620373597597e-54
PTTG1	7.14274794981648e-58	-1.21898114473448	0.482	0.848	1.31219422586079e-53
PDLIM1	1.13654443592022e-57	0.70720830984959	1	0.964	2.08794578322903e-53
RPL26	2.77653924966409e-57	0.329729018131996	1	1	5.1007802555579e-53
VIM	3.52600258793233e-57	0.501768849829125	1	1	6.47761935429048e-53
PSMA7	6.52344419835044e-57	-0.524534989009852	1	1	1.19842193367896e-52
HMGN2	1.05857637730567e-56	-0.831454887376742	0.913	0.995	1.94471066274825e-52
HLA-E	1.20212717425408e-56	0.832296117852513	0.977	0.937	2.20842783182217e-52
PFN1	1.58577049655828e-56	-0.460681248743466	1	1	2.91321897922722e-52
UBE2S	3.95070642310176e-56	-1.86181143671061	0.45	0.805	7.25784276988025e-52
EIF1	4.00102081454545e-56	0.426039526687417	1	1	7.35027533840144e-52
RPS7	5.0533749028676e-56	0.298552502392925	1	1	9.28355503405807e-52
RPL7	5.5589649341934e-56	0.342248664452932	1	1	1.02123744806067e-51
CENPF	6.87409860929262e-56	-1.29294261358308	0.113	0.608	1.26284065551315e-51
CHCHD2	1.02164922663058e-55	-0.614957845220315	1	1	1.87687179424304e-51
VWF	1.17186096310302e-55	0.805015717879773	0.951	0.739	2.15282577531657e-51
LSM3	1.84067314640483e-55	-0.65334312093043	0.796	0.966	3.38150063726031e-51
NHP2	2.43433521735467e-55	-0.784187374781727	0.838	0.98	4.47211722780226e-51
EEF2	9.4291103763089e-55	0.412007480144355	1	1	1.73222186723171e-50
PARP1	1.38762199115905e-54	-0.719046111187542	0.579	0.899	2.54920035995829e-50
PGAM1	1.90954857910883e-54	-0.631257515211531	0.903	0.988	3.50803169468084e-50
EIF4EBP1	3.82042722194165e-54	-0.927184261081355	0.654	0.927	7.01850684942901e-50
MINOS1	5.57113670066567e-54	-0.555760838134945	0.909	0.994	1.02347352327929e-49
FCGRT	1.8213375435445e-53	0.731925244955053	0.796	0.516	3.34597920124561e-49
TPM3	8.07443023397138e-53	-0.593120470140468	0.916	0.992	1.48335357828288e-48
EBNA1BP2	1.0646782331387e-52	-0.817548765593681	0.362	0.818	1.9559203820991e-48
MKI67	2.1908726405217e-52	-1.14409657847012	0.094	0.577	4.02485212790241e-48
TK1	6.10984757443711e-52	-0.795248047426348	0.521	0.896	1.12244009789984e-47
CALR	1.21299021435649e-51	-0.773227633966123	0.935	0.995	2.22838432279431e-47
PTMA	2.33760138390997e-51	-0.438637794723188	1	1	4.294407502381e-47
SCNN1B	2.86036732163148e-51	0.644697905799641	0.631	0.291	5.2547808065692e-47
TUBG1	5.48566463866064e-51	-0.654571164912766	0.236	0.714	1.00777145076835e-46
YWHAQ	7.0425497065974e-51	-0.694353984706386	0.793	0.967	1.29378680659901e-46
BOLA3	9.71790955285351e-51	-0.635129964410759	0.479	0.876	1.78527716395472e-46
PRC1	2.69106144529406e-50	-0.735027267248121	0.058	0.53	4.94374898114972e-46
CDKN3	3.27944430457805e-50	-0.869659132081107	0.236	0.695	6.02466713194034e-46
NUSAP1	3.48685640589695e-50	-0.787521064987749	0.091	0.563	6.40570390327328e-46
LMNA	3.60094261011631e-50	-0.745092951133908	0.864	0.986	6.61529166904467e-46
RPS25	2.02830400151718e-49	0.267456416498199	1	1	3.72619728118721e-45
SRSF2	2.1713791176623e-49	-0.706441922560419	0.761	0.951	3.98904057705742e-45
TPT1	5.77739109540352e-49	0.414865159546845	1	1	1.06136451813658e-44
MYBL2	1.52000997933766e-48	-0.565264408789909	0.081	0.555	2.79241033304121e-44
PA2G4	1.68325025781228e-48	-0.726274756760292	0.634	0.925	3.09229904862694e-44
RPL27A	2.03695911518747e-48	0.269000439932509	1	1	3.74209759051091e-44
HMGN1	2.23393990357246e-48	-0.532418155999719	0.994	0.996	4.10397099685297e-44
SRM	3.10981971849889e-47	-0.747130483369882	0.712	0.934	5.71304980485431e-43
GSTO1	8.03550014767298e-47	0.59699650223859	0.997	0.996	1.476201732129e-42
DUT	1.00240899129811e-46	-0.64185435799018	0.832	0.969	1.84152555791376e-42
SNRPE	2.20237990601359e-46	-0.510357379054462	0.958	0.995	4.04599212533757e-42
IGFBP7	4.60805196590609e-46	0.701169524357136	1	0.926	8.46545226656607e-42
CENPM	4.71744311603943e-46	-0.569291570813187	0.22	0.681	8.66641474847604e-42
MRPL51	5.54141380447129e-46	-0.597026447350648	0.955	0.999	1.01801313001942e-41
DEK	6.41915468766976e-46	-0.717366229152048	0.767	0.944	1.17926290767181e-41
CLSPN	1.29397271739792e-45	-0.618778511605344	0.058	0.509	2.37715727913173e-41
H2AFV	1.31541984626723e-45	-0.580256623263335	0.919	0.988	2.41655779957752e-41
EIF3F	2.0930361387229e-45	0.438202794025821	1	0.999	3.84511669044784e-41
HMGB3	3.78305559135001e-45	-0.635889310272861	0.414	0.827	6.9498514268691e-41
SNHG7	5.126155649184e-45	0.688364010863984	0.958	0.911	9.41726054311592e-41
DNMT1	8.06620671053662e-45	-0.766504331886523	0.301	0.708	1.48184283479268e-40
PTGES3	1.22435546606013e-44	-0.627324028995534	0.822	0.971	2.24926342669906e-40
PDCD5	2.73137482113689e-44	-0.609718888148938	0.816	0.961	5.01780868391058e-40
HMGA1	2.78219668654145e-44	-1.42338689446921	0.968	0.993	5.1111735328453e-40
ANP32E	3.96745542612568e-44	-0.560976118730628	0.194	0.663	7.28861236333548e-40
PGP	3.99125638871718e-44	-0.611479026514397	0.472	0.849	7.33233711171233e-40
NUDC	8.25017081990374e-44	-0.77603713428345	0.557	0.876	1.51563888132452e-39
POP7	1.03330858574932e-43	-0.682148259622277	0.333	0.745	1.89829120288007e-39
UBE2T	1.04690267793327e-43	-0.655856305529921	0.12	0.561	1.9232649096312e-39
TOP2A	1.68969309557924e-43	-0.893083742029816	0.058	0.487	3.10413518588862e-39
SLIRP	1.84799921989187e-43	-0.585464198277346	0.848	0.978	3.39495936686336e-39
PRELID1	2.32960391421671e-43	-0.50374488509328	0.987	0.998	4.27971535080752e-39
RPS3A	2.38097411718023e-43	0.258934774414555	1	1	4.3740875506718e-39
PNRC1	2.84310287953223e-43	0.616553963055455	0.919	0.751	5.22306429998867e-39
RPL39L	3.04963719294933e-43	-0.574521727586385	0.256	0.689	5.60248848716722e-39
STRA13	3.45155257945794e-43	-0.64864110276572	0.531	0.854	6.34084724372218e-39
CALM2	6.08228177192642e-43	-0.775872095111645	0.955	0.993	1.1173759843206e-38
WDR34	7.88615327985133e-43	-0.489804687820849	0.282	0.743	1.44876521904149e-38
TOMM40	9.37414557994701e-43	-0.696509455201563	0.366	0.78	1.72212428449206e-38
TMEM106C	1.16735853320762e-42	-0.579051363264294	0.333	0.751	2.14455436135571e-38
SLC25A6	1.27367136100597e-42	0.431434163106251	1	1	2.33986165730408e-38
RPS6	1.57110756251964e-42	0.261894646749669	1	1	2.88628170310483e-38
CACYBP	1.65453794416392e-42	-0.699693026932017	0.715	0.927	3.03955165722354e-38
RPL39	1.69181157464042e-42	0.30338023025855	1	1	3.10802704377192e-38
TPX2	2.43195861229608e-42	-0.656540652910544	0.084	0.508	4.46775116664912e-38
UQCR10	3.08169494771796e-42	-0.520971545142344	0.935	0.995	5.66138178845266e-38
PHB	1.60734155747339e-41	-0.656380539427168	0.796	0.959	2.95284717523436e-37
HNRNPR	2.20367510806976e-41	-0.601007842405113	0.44	0.817	4.04837154103495e-37
H2AFX	2.80175707279834e-41	-0.582657568736005	0.129	0.557	5.14710791843783e-37
SNRPA1	4.38091985715405e-41	-0.553068176745983	0.337	0.757	8.04818786957771e-37
SNRPF	5.00844792666258e-41	-0.496934544321622	0.939	0.99	9.20101968607183e-37
AURKAIP1	1.03717505462037e-40	-0.497933744717114	0.951	0.992	1.90539429284308e-36
ARPC2	1.28943910305408e-40	-0.368728226929934	1	1	2.36882857622066e-36
RNASEH2A	4.56775202118381e-40	-0.47596253515025	0.227	0.67	8.39141723811677e-36
YBX1	8.00737462328695e-40	-0.425524111859261	1	1	1.47103479204405e-35
NCL	8.54078748403931e-40	-0.801997842468449	0.841	0.962	1.56902806869286e-35
HNRNPAB	8.90209739508474e-40	-0.686706848621904	0.56	0.865	1.63540431245102e-35
SMC2	1.35670362922923e-39	-0.492406884570501	0.178	0.609	2.49240023725701e-35
GMNN	1.3656492350892e-39	-0.547781202804767	0.168	0.588	2.50883420978236e-35
ERH	1.36639402531737e-39	-0.491104167378775	0.913	0.986	2.51020246391055e-35
RRM2	1.4105390765954e-39	-0.661103590761821	0.223	0.638	2.59130133761342e-35
TUBA1A	1.73223661879346e-39	-0.787592838061268	0.77	0.95	3.18229189238547e-35
ZWINT	1.8133841399909e-39	-0.465543060476966	0.12	0.543	3.33136800357728e-35
LSM4	1.90951577919407e-39	-0.518624606630905	0.825	0.979	3.50797143795743e-35
SMC4	2.00177751055573e-39	-0.769093858169629	0.379	0.766	3.67746546464192e-35
SRP9	2.70429343416044e-39	-0.513989807171392	0.874	0.978	4.96805746789614e-35
CDC20	3.70676853752174e-39	-0.867389016327815	0.236	0.63	6.80970448028119e-35
CENPN	3.7426777196325e-39	-0.499814806883309	0.294	0.717	6.87567323873687e-35
CALM1	9.24908361262564e-39	-0.520982946723676	0.958	0.998	1.69914915047546e-34
SOD1	1.00280348160122e-38	-0.47487966235518	0.99	0.998	1.8422502760496e-34
HNRNPA3	1.11816742338212e-38	-0.518274197250345	0.88	0.987	2.0541853734953e-34
ATP5J2	2.24682544043679e-38	-0.471874844999129	0.951	0.995	4.12764301662642e-34
PIN1	2.30273873274822e-38	-0.486726161707157	0.796	0.946	4.23036132593176e-34
CCNA2	2.551852738614e-38	-0.567729034064475	0.065	0.459	4.68800866610778e-34
ACOT7	2.95637401353229e-38	-0.514972561158093	0.375	0.78	5.43115470026016e-34
LRRC59	4.21961879525213e-38	-0.666283849681741	0.479	0.817	7.75186168875768e-34
PBK	5.36807462975367e-38	-0.432309702320794	0.032	0.424	9.86168990232047e-34
GGH	5.37470037730363e-38	-0.488763343164449	0.424	0.851	9.87386206314451e-34
JUNB	5.67398427805214e-38	0.714309294984801	0.841	0.714	1.04236765172096e-33
DHFR	7.04727778506765e-38	-0.558343025196862	0.239	0.642	1.29465540189478e-33
RPL9	7.27080384102295e-38	0.256910451924999	1	1	1.33571937363433e-33
GRN	1.13046832342957e-37	0.64043616181429	0.971	0.933	2.07678335697247e-33
MORF4L2	1.13746033841664e-37	-0.575761923487439	0.706	0.925	2.0896283877052e-33
TMEM160	2.82434948739539e-37	-0.474483164047087	0.709	0.928	5.18861244329407e-33
CEP55	4.73597685185073e-37	-0.483243108107577	0.049	0.439	8.70046307453498e-33
GTSE1	5.24243193432512e-37	-0.521992050536204	0.055	0.446	9.63087170654867e-33
ASF1B	5.26785771393937e-37	-0.411606700218691	0.042	0.427	9.67758140627802e-33
RHEB	6.34884614695354e-37	-0.496293352614921	0.832	0.979	1.16634652565683e-32
MAD2L1	1.01253561051228e-36	-0.434806347794566	0.081	0.482	1.8601291700721e-32
ACAT2	1.06477040929323e-36	-0.588050113532055	0.466	0.848	1.9560897189126e-32
CFL1	1.21046791510255e-36	-0.331740662977444	1	1	2.2237506068349e-32
MRPL12	1.5036516982152e-36	-0.542043745001063	0.718	0.925	2.76235853479114e-32
PRKCDBP	1.62859884875727e-36	-0.592117542546832	0.896	0.992	2.99189894505198e-32
EBP	1.7377012263994e-36	-0.524887180778766	0.427	0.834	3.19233092301834e-32
LDB2	1.99280888479854e-36	0.591796552100206	0.854	0.686	3.6609892022634e-32
RPA3	2.20496850174917e-36	-0.582460865116208	0.447	0.799	4.05074763456341e-32
LMNB2	2.48075459002411e-36	-0.368473785396512	0.084	0.491	4.55739425733329e-32
TIMP3	2.72124350143258e-36	0.729127432437797	0.984	0.928	4.9991964364818e-32
PCNA	3.88052652026048e-36	-0.575250995572875	0.194	0.604	7.12891527037052e-32
CCNI	4.62738033293818e-36	0.495702004510185	1	0.99	8.50096040964072e-32
RPS24	6.06942548734153e-36	0.274371103936584	1	1	1.11501415627951e-31
AKR1B1	6.4466917004818e-36	-0.511882435270109	0.515	0.863	1.18432173229551e-31
XRCC6	8.04968780748542e-36	-0.699544387841313	0.599	0.898	1.47880814711315e-31
CCNB1	8.17722762183866e-36	-0.755821915712255	0.172	0.567	1.50223848640798e-31
NUDT1	9.83190819228212e-36	-0.548087949852672	0.269	0.692	1.80621985400415e-31
SSRP1	1.10409099662157e-35	-0.527200027942323	0.592	0.888	2.02832556989349e-31
PDAP1	1.15943072463796e-35	-0.610890159856209	0.715	0.914	2.12999018423239e-31
CLDN5	2.00711731950124e-35	0.873845075287849	0.974	0.812	3.68727522765573e-31
PPP1R14B	2.2390460149565e-35	-0.620117949898194	0.761	0.924	4.11335143407659e-31
UQCC2	2.61110985584197e-35	-0.486636239516296	0.68	0.922	4.79686991616729e-31
DNAJC9	3.06661036034492e-35	-0.49393604982508	0.282	0.679	5.63366989298965e-31
TUBB2A	4.48173427362437e-35	-0.554171271343749	0.207	0.609	8.23339403407532e-31
PHF19	4.56150415153641e-35	-0.499288970751218	0.22	0.632	8.37993927678754e-31
NME4	4.74814058547992e-35	-0.643903483685533	0.686	0.926	8.72280906958516e-31
CENPA	5.33993409785036e-35	-0.535690695564584	0.065	0.444	9.8099929311609e-31
ATP5J	6.10134955015031e-35	-0.504792209835732	0.977	0.998	1.12087892585811e-30
MMRN1	6.65386133032523e-35	0.6490007231034	0.948	0.776	1.22238086499405e-30
RBX1	7.33282760705991e-35	-0.462382443900704	0.919	0.99	1.34711375969298e-30
EIF3E	1.54953973513738e-34	0.415934974236376	1	0.998	2.84665944742088e-30
CD320	2.08068694071098e-34	-0.5165093872857	0.608	0.899	3.82242997878015e-30
SULT1C4	2.26331361622675e-34	0.56474152254207	0.793	0.533	4.15793344437015e-30
SRSF3	2.71439076452342e-34	-0.50346268742419	0.89	0.983	4.98660727350597e-30
RAD23A	3.1672639937406e-34	-0.530836385363904	0.858	0.964	5.81858068290085e-30
MT-ND2	4.12515769131979e-34	-0.472288185529344	1	1	7.57832719472358e-30
SNRNP25	4.97939637962456e-34	-0.43346330624573	0.398	0.807	9.14764908900828e-30
RPS3	5.40822318527645e-34	0.303124090215142	1	1	9.93544681367136e-30
HSP90B1	6.15151349058138e-34	-0.650166174837974	0.867	0.978	1.13009454335471e-29
FEN1	8.71674697327977e-34	-0.399970881465501	0.058	0.432	1.60135358646123e-29
CENPK	9.65246840473973e-34	-0.370337678361741	0.074	0.453	1.77325497063474e-29
HSPD1	9.87317712992901e-34	-0.766010816407952	0.903	0.983	1.81380137053926e-29
KIF5B	1.16128665671277e-33	-0.540184175055203	0.689	0.933	2.13339971704703e-29
BCL2L12	1.55730182311024e-33	-0.451072600744459	0.275	0.677	2.86091917923582e-29
HNRNPM	1.67180772417315e-33	-0.529229545094922	0.754	0.946	3.0712779700785e-29
GINS2	1.88654909917606e-33	-0.467465591470822	0.133	0.523	3.46577935009635e-29
SAE1	3.03920776907015e-33	-0.471473925745663	0.369	0.761	5.58332859255877e-29
PGK1	5.79860907121034e-33	-0.557760233954306	0.715	0.944	1.06526247247205e-28
YWHAH	5.8448853585347e-33	-0.502001683275525	0.893	0.971	1.07376388921641e-28
SAT2	5.94412599160325e-33	0.468010289604216	0.871	0.79	1.09199538591743e-28
ANAPC11	1.35687226105157e-32	-0.415870408178616	0.9	0.989	2.49271003077784e-28
CENPU	1.49897141902572e-32	-0.37169682266326	0.087	0.462	2.75376039389215e-28
CMSS1	1.70975230795173e-32	-0.47027869295571	0.197	0.588	3.14098596493812e-28
MRPL4	2.90939186280555e-32	-0.450497991257078	0.421	0.809	5.34484379116008e-28
PSMB2	3.1405656383491e-32	-0.500816004772053	0.88	0.981	5.76953313421113e-28
MCM3	5.5473562763281e-32	-0.426889981877509	0.142	0.529	1.01910482152423e-27
HMMR	6.25228367779115e-32	-0.512796724638223	0.049	0.402	1.14860703444701e-27
PSMD14	6.76719509026698e-32	-0.471974090726315	0.405	0.769	1.24320141003295e-27
SGOL1	7.94727730866393e-32	-0.348191886654137	0.026	0.362	1.45999431437465e-27
KPNA2	8.45527761673736e-32	-0.723517404273586	0.388	0.745	1.55331905097082e-27
CAV1	9.65702727580495e-32	-0.498612839933012	0.994	1	1.77409248083813e-27
COX4I1	1.04376584963162e-31	0.286603159496673	1	1	1.91750224235825e-27
NRN1	1.08210404245061e-31	0.52862715308751	0.887	0.746	1.98793333638602e-27
SRI	1.28919633841197e-31	-0.512173396616551	0.893	0.986	2.36838259329664e-27
POLR2F	1.36293066353742e-31	-0.756825635450308	0.803	0.952	2.5038399219846e-27
MCM7	2.23290570157454e-31	-0.603514890296188	0.278	0.648	4.10207106436258e-27
TRIP13	2.27272310100395e-31	-0.301259048136574	0.036	0.382	4.17521960885435e-27
NDUFS6	2.38995759877276e-31	-0.399639914289891	0.951	0.994	4.39059110470543e-27
ACTN4	2.54316913824518e-31	-0.50373620766082	0.641	0.917	4.67205602387023e-27
HDGF	2.76459405367538e-31	-0.518769948043847	0.482	0.791	5.07883573600705e-27
NTMT1	3.29473988638548e-31	-0.437685580799326	0.301	0.683	6.05276664527876e-27
CDK4	3.74326824316787e-31	-0.517722136062292	0.663	0.906	6.87675808952369e-27
IFRD2	4.06010604769254e-31	-0.461039906414412	0.398	0.767	7.45882082021596e-27
HLA-B	4.587657144217e-31	0.594212435500979	0.984	0.938	8.42798493964105e-27
CCNB2	5.40100537999379e-31	-0.521381113332443	0.165	0.534	9.92218698358658e-27
ID1	6.31426881531797e-31	0.500769555666397	1	0.998	1.15999432406206e-26
CBX3	6.50369334112422e-31	-0.444789428120452	0.887	0.978	1.19479350369793e-26
PSMB3	6.90012788296568e-31	-0.476937139051497	0.877	0.981	1.26762249337963e-26
GNG5	7.77186176951951e-31	-0.403902444852934	0.961	0.995	1.42776872567843e-26
DDX39A	9.99513626766706e-31	-0.496732669314938	0.421	0.774	1.83620648373312e-26
CTSD	1.07889662868846e-30	0.673976743653613	0.932	0.889	1.98204099656357e-26
BANF1	1.26291178970051e-30	-0.412577835713481	0.883	0.98	2.32009524885881e-26
SRSF7	1.40671198527632e-30	-0.587878474085609	0.663	0.885	2.58427058815113e-26
TROAP	1.56790864687325e-30	-0.353895030630621	0.123	0.51	2.88040497517085e-26
KIF20B	2.25043246930825e-30	-0.362197156880244	0.052	0.394	4.13426948936618e-26
HNRNPH3	2.42933511490173e-30	-0.452848773799761	0.498	0.822	4.46293153958596e-26
UQCRB	2.66332808572017e-30	0.336300061710412	1	1	4.89280002627652e-26
MAP1B	2.89696009589369e-30	-0.50958687462518	0.57	0.867	5.3220053921663e-26
UBE2C	3.04633679167659e-30	-0.967481013349762	0.243	0.596	5.59642531998906e-26
POLR1D	3.26100557268777e-30	0.433439794020821	0.997	0.989	5.99079333758471e-26
FAM64A	3.35313479201071e-30	-0.35275142166263	0.042	0.383	6.16004392640288e-26
ANXA1	5.42994216625219e-30	-0.630886770005699	0.913	0.992	9.97534675362189e-26
CHAF1A	5.53447220666429e-30	-0.368855921605683	0.071	0.415	1.0167378890863e-25
AURKB	6.4342836082513e-30	-0.460862734703316	0.084	0.429	1.18204224167185e-25
PLK1	7.12639012252435e-30	-0.59285029223019	0.078	0.417	1.30918912940895e-25
RHOJ	8.68716756793881e-30	0.475467900569152	0.673	0.476	1.59591955390604e-25
SKA2	9.06842372985798e-30	-0.441197802456832	0.505	0.853	1.66596012341221e-25
STIP1	1.00111890025487e-29	-0.44885730451687	0.294	0.678	1.83915553165821e-25
PYCR1	1.06130509863546e-29	-0.456816185397866	0.23	0.603	1.94972359670321e-25
2007-09-01	1.11986642662005e-29	-0.527809922849755	0.754	0.938	2.05730661234369e-25
TUBB6	1.28179939597379e-29	-0.608865042452785	0.767	0.946	2.35479367034345e-25
COTL1	1.31864175545699e-29	-0.823967339305737	0.757	0.939	2.42247676895003e-25
S100A10	1.42320518978274e-29	0.345239736192249	1	1	2.61457025414986e-25
PDIA4	1.67241209300175e-29	-0.534365417437348	0.498	0.832	3.07238825605352e-25
CDCA3	1.82551794295151e-29	-0.405574650891851	0.065	0.406	3.35365901299622e-25
CEBPD	2.35454834179111e-29	0.56429734842605	0.777	0.597	4.32554075870444e-25
CDKN1C	2.35536937362907e-29	0.427535100814926	0.489	0.247	4.32704907629397e-25
POP5	2.69687471688817e-29	-0.333748798943336	0.175	0.565	4.95442854239525e-25
TMED9	3.23181486950448e-29	-0.414761530656307	0.903	0.979	5.93716709676669e-25
PRKDC	3.47161026553669e-29	-0.382936576899162	0.353	0.754	6.37769521881745e-25
CCDC124	3.70064266618794e-29	-0.421941682128188	0.615	0.887	6.79845064205387e-25
SET	4.47678810782499e-29	-0.48925184531322	0.939	0.989	8.2243074328853e-25
HLA-A	4.62009366348695e-29	0.483256406178154	1	0.999	8.48757406919187e-25
IFITM3	4.62757187920243e-29	0.418750340256241	1	0.988	8.50131229928278e-25
C7orf50	4.66286489081664e-29	-0.441210030203345	0.408	0.77	8.56614909091925e-25
CTSL	4.70436987368365e-29	0.613908499431877	0.977	0.915	8.64239789494423e-25
PDIA6	4.98112538250053e-29	-0.42074393032058	0.942	0.989	9.15082544019173e-25
PAQR4	6.20327395539918e-29	-0.297849048636869	0.058	0.4	1.13960345834638e-24
ATP5G3	6.34746249263433e-29	-0.453134931038553	0.929	0.977	1.16609233452185e-24
SDF2L1	7.83748394462792e-29	-0.567058256031926	0.547	0.842	1.4398241754676e-24
TFF3	9.16950014399706e-29	0.717077554611304	0.851	0.72	1.6845288714537e-24
ILF3	9.64413609371596e-29	-0.607947308111568	0.524	0.817	1.77172424177656e-24
ATP1B3	1.06111107694171e-28	-0.680479457451106	0.751	0.923	1.94936715944962e-24
KIF22	1.11112211443061e-28	-0.366348083279723	0.133	0.494	2.04124243642047e-24
C6orf48	1.1170786961348e-28	0.457370032354046	0.945	0.923	2.05218527266925e-24
NUF2	1.259956535148e-28	-0.340683130258066	0.026	0.342	2.31466615072038e-24
DDX21	1.262183890787e-28	-0.462710075429188	0.398	0.751	2.3187580257648e-24
UBE2N	1.39603649434205e-28	-0.444022126609376	0.56	0.875	2.56465864375578e-24
PFDN5	1.48753494665518e-28	0.339634453590155	1	0.999	2.73275045050022e-24
GTF2A2	1.83982462060834e-28	-0.418532644195018	0.654	0.906	3.37994181051959e-24
UBE2L3	1.8825185816639e-28	-0.369174815311316	0.913	0.988	3.45837488637475e-24
HACD3	2.40214847588091e-28	-0.383046270996795	0.227	0.605	4.41298696504082e-24
C10orf10	2.47137451839937e-28	0.801326216544715	0.751	0.523	4.54016212775149e-24
NTAN1	2.77835037188762e-28	0.496854158972658	0.984	0.966	5.10410746819475e-24
SRSF9	2.99849314060673e-28	-0.433621152172331	0.951	0.988	5.50853174860862e-24
NQO1	3.31126056098078e-28	-0.557816847867077	0.803	0.964	6.08311677657779e-24
MRPL17	3.32678825826496e-28	-0.427550339395656	0.657	0.918	6.11164270925855e-24
RBM8A	3.73326206343208e-28	-0.483065045855465	0.77	0.939	6.85837573673108e-24
LSM7	4.1778322397856e-28	-0.445739656757262	0.916	0.985	7.67509560771012e-24
RFC2	4.20151155579773e-28	-0.37526260349895	0.113	0.464	7.71859687915601e-24
POLR2J	5.44945300197483e-28	-0.398397525331941	0.845	0.968	1.0011190109928e-23
DCXR	5.51746175033253e-28	-0.399970816432941	0.515	0.845	1.01361289815359e-23
FKBP4	5.9576365765224e-28	-0.684579538745658	0.291	0.641	1.09447741547293e-23
HSPH1	6.81038026091211e-28	-0.344392899346139	0.172	0.547	1.25113495773216e-23
ZFAS1	9.71215187235168e-28	0.392708490538927	0.99	0.99	1.78421942046973e-23
MIF	1.13187172986548e-27	-0.412185829065687	0.638	0.902	2.07936155493588e-23
YWHAB	1.37987071823875e-27	-0.345398037389242	0.971	0.996	2.53496049647641e-23
AURKA	1.40424299077317e-27	-0.445282212248809	0.039	0.35	2.5797347983494e-23
H2AFY	1.45615421185878e-27	-0.388188803778532	0.722	0.925	2.67510090260577e-23
ZNF581	1.46179828095337e-27	0.43231007645065	0.748	0.612	2.68546962193943e-23
ADRM1	1.62092641175346e-27	-0.418870672981157	0.783	0.945	2.97780391103228e-23
LYAR	1.85209858713633e-27	-0.327607388754821	0.172	0.544	3.40249031442814e-23
PARK7	2.26092700746662e-27	-0.335113097492508	0.981	0.998	4.15354900541692e-23
PPIA	2.43656418984919e-27	-0.286341217019179	1	1	4.47621207317195e-23
CCT5	2.98975715870091e-27	-0.662703271800618	0.728	0.92	5.49248287624944e-23
SIVA1	3.20239874257198e-27	-0.466511973325156	0.874	0.967	5.88312672997899e-23
CKLF	3.37468261952068e-27	-0.435141460458541	0.735	0.912	6.19962944032145e-23
NDUFA6	3.41459997157641e-27	-0.417758905171909	0.851	0.974	6.27296160778302e-23
ORC6	3.72048315510438e-27	-0.333889911128619	0.078	0.408	6.83489960424226e-23
ASPM	3.72933862741861e-27	-0.513331352322598	0.068	0.385	6.85116799243072e-23
TBCB	3.78131612931355e-27	-0.404396098666339	0.809	0.951	6.94665586116192e-23
DENR	4.25988567858186e-27	-0.375655368318352	0.388	0.764	7.82583598012274e-23
SPATS2L	4.59935360713778e-27	-0.509712232704166	0.275	0.627	8.44947251167281e-23
SEPW1	4.62021919070448e-27	-0.428831398646945	0.9	0.981	8.48780467524321e-23
KDELR2	5.31210441492946e-27	-0.455089792188925	0.854	0.976	9.75886702066691e-23
FAM213A	6.11814931475013e-27	0.44682035145208	1	0.975	1.12396521061275e-22
HMGB2	6.12653467556823e-27	-1.29971848388295	0.638	0.85	1.12550568524864e-22
IMPDH1	6.90852786930252e-27	-0.352180966393805	0.324	0.713	1.26916565486957e-22
POLR3K	7.15084068468663e-27	-0.416615941327891	0.249	0.608	1.31368094218378e-22
HNRNPA1	8.26798571179399e-27	0.280662776699914	1	1	1.51891165511367e-22
RAD51AP1	9.12045925962129e-27	-0.274092440416222	0.049	0.366	1.67551957058503e-22
DNAJA1	9.98993161744057e-27	-0.540929754224305	0.583	0.852	1.83525033744001e-22
GLTSCR2	1.34910775135933e-26	0.340172045639513	0.994	0.996	2.47844585002223e-22
TNFRSF12A	1.43712709373345e-26	-1.17262766405772	0.165	0.491	2.64014618389772e-22
E2F1	1.63591425022767e-26	-0.31435700496623	0.042	0.347	3.00533806909326e-22
BRI3	1.81298827109274e-26	0.409200206558863	0.997	0.984	3.33064075282447e-22
RAMP3	2.19681543023453e-26	0.638831361149654	0.942	0.768	4.03576962688385e-22
EIF5	2.37366123653256e-26	-0.474779941129557	0.628	0.876	4.36065305763397e-22
TPM1	2.44443545001349e-26	-0.467079308964989	0.848	0.971	4.49067236521979e-22
AP2S1	2.76064148882636e-26	-0.344371913198855	0.984	0.997	5.0715744791229e-22
CDK1	2.85560605685381e-26	-0.446876873694229	0.071	0.383	5.24603388704614e-22
EIF2S1	2.92155228343206e-26	-0.345749762292833	0.243	0.619	5.36718369989303e-22
SH3BGRL3	2.96331007591727e-26	-0.40712033031987	0.997	1	5.44389694046762e-22
UBXN1	3.01838283955427e-26	0.405946608103651	0.974	0.972	5.54507111454514e-22
EXOSC8	3.32546567061469e-26	-0.3590790563541	0.214	0.578	6.10921298348624e-22
PFDN2	3.36332226574868e-26	-0.636056075848711	0.699	0.911	6.17875933440689e-22
SYNCRIP	3.91405551226216e-26	-0.430252857055996	0.489	0.811	7.19051138157682e-22
RDX	3.95110023394753e-26	-0.456320622446351	0.945	0.998	7.25856623978502e-22
TUBA1C	4.28272536147451e-26	-0.551420938216748	0.722	0.93	7.86779476156482e-22
CASP4	4.48917482728223e-26	0.436390614195724	0.871	0.795	8.24706307520018e-22
FOXM1	5.4860072500878e-26	-0.320189910636956	0.188	0.558	1.00783439191363e-21
GMPPB	5.78394097023906e-26	-0.270618922273161	0.11	0.453	1.06256779564262e-21
NUTF2	7.67616907599319e-26	-0.364320781395873	0.783	0.959	1.41018902095071e-21
CST3	7.80561157792032e-26	0.335428426320536	0.997	0.997	1.43396890297974e-21
NOP16	8.71310138360526e-26	-0.3986844941206	0.223	0.576	1.60068385518212e-21
CKS2	8.81807281449762e-26	-0.892806215271641	0.615	0.848	1.61996815675136e-21
MT-ATP6	8.93209951246347e-26	-0.342388810695129	1	0.999	1.64091600143466e-21
RNPS1	1.00244759175822e-25	-0.466688407265976	0.67	0.87	1.84159647081903e-21
FKBP3	1.01575847982575e-25	-0.393016195976956	0.673	0.928	1.86604990328788e-21
MZT1	1.03090419529778e-25	-0.403095039562851	0.288	0.649	1.89387409718154e-21
PSMD7	1.05379549915095e-25	-0.448655049330375	0.592	0.88	1.93592771149021e-21
YARS	1.08208237870642e-25	-0.377763023417233	0.172	0.522	1.98789353792156e-21
SSB	1.24682602786532e-25	-0.492452910461439	0.673	0.892	2.29054409579137e-21
COX20	1.27560002269242e-25	-0.390013383533751	0.434	0.783	2.34340480168825e-21
NES	1.3314588371949e-25	-0.359211725377889	0.162	0.505	2.44602302981075e-21
RPL22L1	1.36805698288308e-25	-0.647196834295244	0.825	0.949	2.5132574832545e-21
YPEL3	1.42473055841901e-25	0.480762736544554	0.77	0.634	2.61737250887156e-21
MAGOHB	1.65359377732153e-25	-0.371111517993819	0.201	0.553	3.03781712831738e-21
MXD3	1.6957755903052e-25	-0.432284651749487	0.055	0.357	3.11530933694967e-21
MRTO4	1.72752113637045e-25	-0.343237478628087	0.181	0.527	3.17362907962615e-21
MRPL18	1.83697844362016e-25	-0.394891170463685	0.586	0.858	3.37471309877459e-21
LRR1	1.84100880568659e-25	-0.28915437979135	0.168	0.527	3.38211727692683e-21
NDUFA9	2.04422108122461e-25	-0.423653511199539	0.421	0.762	3.75543854831772e-21
RRP7A	2.25378821816097e-25	-0.420282294698578	0.353	0.711	4.14043433558353e-21
NUPR1	2.31720838624046e-25	0.403317133898276	0.278	0.091	4.25694352636235e-21
USP1	2.3343327468028e-25	-0.397432420320581	0.269	0.6	4.28840268915143e-21
MRPL3	2.51340130995053e-25	-0.42739083622405	0.356	0.703	4.61736954651013e-21
HLA-C	2.539080046417e-25	0.466947548564604	0.987	0.99	4.66454395327267e-21
PRMT1	3.26692787970941e-25	-0.54294248191187	0.735	0.921	6.00167320781416e-21
U2SURP	3.43946190269046e-25	-0.422378578716701	0.324	0.689	6.31863546143264e-21
TMPO	3.69577511538535e-25	-0.354710396005365	0.214	0.561	6.78950846447442e-21
WBP11	3.70630701624788e-25	-0.356003210316194	0.223	0.573	6.80885661954898e-21
NDUFC2	3.70641186313397e-25	-0.373628507297186	0.874	0.976	6.80904923376341e-21
SMARCB1	4.02411954946148e-25	-0.400569200696397	0.502	0.814	7.39271002431568e-21
THOP1	4.7667424769298e-25	-0.315165884398521	0.191	0.546	8.75698260436774e-21
BAZ1B	4.96211713857575e-25	-0.408566110725164	0.369	0.731	9.11590539527752e-21
XRCC5	5.2421099206521e-25	-0.527189232575946	0.683	0.901	9.63028013522998e-21
MKKS	5.29694392996993e-25	-0.388240538259875	0.657	0.911	9.73101569374776e-21
SIGMAR1	6.10132995554003e-25	-0.357414020281276	0.353	0.71	1.12087532613226e-20
HELLS	6.25148235678778e-25	-0.290077721641943	0.091	0.408	1.14845982376548e-20
CCDC34	6.96974792384437e-25	-0.317064113292596	0.178	0.53	1.28041239108945e-20
PLPP1	7.15973843846634e-25	0.552759109089824	0.919	0.798	1.31531554853065e-20
DCPS	7.71070548575647e-25	-0.325761789065887	0.152	0.494	1.41653370478832e-20
ANXA2	8.6145120494762e-25	-0.405796199518578	1	1	1.58257200860927e-20
FUS	8.63930804719624e-25	-0.39953221144576	0.631	0.9	1.58712728135042e-20
ATP5B	9.11283941908882e-25	-0.39735050988295	0.961	0.994	1.67411972968081e-20
SRSF1	9.98605970571375e-25	-0.358148462939627	0.35	0.71	1.83453902853667e-20
REEP4	1.03914093034059e-24	-0.323480521856767	0.11	0.438	1.90900580312871e-20
ARF1	1.06177667084764e-24	-0.39148459173134	0.929	0.988	1.9505899220142e-20
DEPDC1	1.17523438948615e-24	-0.292367638500861	0.013	0.288	2.15902309692501e-20
MRPS34	1.18913783917223e-24	-0.410095952529118	0.773	0.941	2.1845651243433e-20
GNL3	1.20998310611295e-24	-0.415253626512369	0.282	0.638	2.22285996424011e-20
NDUFAB1	1.23834614258094e-24	-0.347229183450525	0.89	0.983	2.27496569853545e-20
SPHK1	1.25456992542749e-24	0.529223902456199	0.79	0.632	2.30477041000284e-20
TCF19	1.35962047939732e-24	-0.281490199113646	0.091	0.412	2.49775878270082e-20
HMG20B	1.47987118038432e-24	-0.550428079600626	0.663	0.885	2.71867134548403e-20
ASPH	1.49063214992309e-24	-0.40455119504571	0.456	0.768	2.73844032262371e-20
CCDC167	1.56218516405225e-24	-0.360815763054413	0.46	0.815	2.86989036488039e-20
CSE1L	1.65892434481528e-24	-0.313028445987945	0.191	0.549	3.04760991386015e-20
TCEB1	1.68354880693013e-24	-0.376015783825459	0.828	0.967	3.09284751321135e-20
ODC1	1.83330486924885e-24	-0.400033725915704	0.294	0.642	3.36796437529706e-20
UCHL1	2.06872691847487e-24	-0.652109288704325	0.256	0.578	3.80045822193019e-20
LMNB1	2.20622657881699e-24	-0.265832713356174	0.055	0.354	4.05305884794468e-20
RUVBL2	2.2133659526716e-24	-0.421857862009278	0.369	0.72	4.066174591653e-20
VDAC1	2.59544146654809e-24	-0.437404371071088	0.806	0.953	4.76808551819549e-20
NCAPH2	2.66300057296862e-24	-0.310477214730282	0.123	0.455	4.89219835260066e-20
SERBP1	2.6791687409072e-24	-0.364795525942019	0.981	0.999	4.92190089392062e-20
SPC25	2.7011061099907e-24	-0.272420272836856	0.036	0.317	4.96220203466391e-20
RTN4	2.99922721319274e-24	-0.514289595784819	0.926	0.987	5.50988031335639e-20
BTG3	3.25960024952985e-24	-0.373624413203738	0.11	0.429	5.98821161841129e-20
HNRNPDL	3.44389096632823e-24	-0.390479458133214	0.841	0.96	6.32677209424158e-20
IGBP1	3.45967318718582e-24	0.430122474032577	0.828	0.776	6.35576561217908e-20
UHRF1	3.52369878870999e-24	-0.290661078164234	0.039	0.324	6.47338704473912e-20
POLE3	4.09818475680522e-24	-0.275592528120677	0.149	0.489	7.52877521672688e-20
UBE2I	4.24340858201101e-24	-0.418553110021096	0.848	0.96	7.79556590601243e-20
TOMM22	4.92052748968447e-24	-0.433047126684017	0.803	0.953	9.03950105129934e-20
PSMD2	4.955452807828e-24	-0.473895420167763	0.589	0.845	9.10366235326081e-20
RBP1	5.00409207767601e-24	0.689854267421642	0.896	0.854	9.19301755589859e-20
GNAS	5.94519095159238e-24	0.467974554981497	0.974	0.974	1.09219102971704e-19
PSMD1	6.87806950767101e-24	-0.323945915562739	0.324	0.702	1.26357014925424e-19
SNRNP70	7.17254399943027e-24	-0.40051613658683	0.592	0.868	1.31766805813534e-19
PSMC3	7.32027222471919e-24	-0.411306032665057	0.706	0.925	1.34480721040316e-19
PAICS	7.86579025789809e-24	-0.425584527988917	0.45	0.775	1.44502432827846e-19
HERPUD1	7.95564844827262e-24	0.478212206953486	0.994	0.957	1.46153217643216e-19
CBX1	8.65921094062182e-24	-0.381890065835744	0.417	0.755	1.59078364190164e-19
ACTL6A	8.66815088398948e-24	-0.285367300418941	0.149	0.487	1.59242599889771e-19
SPC24	9.36272006282762e-24	-0.273050828830318	0.058	0.356	1.72002530274206e-19
MT-ND5	1.01031054312468e-23	-0.339200283599187	0.997	0.997	1.85604149877436e-19
GRPEL1	1.05922766044244e-23	-0.328544129082824	0.259	0.619	1.94590713499881e-19
ATAD3A	1.0770752232715e-23	-0.333618842854397	0.178	0.513	1.97869489267208e-19
LINC01235	1.24607717461753e-23	0.67567969917864	0.88	0.744	2.28916837748986e-19
PCMT1	1.26551922256772e-23	-0.372154320106947	0.553	0.851	2.32488536377916e-19
MXD4	1.2828644097828e-23	0.428950780158276	0.741	0.605	2.35675020721198e-19
EIF5B	1.31313739447157e-23	-0.432677509986238	0.592	0.868	2.41236470738371e-19
NDUFA4	1.31463978909106e-23	-0.371525506409703	1	1	2.41512475653919e-19
COPS6	1.46649896308205e-23	-0.553402883596856	0.731	0.926	2.69410524507803e-19
MTCH1	1.49473232680326e-23	-0.380861811365693	0.812	0.952	2.74597275757028e-19
FASN	1.86306639936049e-23	-0.305328138824405	0.23	0.586	3.42263928226515e-19
GTF3C6	2.08027483812813e-23	-0.367778256301657	0.722	0.93	3.82167290512519e-19
PDK4	2.45216364867741e-23	0.321282850041148	0.314	0.124	4.50486983898527e-19
GCSH	2.56948560177775e-23	-0.482712997813387	0.505	0.811	4.72040199902591e-19
S100A11	2.69052142544437e-23	-0.614868495236783	0.896	0.979	4.94275691068386e-19
MANF	2.73768568500593e-23	-0.454736350623064	0.673	0.899	5.02940237192439e-19
ATAD2	3.09728499635297e-23	-0.302029262739791	0.104	0.411	5.69002226680005e-19
PSMA4	3.37137631240285e-23	-0.459459829024946	0.809	0.949	6.19355542351527e-19
MCAM	3.59531703209211e-23	-0.273483190040662	0.081	0.381	6.60495691965641e-19
MT-ND4	3.87638838047606e-23	-0.254960670114941	1	1	7.12131309377257e-19
MCM5	4.11319944180074e-23	-0.328074306500167	0.181	0.507	7.55635869453215e-19
H3F3B	4.25972884987709e-23	-0.555707912477924	0.994	1	7.82554787010921e-19
SAT1	4.61585199388781e-23	0.609750938141586	0.968	0.914	8.47978169797129e-19
EZH2	4.68467059732631e-23	-0.258702457875752	0.104	0.413	8.60620835434816e-19
C20orf27	4.9865301272956e-23	-0.384586349288984	0.534	0.824	9.16075449685475e-19
PSME3	5.00978672715191e-23	-0.294398476162118	0.214	0.576	9.20347919645078e-19
HEY1	5.21172246251822e-23	0.537624887082489	0.689	0.534	9.57445533589223e-19
RFC4	6.2969741788434e-23	-0.282904572613705	0.104	0.409	1.15681712639532e-18
SFPQ	6.94841674308216e-23	-0.42887856466638	0.676	0.889	1.27649363987162e-18
SNRNP40	6.96711783720715e-23	-0.320202821856333	0.265	0.618	1.27992921787333e-18
MESDC2	7.23289068816193e-23	-0.359100797958092	0.456	0.799	1.32875434832223e-18
PFDN6	7.47458797745303e-23	-0.319521311325102	0.311	0.672	1.3731565573379e-18
BOP1	8.31998400449658e-23	-0.326415841117651	0.201	0.531	1.52846426146607e-18
MORF4L1	9.63693240734454e-23	-0.348260912914912	0.935	0.991	1.77040085255327e-18
DLGAP5	1.15215244904284e-22	-0.339653141015761	0.045	0.317	2.1166192641366e-18
RHOC	1.22634816689422e-22	-0.331585496521994	0.997	0.999	2.25292421740137e-18
KCTD12	1.29022883789694e-22	0.550255943848094	0.854	0.698	2.37027939810047e-18
MRPL55	1.30950777147103e-22	-0.356847075693095	0.586	0.864	2.40569672696943e-18
NASP	1.36315486978625e-22	-0.43605510555952	0.463	0.8	2.50425181128432e-18
KNSTRN	1.45554812347812e-22	-0.305563283722853	0.091	0.386	2.67398745764165e-18
AHSA1	1.63604855018196e-22	-0.348365930031344	0.385	0.738	3.00558479153927e-18
RAD51C	1.69491094980404e-22	-0.289612242511187	0.21	0.556	3.11372090588501e-18
CKAP4	1.89927111093545e-22	-0.39997328209172	0.269	0.597	3.48915095789952e-18
CYC1	1.90522641562707e-22	-0.360247314270141	0.874	0.984	3.50009144814849e-18
POLR2E	1.92424978596704e-22	-0.351439831032766	0.819	0.953	3.53503928180005e-18
SNRPD3	2.23886423611423e-22	-0.369589600209409	0.718	0.926	4.11301748816546e-18
MAGOH	2.71930023349668e-22	-0.364703635186	0.537	0.854	4.99562645895675e-18
NR2F2	3.79405796743374e-22	0.462603860765782	0.783	0.697	6.97006389197253e-18
CENPE	3.97132369872988e-22	-0.355923163481519	0.039	0.302	7.29571876693667e-18
HES1	4.00950381516447e-22	0.454504937671023	0.948	0.937	7.36585945883865e-18
RRP36	4.7567026146544e-22	-0.303222408197852	0.256	0.603	8.7385383733816e-18
TIMM50	4.86121874234754e-22	-0.458469385962854	0.333	0.639	8.93054495156667e-18
MRPL42	5.29974803926428e-22	-0.376322293242132	0.359	0.699	9.73616712293241e-18
MLEC	5.42147488908623e-22	-0.502254998450171	0.33	0.654	9.9597915187403e-18
PSMD8	5.65796828972036e-22	-0.379621160658035	0.909	0.979	1.03942535450453e-17
CDCA4	5.98221812673841e-22	-0.32636340485714	0.204	0.528	1.09899329206311e-17
GIMAP1	6.45051936481703e-22	0.416818698795669	0.634	0.455	1.18502491251054e-17
HNRNPD	6.56848884541831e-22	-0.391805094838047	0.647	0.888	1.2066970857918e-17
HNRNPC	7.09536256892261e-22	-0.326001606096389	0.964	0.996	1.30348905753677e-17
GTPBP4	7.27087189407884e-22	-0.310088978208965	0.175	0.494	1.33573187566122e-17
SSBP1	7.3300158091652e-22	-0.397205792097441	0.871	0.966	1.34659720430174e-17
HN1L	7.61976693441007e-22	-0.276492055113363	0.178	0.513	1.39982738352047e-17
UXS1	7.7363654397677e-22	-0.31357709112273	0.172	0.493	1.42124769493972e-17
DHCR24	9.24854405951566e-22	-0.277879894743819	0.207	0.553	1.69905002917362e-17
SPTSSA	1.05023919814711e-21	-0.329865460626978	0.485	0.812	1.92939443091605e-17
SGOL2	1.09815327176162e-21	-0.313689340799308	0.078	0.358	2.01741737555327e-17
GSPT1	1.12545767472071e-21	-0.403872528825195	0.495	0.786	2.06757829422942e-17
SLC20A1	1.14453893381991e-21	-0.462646362420638	0.087	0.365	2.10263247532056e-17
TXNRD1	1.14542788830978e-21	-0.512331690778769	0.625	0.869	2.10426557361389e-17
SNRPB2	1.25525135409556e-21	-1.0386248799108	0.725	0.911	2.30602226260895e-17
SMS	1.27194529602706e-21	-0.38987125410054	0.806	0.952	2.3366907033313e-17
QDPR	1.31379908235075e-21	-0.318055080209658	0.22	0.545	2.41358029418657e-17
PLSCR4	1.38706140044806e-21	0.554460844113961	0.631	0.47	2.54817049876314e-17
DBF4	1.42986738136395e-21	-0.259236168260407	0.091	0.382	2.62680936630371e-17
UQCRC1	1.43506555448553e-21	-0.556467974226976	0.777	0.938	2.63635893014536e-17
UQCRQ	1.48828810851676e-21	-0.26763510253218	0.984	0.999	2.73413408415614e-17
CENPH	1.58269046853551e-21	-0.304938631754162	0.249	0.598	2.90756065974658e-17
NXT1	1.63274797515403e-21	-0.304586289868358	0.259	0.596	2.99952130515547e-17
KRT10	1.64827280811536e-21	-0.362268082943093	0.796	0.94	3.02804197578872e-17
RNASEH1	1.76883740823861e-21	-0.281665616936579	0.259	0.607	3.24953120267516e-17
MRPL24	1.93856679573623e-21	-0.341902799895167	0.434	0.762	3.56134106044702e-17
C19orf53	2.02318474169508e-21	-0.317207927044394	0.964	0.992	3.71679268896803e-17
NOLC1	2.43852697376174e-21	-0.259446171387701	0.129	0.441	4.4798179034977e-17
NUDT15	2.60866792767539e-21	-0.265265358078225	0.207	0.547	4.79238384993246e-17
NOP58	2.63541306217997e-21	-0.314455110810677	0.194	0.522	4.84151733653082e-17
GGA1	3.10145616975402e-21	0.501542076184426	0.786	0.75	5.69768512945511e-17
THOC3	3.12412847236516e-21	-0.290880042975778	0.282	0.639	5.73933641658203e-17
TACC3	3.1372890352037e-21	-0.267403475604533	0.078	0.362	5.76351368657271e-17
PSMG1	3.34769063219636e-21	-0.319642535750998	0.35	0.689	6.15004246040793e-17
FXYD5	3.50983974637876e-21	0.40041376732714	0.99	0.995	6.44792659807242e-17
ELAVL1	3.56463055641763e-21	-0.35087589269207	0.424	0.752	6.54858279519483e-17
C1QBP	3.69647643128665e-21	-0.344960383359945	0.909	0.983	6.7907968519167e-17
CDC42EP5	3.99743251522416e-21	0.373099095968665	0.557	0.392	7.34368327371831e-17
IDH2	4.00037346700232e-21	-0.391029027428289	0.78	0.969	7.34908609622996e-17
PPIH	4.29923950606721e-21	-0.262914745367605	0.227	0.569	7.89813289659607e-17
SNCG	4.30591180525517e-21	0.529411406053797	0.913	0.803	7.91039057743427e-17
MRPL14	4.31699519593996e-21	-0.328271474628267	0.887	0.971	7.9307518744613e-17
GGCT	4.76233740395557e-21	-0.364575478651587	0.528	0.828	8.74889004480678e-17
PTS	4.86386022865835e-21	-0.338750012825348	0.46	0.777	8.93539762606825e-17
CORO1B	5.05872159920673e-21	0.35001517078164	0.926	0.902	9.29337744990268e-17
CCT3	5.51408120026835e-21	-0.497777667650873	0.864	0.973	1.0129918573013e-16
RAD21	5.64991029063705e-21	-0.365968812536156	0.356	0.689	1.03794501949293e-16
YWHAZ	5.66676336105668e-21	-0.347436628479074	0.783	0.946	1.04104109705972e-16
ALDOA	5.87146923168487e-21	-0.270238805707033	0.997	1	1.07864761255283e-16
SNRPC	5.94344415250082e-21	-0.351452146850789	0.777	0.952	1.09187012525592e-16
SERPINE1	6.32470719873846e-21	-0.423661267881152	0.071	0.339	1.16191195948024e-16
EIF2S2	6.38635996569943e-21	-0.33881043206841	0.942	0.992	1.17323818929864e-16
FAM136A	6.40543524413554e-21	-0.316713723418992	0.353	0.701	1.17674250870014e-16
SRPK1	6.78109192043495e-21	-0.288730282577457	0.252	0.598	1.2457543967031e-16
CCT7	7.40550390405205e-21	-0.424647357495852	0.693	0.908	1.3604651222134e-16
MRPL47	7.45879355567298e-21	-0.350820988046122	0.456	0.766	1.37025496411268e-16
PRDX4	8.89879837968739e-21	-0.330525359186674	0.832	0.957	1.63479825033237e-16
KPNB1	8.97965634822724e-21	-0.375931476928038	0.702	0.914	1.64965266773283e-16
DYNLL1	9.0034921564502e-21	-0.384191104689219	0.987	0.998	1.65403154406147e-16
PPM1G	9.32938393466849e-21	-0.393180532126141	0.812	0.936	1.71390112263795e-16
SMARCC1	9.86836151500805e-21	-0.315795772632779	0.278	0.613	1.81291669392213e-16
PECAM1	1.06559432710616e-20	0.415761041757142	0.971	0.816	1.95760333832672e-16
ZFP36	1.11196025977334e-20	0.421973911973786	0.553	0.376	2.0427821932296e-16
TNFRSF14	1.19011616269687e-20	0.420438222785543	0.686	0.538	2.18636240249042e-16
NAE1	1.28677667283008e-20	-0.329615835669894	0.259	0.579	2.36393742565614e-16
UBE2M	1.37388269412436e-20	-0.30274489388075	0.269	0.598	2.52395989737586e-16
NARS	1.3887861402658e-20	-0.270768764531231	0.246	0.599	2.55133901828229e-16
KIF23	1.48081752551628e-20	-0.262295175340987	0.032	0.278	2.72040987612596e-16
BRIX1	1.4961882388295e-20	-0.317959478105248	0.162	0.465	2.74864741355368e-16
PSMC5	1.54966681874929e-20	-0.396417314459979	0.786	0.94	2.84689291272432e-16
PSME2	1.74988824659827e-20	-0.372067362554227	0.725	0.94	3.21471969782568e-16
HSP90AB1	2.08307058191532e-20	-0.615167556072266	0.99	1	3.82680896603663e-16
FH	2.09274664253486e-20	-0.285206255994848	0.291	0.638	3.84458485700079e-16
NT5DC2	2.10770579045431e-20	-0.430500075425222	0.259	0.565	3.87206630764361e-16
MRPS15	2.16240284577763e-20	-0.330520065068721	0.854	0.963	3.97255026797809e-16
NOP56	2.23486999500592e-20	-0.427924026057245	0.408	0.708	4.10567966782538e-16
RBBP7	2.3870810366304e-20	-0.334844955627459	0.395	0.741	4.3853065723937e-16
EIF1AX	2.39067547285878e-20	-0.383943105410934	0.773	0.944	4.39190991118887e-16
MRPS26	2.50321972739009e-20	-0.33632645391808	0.447	0.764	4.59866496118833e-16
ZNF467	2.63064958622288e-20	0.411710719674748	0.518	0.333	4.83276635485005e-16
FSCN1	2.64826556574679e-20	-0.455104496387209	0.89	0.978	4.86512867083343e-16
AP1S1	2.75577308146891e-20	-0.41344393484086	0.667	0.906	5.06263072796654e-16
METRN	2.81919239669845e-20	-0.512615765837352	0.165	0.454	5.17913835197472e-16
DKC1	2.89412177006265e-20	-0.296011446154597	0.282	0.631	5.31679110378209e-16
GSTP1	3.04183143962689e-20	-0.285765085626264	1	1	5.58814853773856e-16
HSBP1	3.14717254152957e-20	-0.374318472664349	0.951	0.99	5.78167067604397e-16
HNRNPK	3.34993016028484e-20	-0.374244418394417	0.913	0.986	6.15415669745928e-16
NPC2	3.39465224210509e-20	0.343807057742669	0.987	0.988	6.23631563397125e-16
CALM3	3.42427218902519e-20	-0.337416290530656	0.922	0.995	6.29073043845818e-16
TIMM17A	3.71111174011369e-20	-0.31913321798733	0.469	0.773	6.81768337776287e-16
SPTBN1	3.74244438246379e-20	0.3677660977774	0.951	0.93	6.87524457502422e-16
SLC1A5	3.83724245234496e-20	-0.297574580564361	0.11	0.398	7.04939810920292e-16
NOL7	4.13139301792928e-20	-0.333621656319134	0.68	0.904	7.58978211323787e-16
CEACAM1	4.14393420776682e-20	0.409866640277257	0.592	0.427	7.61282153308842e-16
CSRP2	4.70460628164781e-20	-0.908625116812416	0.262	0.551	8.64283220001519e-16
NDUFB3	5.01014125719417e-20	-0.30707130262883	0.858	0.973	9.20413050359141e-16
MTHFD2	5.45185015134511e-20	-0.343050559174193	0.227	0.537	1.00155939130361e-15
GLO1	6.25575733905322e-20	-0.346440685451393	0.485	0.786	1.14924518075747e-15
BABAM1	6.53732842333028e-20	-0.335245434226021	0.621	0.87	1.20097260465001e-15
STK17A	6.96764989247118e-20	-0.586254637086642	0.362	0.658	1.28002696174588e-15
PRRC2C	7.02251149016687e-20	-0.345339285389539	0.728	0.919	1.29010558585855e-15
DSTN	7.36821275182093e-20	-0.336702833663001	0.974	0.998	1.35361436463702e-15
SRSF10	7.36894372195079e-20	-0.309404214638553	0.427	0.764	1.35374865115958e-15
EMG1	7.4935124502118e-20	-0.375556069188407	0.304	0.617	1.37663317222841e-15
LGALS1	7.86770900754691e-20	-0.261355383622039	1	1	1.44537682177644e-15
PHLDA2	8.24567350799451e-20	-0.888781450326185	0.34	0.623	1.51481268015367e-15
TCP1	8.35718366297442e-20	-0.41350172339692	0.744	0.915	1.53529821072503e-15
RPL26L1	9.29494546760359e-20	-0.353528439526111	0.595	0.864	1.70757443185345e-15
CRELD2	1.10825329939124e-19	-0.337576491031011	0.469	0.776	2.03597213631165e-15
MRPL20	1.15595350973466e-19	-0.341318265335155	0.822	0.955	2.12360219273354e-15
GPATCH4	1.16566265704711e-19	-0.324085709823653	0.249	0.567	2.14143886726124e-15
COMMD6	1.27566166339952e-19	0.335540547502704	0.981	0.977	2.34351804183126e-15
SMC1A	1.3305072270826e-19	-0.317754402830693	0.285	0.611	2.44427482687345e-15
GRK6	1.39092128983556e-19	-0.262581081018447	0.152	0.45	2.55526150155691e-15
COX17	1.48994274698797e-19	-0.340707279450936	0.696	0.917	2.7371738204916e-15
MYDGF	1.55795784160873e-19	-0.30245307703568	0.968	0.992	2.8621243508194e-15
C9orf142	1.56702247877414e-19	-0.256920649066208	0.23	0.559	2.87877699575596e-15
DNAJC4	1.67272681795551e-19	0.353039415938909	0.709	0.635	3.07296643726607e-15
ERGIC2	1.94056704234063e-19	-0.360543867026343	0.236	0.536	3.56501571348398e-15
ATP1A1	2.11801537684231e-19	-0.607466643170567	0.583	0.836	3.89100604879701e-15
TXNL4A	2.20077716473683e-19	-0.316997793772454	0.77	0.935	4.04304772933803e-15
HEBP1	2.79062532014078e-19	0.384531997025802	0.926	0.899	5.12665777563062e-15
SMARCA4	2.96784762287295e-19	-0.33725200015754	0.382	0.693	5.45223286797989e-15
ANP32A	3.02188688393261e-19	-0.369879444017059	0.447	0.733	5.5515083944726e-15
SRRM1	3.37080539186524e-19	-0.38667476794228	0.702	0.878	6.19250658539563e-15
DAZAP1	3.68849486041123e-19	-0.274006293743251	0.32	0.662	6.77613390806146e-15
PSIP1	3.71073686035842e-19	-0.347671408844087	0.566	0.828	6.81699468616446e-15
PMAIP1	3.90477874921173e-19	-0.253153321991004	0.1	0.381	7.17346904017687e-15
APOA1BP	4.32792112839747e-19	-0.327984226577206	0.502	0.807	7.95082390497898e-15
CCT6A	4.36069955323431e-19	-0.548062340704132	0.841	0.957	8.01104114924674e-15
PSMG3	4.54939882136508e-19	-0.308581743541736	0.291	0.614	8.35770057472978e-15
SMC3	5.0717645090079e-19	-0.361332088865031	0.479	0.778	9.31733857949841e-15
CD99	5.18362419234994e-19	0.317754549866324	1	0.998	9.52283600376607e-15
SNRPD2	5.67583829652121e-19	-0.276365053333991	0.994	0.999	1.04270825345391e-14
DHCR7	5.75394932578348e-19	-0.265589508515012	0.246	0.582	1.05705803063968e-14
SLC40A1	5.7713567862638e-19	0.336757504687008	0.392	0.21	1.06025595520452e-14
POLR3G	5.86674781805862e-19	-0.328360437547463	0.094	0.35	1.07778024165555e-14
ARHGDIA	5.88362578736655e-19	-0.336364038286199	0.877	0.975	1.08088089339711e-14
S100A6	5.96002718213457e-19	-0.47755077011421	1	1	1.09491659362994e-14
PSMC4	6.3821921051544e-19	-0.343539599511968	0.33	0.648	1.17247251163791e-14
SSR1	7.00311832367038e-19	-0.328472398750872	0.382	0.698	1.28654286724149e-14
UFD1L	7.42777947776438e-19	-0.30391805077284	0.709	0.915	1.36455736786009e-14
PLPP2	7.70015892855896e-19	-0.378611061896256	0.133	0.393	1.41459619676557e-14
ALDH2	7.7885883205911e-19	0.363632365230079	0.625	0.461	1.43084156037579e-14
TBRG4	8.56209096255172e-19	-0.286418544222473	0.188	0.487	1.57294173073038e-14
CSRP1	9.22747635185335e-19	-0.349684772733772	0.472	0.768	1.69517968059898e-14
RAB5C	9.3687734208517e-19	-0.321118623723771	0.906	0.981	1.72113736514467e-14
SLC35B1	9.67231781103105e-19	-0.291611815380549	0.388	0.718	1.77690150506451e-14
GLRX5	1.15721005798028e-18	-0.336555519131223	0.608	0.874	2.12591059751557e-14
UBE2V2	1.17035248476274e-18	-0.281944032538126	0.417	0.763	2.15005454975763e-14
SUPT16H	1.27496230064756e-18	-0.314175465569414	0.327	0.642	2.34223324251964e-14
DDX18	1.35392890361065e-18	-0.407019483674036	0.417	0.719	2.48730278882313e-14
LIPA	1.72254661558734e-18	0.471193861559597	0.706	0.616	3.16449038749551e-14
SDPR	1.93023054615271e-18	0.454369659975912	0.945	0.801	3.54602653633715e-14
SLC3A2	1.94072686396646e-18	-0.356943893103465	0.149	0.427	3.56530932179278e-14
PRR11	1.99426713190628e-18	-0.261346996705905	0.168	0.471	3.66366814802503e-14
ARHGAP29	2.1023915721931e-18	0.397201973096285	0.99	0.882	3.86230355727594e-14
DDX46	2.20601013427e-18	-0.320605538134467	0.667	0.894	4.05266121766742e-14
RPS19BP1	2.71780092063355e-18	-0.38285730870222	0.702	0.892	4.99287207129589e-14
GADD45GIP1	2.7830059268575e-18	-0.326543121487848	0.955	0.992	5.11266018822992e-14
ZCCHC17	3.03188124238843e-18	-0.333043173503901	0.337	0.646	5.56986903039178e-14
GPN3	3.26485707385643e-18	-0.26959979382537	0.217	0.519	5.99786893038165e-14
SUMO3	3.50460885321106e-18	-0.29856703044778	0.845	0.957	6.43831692423403e-14
SF3A3	3.55902771901142e-18	-0.257217217962581	0.197	0.499	6.53828982259587e-14
CBX5	4.50043334617463e-18	-0.303627010915258	0.408	0.738	8.2677461002574e-14
CCT2	4.54374766746842e-18	-0.392736104423906	0.608	0.846	8.34731883990624e-14
ERI3	5.71181355404385e-18	-0.263733599513114	0.346	0.689	1.0493172680134e-13
AMD1	6.35563153511028e-18	-0.378617803549837	0.304	0.588	1.16759306931511e-13
EIF4G1	6.60676971206504e-18	-0.277811043314289	0.443	0.772	1.21372966380347e-13
IL32	7.03347372622304e-18	-0.543890165057093	0.282	0.549	1.29211945824444e-13
WBSCR22	7.63184406056069e-18	-0.318912998795477	0.304	0.609	1.4020460723656e-13
METTL5	8.67284603185644e-18	-0.296448601493919	0.498	0.808	1.59328854451235e-13
AXL	8.74554960432208e-18	-0.716040749004413	0.061	0.294	1.60664491781001e-13
BTG1	9.44707816052955e-18	0.367688414670121	0.984	0.982	1.73552272887088e-13
IER2	1.00132147358768e-17	0.482805192756678	0.864	0.874	1.83952767912792e-13
WDR1	1.01812209335492e-17	-0.308715119455922	0.838	0.964	1.87039209770232e-13
EVA1B	1.13434769647408e-17	0.362863980261555	0.793	0.743	2.08391015319254e-13
ETV4	1.17966389713009e-17	-0.309645960724047	0.052	0.275	2.16716054541769e-13
ARF4	1.24240312597523e-17	-0.373919355891545	0.612	0.847	2.28241878272909e-13
CYB5R3	1.3333344883388e-17	0.340085922376565	0.997	0.998	2.44946878852721e-13
VAMP5	1.34517519718847e-17	0.373801255415993	1	0.866	2.47122135475495e-13
CCND1	1.51741005821436e-17	-0.421169717638563	0.906	0.986	2.7876340179456e-13
ACVRL1	1.56831463771917e-17	0.311568635550156	0.78	0.642	2.88115082095389e-13
MAD2L2	1.57936561598304e-17	-0.300035938519176	0.472	0.775	2.90145257312243e-13
PSMD3	1.73243473243799e-17	-0.335123300326802	0.463	0.754	3.18265584696183e-13
COX7A1	1.84953356111908e-17	0.401911457846964	0.806	0.674	3.39777810513186e-13
CMTM7	1.97574091017737e-17	-0.538271826674624	0.573	0.822	3.62963362608684e-13
EIF4H	2.05143334675282e-17	-0.337644017312863	0.854	0.963	3.7686882013196e-13
IL6ST	2.06730894983765e-17	0.35707387910374	0.955	0.917	3.79785327174675e-13
SAC3D1	2.33163808836703e-17	-0.288814784617313	0.317	0.628	4.28345233213908e-13
SEC61G	2.38137340887643e-17	-0.262466277566637	0.974	0.994	4.3748210894469e-13
MEA1	2.38517745559973e-17	-0.330519950196873	0.511	0.787	4.38180950368227e-13
RAMP2	2.90401847395474e-17	0.428702786166223	0.958	0.934	5.33497233850226e-13
CYBA	3.03846319467831e-17	0.352932331116915	0.958	0.958	5.58196073494352e-13
HSPB1	3.079136883981e-17	0.280812196434591	1	1	5.6566823695615e-13
RER1	3.15956402901102e-17	-0.301514323923433	0.77	0.919	5.80443507769614e-13
HSPB11	3.27791443270839e-17	-0.282450608399623	0.414	0.734	6.02185660432858e-13
COPS8	3.42745166426704e-17	-0.321027181864487	0.405	0.701	6.29657145242498e-13
EIF4G2	4.08048155348736e-17	-0.291793939322401	0.854	0.968	7.49625266191163e-13
BDP1	4.11508779202591e-17	-0.254418697114893	0.307	0.624	7.55982778273081e-13
CLEC4M	4.25294770011161e-17	0.331300734470571	0.362	0.187	7.81309021987505e-13
PRDX1	4.35764260035945e-17	-0.408078556593461	0.997	0.998	8.00542522112034e-13
EPAS1	4.45612464472061e-17	0.367893549449675	0.887	0.795	8.18634658481623e-13
HDAC2	4.51746326023007e-17	-0.306732129746745	0.456	0.756	8.29903175536866e-13
EWSR1	4.69354318817948e-17	-0.313937237700983	0.492	0.784	8.62250819100452e-13
DBI	4.72189004487916e-17	-0.25126556384142	0.997	1	8.67458420144751e-13
STARD3NL	4.88210900161664e-17	-0.276943850888456	0.424	0.738	8.96892244686993e-13
VPS29	5.07494844438703e-17	-0.330587438151787	0.812	0.956	9.32318778718341e-13
CLIC1	5.27136070430144e-17	-0.333053323754158	0.994	1	9.68401674987218e-13
LAPTM5	5.71195917134699e-17	0.34292463297578	0.78	0.66	1.04934401936816e-12
ORAI3	5.81385820792374e-17	0.32578261929694	0.528	0.384	1.06806389137767e-12
AK2	5.88691463815375e-17	-0.29368789475958	0.447	0.745	1.08148508817522e-12
ANAPC5	6.21871849761515e-17	-0.303127575154404	0.566	0.829	1.14244077519688e-12
MRPL21	6.27612072716459e-17	-0.269386712038519	0.531	0.825	1.15298613878741e-12
SERPINE2	6.29853931272097e-17	-1.42265477726063	0.172	0.424	1.15710465713997e-12
MRPL37	6.37448946706572e-17	-0.365083549287511	0.605	0.85	1.17105745999464e-12
ARPC5	6.41544287803235e-17	-0.298986457926479	0.819	0.945	1.17858101112332e-12
NDUFB9	6.67592238366074e-17	-0.282536532526636	0.916	0.982	1.22643370110231e-12
COA4	7.7585337203742e-17	-0.294199324887836	0.518	0.805	1.42532022976994e-12
MDH2	8.09684044032435e-17	-0.420467380686866	0.871	0.971	1.48747055729199e-12
TAF6	8.76050535767568e-17	-0.26243434640227	0.272	0.575	1.6093924392586e-12
CMC2	9.58615545669267e-17	-0.313954870867266	0.45	0.731	1.76107261894901e-12
MFSD12	9.94715813449591e-17	-0.413282688416478	0.149	0.402	1.82739242088824e-12
ZFP36L2	1.01072152261623e-16	0.42698102724566	0.854	0.828	1.85679650919828e-12
PRDX3	1.10269058064071e-16	-0.285004425989807	0.595	0.846	2.02575286569505e-12
MT1X	1.10814015037353e-16	-0.711190903910759	0.269	0.528	2.03576427025121e-12
POLR3H	1.12326356990424e-16	-0.252254771940299	0.188	0.471	2.06354750427108e-12
BNIP3L	1.13447178562249e-16	0.329895150201039	0.625	0.516	2.08413811736708e-12
PRPF40A	1.23901433955753e-16	-0.32113546991401	0.566	0.827	2.27619324320115e-12
RAC3	1.26744393162524e-16	-0.326348634718452	0.417	0.694	2.32842124678874e-12
WSB1	1.30652323719317e-16	0.424139549174598	0.896	0.879	2.40021383904757e-12
FLOT1	1.39267831101333e-16	-0.599540138769618	0.89	0.978	2.55848932516258e-12
SOCS3	1.66603543856128e-16	0.400987156106902	0.456	0.304	3.06067370418093e-12
YWHAE	1.66722530326687e-16	-0.2749447270866	0.961	0.995	3.06285960463156e-12
CAP1	1.75853509515944e-16	-0.316952099568467	0.89	0.986	3.23060482331741e-12
EEF1E1	1.79994781089339e-16	-0.342572262863996	0.469	0.748	3.30668412339225e-12
NFIB	1.81149535017927e-16	0.357281025091969	0.968	0.907	3.32789810781433e-12
GCLM	1.91144809544954e-16	-0.258560620169143	0.265	0.575	3.51152129615035e-12
POLR2K	2.01065100039564e-16	-0.289967543616712	0.595	0.845	3.69376695282682e-12
TIMM13	2.03113457151413e-16	-0.274198374908967	0.971	0.991	3.73139732132861e-12
TRA2B	2.24580104085952e-16	-0.313569225511314	0.505	0.761	4.12576109216302e-12
ITM2B	2.33414572193344e-16	0.311636921493466	1	0.993	4.28805910576393e-12
NDUFAF3	2.80728060712946e-16	-0.280962812641635	0.825	0.966	5.15725520335753e-12
PPP4C	3.27385555388486e-16	-0.284379421291091	0.806	0.954	6.01440003804187e-12
TIMM10	3.27435661217144e-16	-0.284548985379572	0.443	0.747	6.01532053222016e-12
C17orf89	3.78591504127547e-16	-0.299701912150491	0.712	0.91	6.95510452232717e-12
VASP	3.81441787968052e-16	-0.284640535770064	0.443	0.744	7.00746708676108e-12
TSPAN13	4.18563252431236e-16	-0.337607434266776	0.579	0.818	7.68942551041423e-12
TIMM8B	4.18955592371422e-16	-0.28425075722998	0.786	0.946	7.69663318745539e-12
PSMC2	4.24321662503916e-16	-0.315487686006207	0.317	0.605	7.79521326185944e-12
ALG3	4.60921539647386e-16	-0.259645019451813	0.288	0.587	8.46758960486212e-12
ARPC5L	4.91430426064574e-16	-0.298789587966205	0.744	0.919	9.02806835723229e-12
NUDT14	4.95435609302416e-16	0.34537230626208	0.848	0.797	9.10164757849469e-12
NDUFA12	5.25811064357623e-16	-0.282875438953473	0.816	0.947	9.65967506331389e-12
FOS	5.45747219454773e-16	0.564577034065234	0.511	0.339	1.00259221686036e-11
IGFBP6	5.51336087570809e-16	-0.366669696300317	0.071	0.284	1.01285952647633e-11
NID1	5.85852131701724e-16	0.34785191373314	0.744	0.664	1.07626895114924e-11
PRPF31	6.42354215545546e-16	-0.299995532580674	0.485	0.764	1.18006892937872e-11
SSU72	6.54795826766972e-16	-0.277852176212331	0.913	0.975	1.2029254133536e-11
CALU	7.07522189861075e-16	-0.513513149284073	0.592	0.822	1.29978901499378e-11
MLLT11	7.52238683344706e-16	-0.289711358611977	0.074	0.296	1.38193768517256e-11
ABCF1	7.53013835839327e-16	-0.266314865978079	0.34	0.638	1.38336171782043e-11
NR1H3	7.56505362728319e-16	0.27688052081627	0.382	0.227	1.38977600186819e-11
NDUFAF2	7.72942578737042e-16	-0.284352476870181	0.411	0.699	1.41997281139782e-11
NAA50	7.99784267432102e-16	-0.278073536342156	0.34	0.631	1.46928367769951e-11
TOP1	8.01072208431272e-16	-0.383103834429606	0.515	0.774	1.47164975410909e-11
NDUFB6	9.33468792869487e-16	-0.255306265379307	0.706	0.932	1.71487551938053e-11
TXNDC17	9.80979984847414e-16	-0.284173351138794	0.825	0.944	1.80215833016318e-11
ASAH1	1.05662396691012e-15	0.336438944867859	0.647	0.582	1.94112388961057e-11
ATP1B1	1.07212510626539e-15	-0.261953728384371	0.052	0.262	1.96960103272015e-11
TMEM14B	1.08939668663643e-15	-0.280667928530739	0.696	0.899	2.00133065301978e-11
MRPL40	1.15205245879265e-15	-0.306563232227994	0.505	0.792	2.11643557204797e-11
EIF3A	1.24894972125851e-15	-0.306810401887549	0.602	0.855	2.294445532924e-11
CKAP2	1.57350111864437e-15	-0.368871435513954	0.236	0.494	2.89067890506157e-11
MTX1	1.68235375870462e-15	-0.279308226393609	0.366	0.667	3.09065209011626e-11
MYCT1	1.69733721469464e-15	0.337572541439889	0.712	0.588	3.11817819711552e-11
TRAF4	1.75355914147244e-15	-0.272790623566286	0.233	0.504	3.22146349879902e-11
ISG20	1.82243237242767e-15	0.454823007525311	0.479	0.346	3.34799051138687e-11
TCF4	1.82479767095094e-15	0.352733467142444	1	0.914	3.35233580130396e-11
MRPL57	1.84169369521793e-15	-0.269086960630801	0.828	0.938	3.38337548748485e-11
HDDC2	1.88924226391714e-15	-0.282637815982329	0.123	0.357	3.47072696304219e-11
RELN	2.05097844720616e-15	0.370526913831162	0.495	0.348	3.76785250536243e-11
COL4A2	2.21889682413716e-15	0.316731293644763	0.945	0.914	4.07633535562237e-11
ETFB	2.2966600658067e-15	-0.317955831766223	0.712	0.905	4.21919420689348e-11
DTD1	2.30477946331034e-15	-0.297566336625333	0.466	0.749	4.23411035204742e-11
TXNDC12	2.33540485148453e-15	-0.265720856479767	0.43	0.739	4.29037225266222e-11
FAM43A	2.59648083779789e-15	0.382427618635685	0.887	0.852	4.76999494711851e-11
SON	2.62963421455971e-15	-0.29220158074969	0.579	0.849	4.83090101556764e-11
NFATC1	2.69361113000601e-15	0.292811732162098	0.421	0.27	4.94843300693404e-11
PPIC	2.71043363532543e-15	0.372518390504134	0.777	0.732	4.97933763145635e-11
TPM2	2.81898726530697e-15	-0.919310498244797	0.117	0.331	5.17876150509543e-11
ACTR3	3.05175871875569e-15	-0.302260839315566	0.485	0.787	5.60638594222607e-11
MRPS12	3.1071241930808e-15	-0.287295152910873	0.751	0.908	5.70809785510874e-11
ARL4A	3.17969120199151e-15	0.530537552592123	0.828	0.826	5.84141070717861e-11
DNAJC2	3.37404699703607e-15	-0.303766442275795	0.301	0.584	6.19846173825497e-11
CAPZA1	3.52316641634994e-15	-0.329379028391281	0.508	0.797	6.47240902347647e-11
GAPDH	3.54930346407263e-15	-0.47055024435062	1	1	6.52042539384784e-11
GPS1	3.9303749582581e-15	-0.280520870730461	0.372	0.664	7.22049183581595e-11
DUSP5	4.01537943515617e-15	0.32221908806917	0.557	0.437	7.3766535603254e-11
TFDP1	4.092023400666e-15	-0.292394695638204	0.537	0.8	7.5174561893635e-11
TRAPPC6A	4.34001679726319e-15	0.319367707792544	0.599	0.492	7.97304485825221e-11
PSMD11	4.38553838047739e-15	-0.2903164674565	0.456	0.748	8.05667255877502e-11
CTSC	4.75616390100249e-15	-0.37909385484939	0.107	0.323	8.73754870253167e-11
HNRNPU	5.18046582578805e-15	-0.330948867339639	0.706	0.901	9.51703376855522e-11
GARS	5.37046419899218e-15	-0.317328437105758	0.388	0.702	9.86607977996853e-11
GALE	5.58062812941825e-15	-0.252449166940806	0.162	0.413	1.02521719365543e-10
MALSU1	5.5845072184292e-15	-0.300520284127918	0.472	0.744	1.02592982109763e-10
WDR61	5.75078053361391e-15	-0.271779467155853	0.366	0.663	1.05647589183021e-10
TFG	5.95819967263389e-15	-0.269444101566395	0.492	0.797	1.09458086185957e-10
SARAF	6.3351302062671e-15	0.329732111876338	0.945	0.966	1.16382677019333e-10
CNIH4	6.41922193698988e-15	-0.295997590932601	0.673	0.889	1.17927526204441e-10
TMEM208	6.50576762496942e-15	-0.258435812823165	0.43	0.737	1.19517457038313e-10
PRNP	6.68072380447662e-15	-0.515161522998114	0.239	0.486	1.2273157701204e-10
CNN3	7.07516867827109e-15	0.278007856643911	1	1	1.29977923788518e-10
DNAJC8	7.15449778781937e-15	-0.289070505802337	0.66	0.894	1.3143527886003e-10
ANAPC15	7.34104194571783e-15	-0.268470840472625	0.482	0.789	1.34862281584782e-10
TFPI2	7.84311920351319e-15	-0.542499763622722	0.657	0.83	1.44085942887741e-10
SEPP1	9.49962889685936e-15	0.310571885730036	0.375	0.218	1.74517682464203e-10
LAYN	9.5398245046737e-15	0.340277296151188	0.676	0.626	1.75256115975361e-10
PEBP1	9.84902085444873e-15	-0.25376041982532	0.964	0.994	1.80936362117078e-10
DNAJB11	9.96571188703346e-15	-0.304312207292609	0.515	0.776	1.83080093076692e-10
RALY	1.02871076868413e-14	-0.265295243695417	0.871	0.958	1.88984455314962e-10
MLF2	1.03850685172955e-14	-0.403599469069308	0.78	0.916	1.90784093731236e-10
PHLDA3	1.12726149025364e-14	-0.272104325461038	0.217	0.484	2.07089208374496e-10
TNFAIP8L1	1.19777052016123e-14	0.394578661599791	0.715	0.626	2.2004242225882e-10
UBA2	1.24750785218099e-14	-0.303865363530983	0.366	0.653	2.2917966752417e-10
RHOBTB3	1.29279888038462e-14	-0.26479800048052	0.256	0.53	2.37500082315459e-10
SDHB	1.37325456359799e-14	-0.288229559712943	0.654	0.86	2.52280595878587e-10
NPM3	1.49064346961061e-14	-0.267098753410885	0.55	0.824	2.73846111802166e-10
CHCHD3	1.64367953399699e-14	-0.326923308646347	0.482	0.744	3.01960367190587e-10
CD44	1.64619971303582e-14	-0.498550251929	0.139	0.354	3.02423349281811e-10
COL9A3	1.71222901281359e-14	-0.702267053473276	0.084	0.282	3.14553591943984e-10
IMP4	1.73946870881764e-14	-0.271464911778432	0.485	0.751	3.19557796496888e-10
SERPINH1	1.78108785820761e-14	-0.410813204255802	0.66	0.875	3.2720365043132e-10
PCBP4	1.79639410409746e-14	-0.360588117592326	0.298	0.558	3.30015560863744e-10
LSM2	1.81688185006033e-14	-0.290227965783007	0.871	0.965	3.33779364674584e-10
SQLE	2.00995584840444e-14	-0.312931702291821	0.515	0.779	3.69248988910379e-10
CDC42EP3	2.11113607310304e-14	-0.26904111646236	0.162	0.402	3.87836807989759e-10
GIPC1	2.45566731225041e-14	-0.271659996530193	0.618	0.861	4.51130641933523e-10
HSD17B11	2.57788311009662e-14	0.331442908067468	0.647	0.571	4.73582906155851e-10
PSMA3	2.60363056636689e-14	-0.297646298381408	0.654	0.898	4.78312971347262e-10
GADD45B	2.79089699975716e-14	0.339312049769643	0.757	0.689	5.12715687825387e-10
IGF2BP3	2.80669763774319e-14	-0.589631981528811	0.068	0.258	5.15618423029802e-10
C14orf1	2.81421354088628e-14	-0.290725878557059	0.576	0.853	5.16999169596218e-10
EIF2A	3.02097020370355e-14	0.279120167466779	0.841	0.832	5.5498243612238e-10
JUP	3.28588134869107e-14	0.341586681791106	0.871	0.763	6.03649262568036e-10
MARCKS	3.46528198476516e-14	-0.41100999478166	0.939	0.972	6.36606953421207e-10
TMEM147	3.77698412678039e-14	-0.2749053327262	0.819	0.947	6.93869753930825e-10
EIF3B	3.8170062934634e-14	-0.28010628041124	0.372	0.65	7.0122222617216e-10
RNF126	3.83680122401764e-14	-0.310061492686401	0.482	0.742	7.0485875286428e-10
UQCC3	4.00878873948552e-14	-0.252233627414855	0.434	0.732	7.36454579330886e-10
LETMD1	4.23176343794626e-14	0.316376413498308	0.476	0.342	7.77417261185108e-10
TECR	4.30792064980361e-14	-0.35508154275899	0.654	0.853	7.91408102575422e-10
GPX8	5.04412452305222e-14	-0.283735540631174	0.466	0.76	9.26656116129923e-10
ITGAE	5.31796739659457e-14	-0.255091100372774	0.482	0.766	9.76963790428389e-10
TAF9	5.67635659455392e-14	-0.262659661982238	0.576	0.836	1.0428034699855e-09
POLR2C	8.40550881426211e-14	-0.278511424693762	0.392	0.665	1.54417602426809e-09
PSMA5	8.69716433759317e-14	-0.292559095175685	0.673	0.881	1.59775606045924e-09
TMED2	8.70032686259917e-14	-0.260779374444746	0.871	0.969	1.59833704792809e-09
CNP	8.92213473729543e-14	-0.427698269759219	0.388	0.638	1.63908537258854e-09
DRG1	9.37757958901821e-14	-0.275895012636623	0.33	0.594	1.72275514629853e-09
KMT2E	9.82219915925372e-14	0.322031379259788	0.777	0.765	1.8044362075465e-09
GRB10	1.082803088402e-13	0.334305081546544	0.748	0.708	1.98921755370331e-09
PFN2	1.12387195958202e-13	-0.581448630591813	0.071	0.255	2.06466517694812e-09
CHPT1	1.14673622872575e-13	-0.270760554883828	0.324	0.589	2.10666912579208e-09
CTNNAL1	1.25209908851468e-13	-0.270146194865361	0.621	0.861	2.30023123551032e-09
KANK3	1.29355840539574e-13	0.289274490876912	0.696	0.585	2.37639614655251e-09
PMP22	1.30004212217185e-13	-0.453336283199274	0.417	0.668	2.38830738264191e-09
PHGDH	1.31753555486748e-13	-0.385768234982976	0.065	0.252	2.42044456784704e-09
CYB5B	1.33964201339723e-13	-0.263103826328325	0.421	0.705	2.46105634281204e-09
PLOD3	1.36975428724503e-13	-0.400387956321972	0.291	0.543	2.51637560109785e-09
NOC2L	1.40379456500317e-13	-0.25997005591318	0.249	0.507	2.57891099536733e-09
CBR1	1.52379889914416e-13	-0.287525795362961	0.408	0.663	2.79937095761773e-09
TUFM	1.57071606455844e-13	-0.301820118746621	0.951	0.992	2.88556248220031e-09
MDK	1.61355445689404e-13	0.331557931625817	0.994	0.931	2.96426089276005e-09
WDR18	1.86098160440581e-13	-0.272499621245605	0.362	0.64	3.41880930545392e-09
PLAUR	2.10971760106713e-13	-0.576621073134822	0.104	0.296	3.87576220492042e-09
VPS4A	2.1829668298717e-13	-0.256982608281223	0.437	0.71	4.01032836315729e-09
YPEL5	2.20408528304644e-13	0.26621360066521	0.485	0.35	4.04912507348461e-09
MTCH2	2.37787419800339e-13	-0.256740394759606	0.816	0.948	4.36839268915203e-09
ECHS1	2.46948082328513e-13	-0.280038723516094	0.825	0.941	4.53668322045711e-09
AUP1	2.66505178666784e-13	-0.284352165176753	0.676	0.874	4.8959666372875e-09
TMEM204	2.68802935430679e-13	0.308137266368848	0.838	0.733	4.93817872679699e-09
DCBLD2	2.98197543444576e-13	-0.399074577940717	0.1	0.296	5.4781870706203e-09
PYCARD	3.03808661932838e-13	0.351686382337743	0.738	0.644	5.58126892836818e-09
TCEA1	3.43037677485708e-13	-0.276648304479583	0.592	0.841	6.30194517308994e-09
C12orf75	3.57281547962315e-13	-0.391237334102938	0.689	0.872	6.56361931761569e-09
RCN2	3.87141621663044e-13	-0.366536569732282	0.644	0.858	7.11217873157179e-09
TPM4	4.78156411744932e-13	-0.267071980716566	0.948	0.99	8.78421144016614e-09
RCSD1	4.80522676674856e-13	0.300879199606177	0.521	0.39	8.82768209319378e-09
EID1	4.93718275779878e-13	-0.343962168060147	0.935	0.977	9.07009844435215e-09
NTN4	5.12396141546589e-13	0.316048234031102	0.602	0.472	9.41322951635239e-09
RPS6KA2	5.72153945862399e-13	0.295741211551063	0.663	0.597	1.05110401394381e-08
MRPS6	5.80830591389055e-13	-0.560044043783265	0.547	0.76	1.06704387944083e-08
GLRX3	5.87540487599329e-13	-0.251858065956544	0.647	0.866	1.07937062976873e-08
CD74	6.34225226452047e-13	-0.838386415744112	0.087	0.27	1.16513516351506e-08
TALDO1	6.40615756018983e-13	-0.26641610200626	0.848	0.97	1.17687520538247e-08
RPN2	6.77595644698277e-13	-0.339598418541347	0.628	0.844	1.2448109588752e-08
ATP6V0B	7.09700526739848e-13	-0.33419962038546	0.79	0.919	1.30379083767377e-08
ADM	7.1943552301731e-13	0.360030444717601	0.835	0.716	1.3216749993351e-08
HIST1H4C	7.35899694867559e-13	-1.81809933881028	0.777	0.873	1.35192132944119e-08
FOSL1	8.71749383568953e-13	-0.449270567645079	0.1	0.294	1.60149079255452e-08
TMEM109	9.01719263169277e-13	-0.259048217624043	0.579	0.827	1.65654845836828e-08
IFITM2	9.54149842568198e-13	0.295389055406973	0.997	0.859	1.75286867578204e-08
ECSCR.1	9.55899820874369e-13	0.302228516921139	1	0.869	1.7560835609283e-08
FADS1	9.64605181813081e-13	-0.250022859274778	0.437	0.72	1.77207617950881e-08
GMFG	1.04722063887525e-12	0.303964904897753	0.981	0.863	1.92384903567772e-08
TMEM167A	1.10329750090906e-12	-0.269679368352875	0.66	0.864	2.02686783892003e-08
PAFAH1B3	1.14310606825171e-12	-0.256919606131578	0.466	0.735	2.10000015798521e-08
PCAT19	1.22094641572465e-12	0.291606558072115	0.896	0.791	2.24300066032775e-08
TMEM219	1.23949425191759e-12	0.281544184169494	0.919	0.937	2.27707489019781e-08
STC1	1.2502144575662e-12	0.292072677063195	0.285	0.149	2.29676897999487e-08
HAX1	1.36908608202127e-12	-0.267579217651603	0.67	0.863	2.51514804128127e-08
APMAP	1.39272024396195e-12	-0.260211497143505	0.379	0.661	2.55856636018249e-08
C19orf24	1.63802298207292e-12	-0.256906946636792	0.615	0.845	3.00921202036617e-08
PSMC1	1.7092803476027e-12	-0.26785774331507	0.599	0.836	3.14011892658092e-08
VDAC3	1.76953731145824e-12	-0.283741639279861	0.663	0.883	3.25081699487994e-08
SVIP	1.97399403435463e-12	-0.259353635491171	0.754	0.922	3.62642444051288e-08
STRAP	2.0586706403795e-12	-0.312151537114744	0.803	0.933	3.78198383344117e-08
LAMB2	2.19258166206805e-12	0.324909308390732	0.482	0.381	4.02799177138521e-08
GIMAP4	2.50380223425394e-12	0.27424479180634	0.854	0.742	4.59973508454791e-08
DUSP4	2.79191619411462e-12	-0.294101431050119	0.081	0.26	5.12902924020797e-08
SNU13	2.94214896392203e-12	-0.483555409778396	0.948	0.988	5.40502186162117e-08
SLBP	3.22441148227907e-12	-0.278885176293396	0.434	0.681	5.92356633409488e-08
PSMB8	3.23040895520328e-12	0.271033815677162	0.799	0.76	5.93458429160395e-08
TPR	3.26192981286946e-12	-0.276116288366991	0.667	0.869	5.99249125922248e-08
ILF2	3.44033295722045e-12	-0.304547551788638	0.77	0.927	6.32023567570969e-08
RCAN1	3.57103759861779e-12	-0.398970889357395	0.139	0.336	6.56035317242073e-08
MGST2	3.74251712174228e-12	0.291932648642676	0.809	0.738	6.87537820435273e-08
LRP10	4.10140845561553e-12	0.266049170448846	0.773	0.741	7.53469747381129e-08
SERPINB1	4.13273434474113e-12	0.385327162552136	0.65	0.559	7.59224626472393e-08
SMTN	4.47551090968028e-12	0.283747681607332	0.816	0.816	8.22196109217363e-08
PLAT	4.48392276465937e-12	-0.308419021314125	0.087	0.272	8.23741451095573e-08
MRFAP1	4.68264216649909e-12	-0.253655041669754	0.88	0.971	8.60248192407548e-08
PNPLA2	5.79474728192491e-12	0.326590820426794	0.647	0.623	1.06455302316242e-07
USP53	5.82162332446308e-12	-0.353338921750742	0.091	0.271	1.06949042093711e-07
BZW2	5.94765488914967e-12	-0.283912511460925	0.547	0.803	1.09264367968569e-07
EMP3	6.01199831098052e-12	-0.630033816876905	0.084	0.251	1.10446420971023e-07
CNBP	6.26478657762352e-12	-0.277406450208089	0.871	0.958	1.15090394217522e-07
RAB34	6.29845803029127e-12	-0.382097431012053	0.324	0.541	1.15708972474481e-07
DDX17	6.3667575771052e-12	0.273167545220752	0.816	0.81	1.16963703449e-07
RSL1D1	6.43920241224921e-12	-0.31466087824418	0.667	0.847	1.1829458751543e-07
EIF4A2	6.64440081660683e-12	0.290412370744186	0.926	0.942	1.22064287401884e-07
POLE4	6.69480931858558e-12	-0.267549976711399	0.528	0.767	1.22990341991736e-07
SPCS1	7.14245399270208e-12	-0.250237963438244	0.854	0.961	1.3121402229993e-07
KLF6	8.57090432455446e-12	0.343556491942549	0.935	0.947	1.5745608334639e-07
RBPMS	9.49553721532349e-12	0.295674519790934	0.748	0.749	1.74442514182708e-07
SH3KBP1	9.60081997781016e-12	-0.34678182114462	0.262	0.482	1.7637666381235e-07
HRAS	1.15402853057878e-11	-0.263935286698409	0.586	0.817	2.12006581352628e-07
VPS28	1.16348997371752e-11	0.269024274075594	0.887	0.923	2.13744743071646e-07
RUVBL1	1.33654553054712e-11	-0.278738699892366	0.411	0.654	2.45536779416811e-07
RGL2	1.40039148669856e-11	0.2539274198714	0.67	0.632	2.57265920021392e-07
COL4A1	1.47527977114217e-11	0.260835535214628	0.951	0.896	2.71023646756528e-07
NXN	1.66399709676906e-11	0.284284952447758	0.544	0.442	3.05692906647444e-07
BUD31	1.7742621625863e-11	-0.269147368499862	0.754	0.905	3.25949701888729e-07
CARD16	2.02618641275821e-11	0.312302407535331	0.796	0.68	3.72230705887811e-07
GRAMD1A	2.55949985845037e-11	0.27956082847793	0.806	0.831	4.70205718995917e-07
DRAP1	2.84378836844376e-11	-0.313682284648289	0.906	0.963	5.22432361166803e-07
SRGN	2.90210323669333e-11	0.393202166249451	0.77	0.638	5.33145385612932e-07
TCEAL4	3.22468276655705e-11	0.251461716404698	0.88	0.893	5.92406471044195e-07
MTHFR	3.73459069232001e-11	0.271217632747895	0.362	0.244	6.86081656086109e-07
APOD	3.79251392517525e-11	0.367831537299764	0.43	0.303	6.96722733193946e-07
HMBOX1	4.01002671030716e-11	0.274224208777421	0.54	0.452	7.36682006950528e-07
PHLDA1	4.05825551487001e-11	-0.655721446337386	0.366	0.591	7.45542120636769e-07
CAPN2	4.23841824785433e-11	-0.270013153565397	0.589	0.826	7.78639816313319e-07
OPTN	4.32245996024532e-11	0.271139371669539	0.848	0.778	7.94079119296668e-07
SELK	4.50235646978283e-11	-0.250181891042778	0.696	0.859	8.27127907063803e-07
NFKBIA	4.75311754543863e-11	0.359373688399832	0.706	0.7	8.73195224272531e-07
MAP1LC3A	5.17516550495645e-11	0.282978847865422	0.592	0.51	9.50729654915549e-07
RSRP1	5.6539658906426e-11	0.303709150549748	0.602	0.547	1.03869007376995e-06
PRDX6	6.32592614538083e-11	-0.299849914073536	0.922	0.978	1.16213589216791e-06
ZC3H15	6.64945956109114e-11	-0.26092031980554	0.748	0.907	1.22157221596805e-06
TGFBI	6.7208795378136e-11	-0.308972451847822	0.091	0.256	1.23469277989174e-06
HOXB8	6.97372629693972e-11	-0.258487576066246	0.091	0.259	1.2811432580108e-06
LY96	9.57265167417538e-11	0.269943344205378	0.489	0.386	1.75859183906276e-06
HSD17B2	1.08797541736082e-10	0.339864379541149	0.547	0.458	1.99871963923356e-06
ARHGDIB	1.31641109723627e-10	-0.304462686995114	0.337	0.561	2.41837882673275e-06
EDNRB	1.36184598675929e-10	0.320490986888748	0.689	0.618	2.50184726227548e-06
ANGPT2	1.56182080324682e-10	0.272350353194648	0.981	0.841	2.86922099764472e-06
CLEC14A	1.72652660322645e-10	0.309219053069637	0.777	0.677	3.17180202278732e-06
PDIA3	1.96251899282264e-10	-0.320914532424025	0.89	0.973	3.60534364171448e-06
HHIP	2.04994311886071e-10	-0.551294634395489	0.783	0.83	3.76595050365902e-06
PXDC1	2.12277632506799e-10	0.310096727427672	0.544	0.484	3.89975238678241e-06
HSPA5	2.16548876188402e-10	-0.423899016899997	0.65	0.871	3.97821940445714e-06
PHACTR2	2.24386940488538e-10	0.262345017655129	0.783	0.716	4.12221248371494e-06
CAMLG	2.45954694043941e-10	0.265145089558373	0.822	0.832	4.51843368428125e-06
CDH13	2.63709726936147e-10	0.254454189546304	0.783	0.762	4.84461139354396e-06
PDE2A	2.72811078522905e-10	0.290040346409221	0.576	0.499	5.0118123235443e-06
EDN1	2.88944606761988e-10	-0.422703470660049	0.489	0.681	5.30820137082449e-06
KIAA0101	3.09167667385025e-10	-0.258982792205141	0.887	0.966	5.67971921753029e-06
CYB5D2	4.16012777736902e-10	0.250204080397358	0.456	0.363	7.64257073980463e-06
LGALS3	4.203329997432e-10	0.285198136556316	0.913	0.932	7.72193753828233e-06
AHNAK	4.42203734439402e-10	0.255846330711502	0.874	0.883	8.12372480538625e-06
N4BP2L2	5.36259132044596e-10	0.276604451148201	0.686	0.709	9.85161651479127e-06
BFAR	6.43321407809217e-10	0.260704424601359	0.712	0.694	1.18184575828631e-05
ST3GAL4	7.9939003577565e-10	-0.555900610808843	0.239	0.423	1.46855943472345e-05
EIF6	9.59281415510141e-10	-0.251646958624728	0.712	0.868	1.76229588843368e-05
OXA1L	1.14548116200524e-09	0.250568985457443	0.838	0.881	2.10436344271982e-05
C16orf52	1.14785286878589e-09	-0.264113141834348	0.133	0.299	2.10872050524657e-05
C16orf62	1.21925463262986e-09	0.277197625728516	0.46	0.367	2.23989268560432e-05
GPIHBP1	1.2822627247919e-09	0.294483796944072	0.528	0.42	2.35564485171521e-05
PHB2	1.32751644749041e-09	-0.265741526640009	0.913	0.976	2.43878046568463e-05
GAS6	1.49734906436987e-09	0.32706197524624	0.676	0.609	2.75077996615388e-05
SVIL	1.56431530296313e-09	0.27133945581873	0.686	0.674	2.87380364307357e-05
FAM118A	1.70767012809189e-09	0.260085068937264	0.482	0.396	3.13716079231762e-05
WWTR1	1.76642096812001e-09	0.282096119167504	0.864	0.897	3.24509196053327e-05
CXorf36	1.82297015557591e-09	0.272198531731345	0.858	0.764	3.34897847280851e-05
FAM3C	2.27859972102655e-09	-0.669651972195908	0.492	0.697	4.18601554749788e-05
2001-03-01	2.35563263494579e-09	0.254774187735216	0.472	0.361	4.32753271365892e-05
LXN	3.21862526570651e-09	0.253530185616393	0.702	0.596	5.91293647562942e-05
CREM	3.84615592458814e-09	0.310114023720463	0.699	0.7	7.06577304906087e-05
CCT8	4.74788897114424e-09	-0.286925206797724	0.828	0.946	8.72234682888908e-05
C10orf11	4.9316321565742e-09	0.25095596555292	0.44	0.348	9.05990143484246e-05
HOXD8	5.4812243105532e-09	0.26547667371041	0.761	0.753	0.000100695571809173
HLX	5.59819025668031e-09	0.2859483100219	0.66	0.582	0.000102844353205474
FDPS	5.60472232173812e-09	-0.292823501686868	0.974	0.997	0.000102964353772651
PROX1	6.03947406316464e-09	0.340153627897245	0.638	0.555	0.000110951178014398
NOB1	6.11289774281381e-09	0.262494810077225	0.731	0.745	0.000112300044433233
EIF4B	7.62058290494572e-09	0.254668094173199	0.854	0.888	0.000139997728546758
CLDN11	1.0854045735714e-08	-0.259871600238937	0.252	0.445	0.000199399674210802
CDK2AP2	1.1594050864907e-08	-0.273936882682999	0.806	0.919	0.000212994308439206
FHL2	1.23761808797395e-08	-0.384857587840788	0.178	0.336	0.000227362818941694
TNFSF12	1.69170466256852e-08	0.268830150585445	0.476	0.404	0.000310783063560462
EPB41L4A-AS1	1.78589508092861e-08	0.271193289743067	0.557	0.53	0.000328086785317395
TGFBR2	2.16930525487034e-08	0.279911340114409	0.848	0.78	0.000398523068372229
FDFT1	2.61116343822321e-08	-0.268962793107248	0.712	0.89	0.000479696835235985
LDHB	2.81101882274866e-08	-0.697342533661013	0.887	0.962	0.000516412267927157
MGST1	3.10797072448379e-08	-0.29251016935457	0.44	0.598	0.000570965301794917
ATXN3	4.41134405164351e-08	0.276066261155496	0.456	0.396	0.00081040801572743
HNRNPH1	4.47431316009226e-08	-0.356783136124711	0.557	0.777	0.000821976070640549
BGN	4.57337445948709e-08	0.309470201536848	0.589	0.532	0.000840174621952374
PPFIBP1	4.68100499960344e-08	0.259104423461245	0.867	0.899	0.000859947428477148
RFK	9.7320851552062e-08	0.273655918768547	0.66	0.676	0.00178788136386293
TGFB1I1	1.34983267900956e-07	0.278090927378778	0.77	0.821	0.00247977761460846
RP11-536O18.1	2.4117769543466e-07	0.392343252517365	0.731	0.654	0.00443067544283015
BSG	2.57551640906049e-07	-0.267486393783447	0.951	0.986	0.00473148119508502
KLHDC8B	2.80196914149401e-07	0.258074211583385	0.524	0.483	0.00514749750983865
PTPRE	3.30547704236483e-07	0.255329199435243	0.65	0.606	0.00607249187452843
DUSP1	3.63357666985808e-07	0.299508279116351	0.689	0.66	0.00667524370019628
SH3BGRL	6.22700835239792e-07	0.263240501527663	0.595	0.609	0.0114396370441902
DKK3	6.69639748113471e-07	-0.301234995852373	0.239	0.385	0.0123019518125926
CLU	1.00905523346459e-06	0.301737674447764	0.595	0.551	0.0185373536939779
ANKRD1	1.33661417725388e-06	-0.292423851746846	0.298	0.454	0.024554939050331
NR2F1	1.62759453113323e-06	0.319309789516015	0.553	0.529	0.0299005391314486
ENG	2.36248008030437e-06	-0.259810835243012	0.77	0.903	0.0434011215552715
UBE2E3	5.45221672201853e-06	-0.256361489520764	0.654	0.804	0.100162673400202
CTHRC1	5.10858794417952e-05	-0.331002087807857	0.314	0.446	0.93849869122522
MT1E	5.54321911975208e-05	-0.314231868474897	0.553	0.664	1
FNDC3A	5.57509716395467e-05	0.252105700380852	0.414	0.402	1
TPD52	9.6683253868993e-05	0.252738183783701	0.709	0.732	1
ARL6IP1	0.000593582307671168	-0.312175736350952	0.735	0.855	1
ALDH1A1	0.703379562210356	-0.308078572947914	0.922	0.854	1

## Sheet: LECII_cluster1.markers
	p_val	avg_log2FC	pct.1	pct.2	p_val_adj
RNASE1	7.69239442277965e-23	0.660717460332885	0.435	0.087	1.41316977940885e-18
ITGA10	1.20347031177709e-19	0.911280124222074	0.548	0.167	2.21089530976569e-15
ESAM	6.71420450951605e-17	1.06878564927754	0.742	0.339	1.23346651044319e-12
MMRN2	3.46624330565033e-15	0.465815516537812	0.516	0.167	6.36783557681023e-11
LGALS1	4.55161107926701e-14	0.315975023188146	1	1	8.36176471372143e-10
SRGN	1.70002628710981e-13	0.951379371032718	0.887	0.647	3.12311829204943e-09
UBE2S	7.18298323278042e-13	-1.87921361931667	0.452	0.773	1.31958584969409e-08
DEK	9.00206936506103e-13	-0.731379232322782	0.855	0.926	1.65377016305536e-08
MKI67	2.21272852809723e-12	-1.15406822152137	0.065	0.534	4.06500357896742e-08
FTH1	2.23387380172776e-12	0.650664124729782	1	1	4.10384956115406e-08
CENPF	9.92409778951183e-12	-1.27215281058884	0.129	0.563	1.82315600491122e-07
PGP	1.25605813155339e-11	-0.640633571606078	0.484	0.815	2.30750439347673e-07
TUBB4B	2.64420737298174e-11	-1.21638791192059	0.661	0.878	4.85767336490475e-07
CKS1B	3.11892950331199e-11	-1.07411460358776	0.484	0.763	5.72978539053445e-07
HNRNPAB	4.64692150272245e-11	-0.741757541088978	0.629	0.836	8.53685949265141e-07
PRC1	4.94563777384636e-11	-0.707407375857473	0.048	0.487	9.08563115433314e-07
CYCS	6.80816828195848e-11	-0.797083478829165	0.806	0.933	1.25072859507859e-06
HSPG2	9.81406928745136e-11	0.607796283991552	0.903	0.817	1.80294266879769e-06
BIRC5	1.17907456883291e-10	-0.941489365378522	0.468	0.766	2.16607789040294e-06
UBE2C	1.56304761840883e-10	-1.084326290576	0.161	0.566	2.87147477977886e-06
STMN1	1.93034617509527e-10	-0.669429220447234	0.952	0.99	3.54623895826751e-06
HMGB2	4.05742922457771e-10	-1.46688271324125	0.629	0.831	7.45390322847171e-06
SMC4	4.37260073087448e-10	-0.823203441845912	0.452	0.729	8.0329048026895e-06
GPX1	4.69288958315852e-10	0.306082685447478	1	1	8.62130745322052e-06
EFNB1	5.71509550595604e-10	0.573937200708025	0.661	0.364	1.04992019539919e-05
TPD52	9.34213335676869e-10	-0.598494974977099	0.323	0.738	1.71624331897198e-05
MAD2L1	1.08706399109443e-09	-0.465261833944078	0.048	0.447	1.99704525803958e-05
TUBB	2.09147895845554e-09	-0.738112215885481	0.984	0.999	3.84225599457866e-05
YWHAH	2.2256805282515e-09	-0.517072841072518	0.952	0.963	4.08879769845083e-05
DTYMK	3.33662178301742e-09	-0.710776632059313	0.71	0.841	6.12970787758131e-05
NOTCH4	3.98524764013818e-09	0.544733262386772	0.677	0.413	7.32129843969785e-05
SERF2	4.14114675635062e-09	0.298064648234572	1	1	7.60770070609172e-05
BBC3	4.71266491888325e-09	0.46860498996802	0.645	0.366	8.65763672248042e-05
MYBL2	5.08369594344418e-09	-0.481482267924458	0.129	0.511	9.33925781770131e-05
TKT	5.85179424050797e-09	0.437291771860893	1	0.999	0.000107503311992372
LSM2	5.898398184778e-09	-0.459090774017978	0.903	0.956	0.000108359473052557
CDKN3	6.02965924565976e-09	-0.703035079153268	0.306	0.652	0.000110770870002015
DYNLL1	6.92806004910168e-09	-0.55321451872532	0.968	0.998	0.000127275391162047
TPX2	7.09477409106333e-09	-0.615230221612733	0.097	0.469	0.000130338094826924
RPL10	7.25416820937693e-09	0.270173433165483	1	1	0.000133266324174464
ADGRG1	9.02370969692813e-09	0.334496085906368	0.532	0.257	0.000165774570842267
CENPU	9.5085833267237e-09	-0.393402628456903	0.048	0.429	0.000174682184295241
NEAT1	9.88569698411952e-09	0.712750524950565	1	0.988	0.00018161013929526
H2AFZ	1.08738323862571e-08	-0.820053243470581	0.952	0.995	0.000199763174767929
PTTG1	1.16121861608752e-08	-0.847201646083061	0.516	0.814	0.000213327471961437
VAMP5	1.23510417483056e-08	0.456035248225564	1	0.878	0.000226900987958123
CEP55	1.46166951850373e-08	-0.460185302684052	0.032	0.404	0.000268523307244319
NPDC1	1.84351188225414e-08	0.49545144852126	0.645	0.41	0.000338671567888908
HMMR	2.11925432092824e-08	-0.525030723965002	0.016	0.371	0.000389328211297728
CALM2	2.15188389679226e-08	-0.688823731380606	0.984	0.989	0.000395322590679706
IL32	2.26065062007686e-08	0.947174163666644	0.742	0.514	0.00041530412541432
CCNA2	2.33665126153658e-08	-0.534968672289848	0.065	0.423	0.000429266203256885
RANBP1	2.37611424251118e-08	-0.757081283811856	0.887	0.949	0.000436515947491729
KIF5B	2.4875386617903e-08	-0.510020493202373	0.855	0.907	0.000456985727557497
LSM5	2.50105435366838e-08	-0.5733651787347	0.823	0.919	0.000459468695312419
PBK	2.52266826570685e-08	-0.407246289391381	0.032	0.389	0.000463439387093006
SLC12A2	2.58875493033884e-08	0.591904123437481	0.516	0.279	0.000475580168252548
CARHSP1	2.81564994694049e-08	-0.438131037874243	0.935	0.975	0.000517263051752438
CALU	2.8730825476506e-08	-0.673096275395219	0.516	0.803	0.000527813994828892
HNRNPA0	3.2951485350759e-08	-0.414626541153609	0.919	0.963	0.000605351737378793
AURKB	3.42639974360478e-08	-0.486435624938658	0.048	0.399	0.000629463896897634
AMD1	3.47888788466487e-08	-0.499451373293098	0.194	0.565	0.000639106493291784
ASF1B	3.49639867189755e-08	-0.373470056054772	0.032	0.393	0.000642323400014298
GTSE1	3.61385578550274e-08	-0.482589097250527	0.048	0.411	0.000663901446354708
LY6E	3.80146599903875e-08	-0.417150822298824	0.903	0.948	0.000698367318683408
EEF1E1	4.05729978220927e-08	-0.489978518202049	0.435	0.723	0.000745366542989666
CLEC14A	4.49671219157175e-08	0.66680400629921	0.919	0.683	0.000826090996713647
GDF15	4.80836498158432e-08	0.525034093478515	0.516	0.232	0.000883344730766856
SELM	5.19189486356646e-08	0.538921233083255	0.742	0.524	0.000953803005385794
RPL39L	5.26077847924885e-08	-0.501861041283291	0.371	0.647	0.000966457614422807
ARHGDIB	5.36515424629403e-08	0.905032574947168	0.71	0.533	0.000985632486586676
CLSPN	6.42301212051672e-08	-0.531055896360987	0.113	0.467	0.00117997155666013
STRA13	7.33808458997385e-08	-0.538094981630204	0.613	0.823	0.0013480795200241
MXD3	7.96685398801409e-08	-0.462689929335387	0	0.331	0.00146359074613807
TOMM40	8.21291977614802e-08	-0.60271505258351	0.516	0.739	0.00150879549207615
HMGB1	8.45075827871778e-08	-0.497299906055066	1	0.999	0.00155248880338324
LSM3	9.15162912450615e-08	-0.447485626950147	0.855	0.949	0.00168124578646303
NUSAP1	9.71321168076835e-08	-0.604154543971285	0.177	0.518	0.00178441411787395
TYMS	9.72658660785851e-08	-0.625965361875993	0.597	0.833	0.00178687122572969
USP1	1.00269718975206e-07	-0.452001986832166	0.242	0.57	0.00184205500729351
CHCHD3	1.05167579408812e-07	-0.468259973483489	0.452	0.721	0.00193203360131929
CHAF1A	1.08146356148723e-07	-0.378741581283457	0.048	0.385	0.00198675670880819
RAN	1.09726644426477e-07	-0.587936439246189	1	0.996	0.0020157881847588
SNRPB	1.10979653416972e-07	-0.45562524134112	0.952	0.993	0.0020388072129232
CACYBP	1.11866797494718e-07	-0.565301502006981	0.79	0.906	0.00205510493677546
RUVBL1	1.2183290419035e-07	-0.44059548917995	0.323	0.634	0.00223819228288091
RRM2	1.243928579511e-07	-0.593307866445451	0.29	0.599	0.00228522119341965
CCT5	1.2478316019167e-07	-0.613592903524251	0.79	0.901	0.00229239143588118
ZWINT	1.28353509577745e-07	-0.407444710494456	0.161	0.504	0.00235798232445276
DHFR	1.29930622824135e-07	-0.52508314617397	0.306	0.604	0.00238695547190218
PECAM1	1.32677610995244e-07	0.455759931144874	1	0.829	0.00243742039159363
MRPL51	1.42654917684866e-07	-0.44859767187829	1	0.994	0.00262071349278867
TUBG1	1.54087763617014e-07	-0.486251782324447	0.387	0.667	0.00283074630540816
GCSH	1.70182986372153e-07	-0.530437921893906	0.581	0.781	0.00312643164264282
CENPA	1.70238379859369e-07	-0.510371511765817	0.081	0.409	0.00312744927639646
CENPN	1.88451544597372e-07	-0.426202566353458	0.355	0.677	0.00346204332579832
TOP2A	1.93552418788462e-07	-0.772617986993643	0.113	0.447	0.00355575148556283
RBM8A	2.0168286838732e-07	-0.464157930797033	0.839	0.922	0.00370511597514346
RPS26	2.03017957499315e-07	0.285976515005923	1	1	0.00372964289721991
UBE2T	2.28669979070577e-07	-0.572824525490861	0.21	0.519	0.00420089618550558
TMEM106C	2.39417965153432e-07	-0.455921868052135	0.468	0.71	0.0043983474378337
ACVRL1	2.48833335463173e-07	0.398082041586082	0.871	0.652	0.00457131720579396
CBX5	2.64923869717996e-07	-0.404835969837527	0.387	0.708	0.00486691641058931
ILF2	2.81586698909189e-07	-0.461605685333816	0.71	0.914	0.0051730292456607
RFC2	3.10398278309996e-07	-0.38959405713797	0.097	0.433	0.00570232677083293
SEC14L1	3.14350572254042e-07	0.462609136813509	0.935	0.874	0.005774934362879
PNRC1	3.3306482833521e-07	0.409379878302592	0.935	0.766	0.00611873396134614
ORC6	3.39976086336173e-07	-0.337426414654839	0.048	0.379	0.00624570068208183
ICAM2	3.51287676637818e-07	0.466171934833413	0.823	0.659	0.00645350590751335
VAT1	3.58683992183255e-07	0.411538292064296	0.887	0.733	0.00658938362039857
MRPL12	3.68266677188883e-07	-0.471793339936105	0.79	0.905	0.00676542712663697
RNPS1	3.81312533026849e-07	-0.487446592346504	0.694	0.851	0.00700509254423625
CDC20	4.09585313932342e-07	-0.808406623003289	0.339	0.592	0.00752449180225106
RHEB	4.29561840167986e-07	-0.433756601378111	0.855	0.965	0.00789148056572608
PFDN5	4.39843551688482e-07	0.366102242516521	1	0.999	0.0080803658880691
RAMP3	4.53600913420458e-07	-0.773939294350431	0.581	0.792	0.00833310238044724
ROBO4	5.17742122831992e-07	0.413517353659514	0.919	0.752	0.00951144053854652
HNRNPA2B1	5.59177282861548e-07	-0.467332228952475	0.984	0.996	0.0102726458634495
OPTN	5.99458910582071e-07	0.378742156808156	0.952	0.782	0.0110126596463032
THOC3	6.14756981785832e-07	-0.351325574807668	0.29	0.606	0.0112937005123875
TK1	6.15811374814471e-07	-0.567000861250838	0.661	0.859	0.0113130707667167
TIMP3	6.22496343447021e-07	-0.684220065301017	0.774	0.937	0.0114358803254652
DUT	6.63789034721563e-07	-0.474113296076405	0.839	0.957	0.0121944683568698
SRSF7	6.98667594116747e-07	-0.552175556628004	0.71	0.864	0.0128352223715188
NASP	7.39221316750166e-07	-0.476931554140169	0.532	0.768	0.0135802348100173
CDK1	7.70451578468279e-07	-0.45423874424996	0.048	0.355	0.0141539659480408
C19orf33	8.36988870778958e-07	0.416304693693456	0.516	0.275	0.0153763225450802
PHF19	8.75351626584619e-07	-0.437315223841471	0.29	0.593	0.016081084731986
RBP1	9.69260961689862e-07	-0.673319188548687	0.661	0.863	0.0178062931272045
PLK1	1.00878607060201e-06	-0.571128070599544	0.081	0.386	0.0185324089030294
PTGES3	1.06274081419613e-06	-0.429225659155722	0.871	0.956	0.019523611497597
NUCKS1	1.09421541947661e-06	-0.524848519584601	0.903	0.964	0.0201018314712048
SPRY1	1.19764613775402e-06	0.457642967923408	0.677	0.417	0.022001957196679
TSPAN18	1.19943377366564e-06	0.416928822481463	0.79	0.582	0.0220347978560115
MALAT1	1.26454919061644e-06	0.478983549970268	1	1	0.0232310331808147
HSP90AA1	1.28290662615603e-06	-1.04270293815452	0.952	0.988	0.0235682776291124
RPS27L	1.29171815102296e-06	0.369496165975868	1	0.999	0.0237301541524428
2007-09-01	1.33446450543895e-06	-0.473952478979854	0.839	0.92	0.024515447429419
ESM1	1.34666356937288e-06	0.707809590611432	0.903	0.742	0.0247395564329492
PSMG1	1.54093435964944e-06	-0.37279309189598	0.371	0.658	0.0283085051211198
SAC3D1	1.75143774988649e-06	-0.364050521307203	0.29	0.601	0.0321756629031647
TSN	1.83666996826166e-06	-0.362399242572647	0.419	0.706	0.0337414639869349
RPP30	1.94432810810285e-06	-0.277109481223189	0.161	0.488	0.0357192516739575
NMRK1	1.99445722614227e-06	0.358486228328902	0.629	0.408	0.0366401737014596
CENPW	2.00319520112551e-06	-0.453074382781759	0.5	0.765	0.0368006990398768
ARF1	2.01991974477372e-06	-0.389068705129075	0.935	0.982	0.0371079456312381
CDT1	2.03231066872453e-06	-0.394225467815727	0.29	0.567	0.0373355792951383
CDCA3	2.17700811783348e-06	-0.383801593012761	0.081	0.374	0.0399938161327189
TUBA1B	2.23921650270173e-06	-0.857224199166877	1	0.985	0.0411366463711334
FAM43A	2.47032369715711e-06	0.371109603214659	0.952	0.854	0.0453823166404732
NUF2	2.51865565535404e-06	-0.320477495781468	0.032	0.313	0.0462702230445091
POP7	2.54531655287858e-06	-0.525357931131525	0.484	0.704	0.0467600103929324
DLGAP5	2.56168145855034e-06	-0.346411774031949	0.016	0.293	0.0470606500750283
C12orf75	2.5777838277587e-06	-0.502011816274754	0.694	0.855	0.0473564666997551
FAM64A	2.70019448562542e-06	-0.330506509128719	0.065	0.352	0.0496052728954245
CBX3	2.71422751756349e-06	-0.382881006008475	0.935	0.968	0.049863073725159
ATAD2	2.74088156030976e-06	-0.30336162220408	0.081	0.384	0.0503527351444506
ASPM	2.85976747942106e-06	-0.487385374014652	0.065	0.357	0.0525367883644443
CCNB1	2.86123211884278e-06	-0.683130000676237	0.258	0.53	0.0525636952552608
TPI1	3.03322667060623e-06	-0.657204065497007	0.984	0.999	0.055723407165707
TCF19	3.71263342165055e-06	-0.27598397827425	0.081	0.384	0.0682047885891423
TGM2	3.86627434284499e-06	0.402692024047291	0.952	0.903	0.0710273259524052
SGOL1	4.34188844917639e-06	-0.287696326669292	0.048	0.332	0.0797648326998194
FOXM1	4.47052928960834e-06	-0.324240558140051	0.21	0.524	0.0821280935793948
HSPE1	4.49494582557176e-06	-0.885870700614895	0.919	0.959	0.0825766497615787
PGF	4.50567619800206e-06	0.312054421101228	0.323	0.138	0.0827737774334958
GPX4	4.54696374272587e-06	0.25774540904569	1	1	0.083532270917617
SERBP1	4.61153597818986e-06	-0.363528235361173	0.984	0.997	0.084718527455326
H2AFX	4.64082123047082e-06	-0.4449695482085	0.226	0.516	0.0852565268249794
TCN2	4.81655758867553e-06	0.385609326497708	0.435	0.222	0.0884849794615581
PPM1G	4.90167791770363e-06	-0.404709269631421	0.806	0.925	0.0900487250261334
CENPE	4.9930581849595e-06	-0.357822199073473	0.016	0.278	0.091727471915891
SRSF2	5.06229084097081e-06	-0.412676281146669	0.806	0.933	0.0929993450394747
ADAM15	5.59266854319517e-06	0.372247406679997	0.935	0.851	0.102742913807038
CCDC85B	5.70207376162113e-06	0.367840571158125	1	0.976	0.104752797074742
PALMD	6.04852869578582e-06	0.454734799713433	0.532	0.326	0.111117520670281
MRPS26	6.19064159843595e-06	-0.359298813248471	0.516	0.734	0.113728276804867
MYL6	6.2639069214803e-06	0.32007194530294	1	1	0.115074234054515
DAP	6.30846950960997e-06	-0.396530774260103	0.484	0.708	0.115892893361045
GINS2	6.32766474742479e-06	-0.416606007648025	0.21	0.486	0.116245529074941
NCL	6.3638678686183e-06	-0.640037378225908	0.968	0.948	0.116910616614387
ANP32E	6.39358681171844e-06	-0.430552290513392	0.355	0.617	0.117456583318079
BTF3L4	6.45704641963602e-06	-0.319675597159219	0.355	0.685	0.118622399775133
KIF20B	6.57601992284725e-06	-0.31685164051514	0.081	0.362	0.120808062002627
STIP1	7.06936290126405e-06	-0.402090159235525	0.387	0.641	0.129871265859122
CHRAC1	7.17684084560428e-06	-0.265892318118856	0.226	0.566	0.131845743174596
RNASEH2A	7.28463498387066e-06	-0.344693906912076	0.339	0.627	0.133826029288688
SRRM1	7.32150497635414e-06	-0.375174610027325	0.661	0.863	0.134503367920602
IL6ST	7.67167400524279e-06	0.437051447238993	0.968	0.921	0.140936323150315
NDUFB10	7.78266872424926e-06	-0.311055995411215	0.984	0.994	0.142975407133183
PMP22	7.90093849690161e-06	-0.528364447861096	0.403	0.645	0.145148141126579
HSPBP1	8.07228185196357e-06	-0.333027590020509	0.194	0.482	0.148295889902423
RAD23A	8.0777640022297e-06	-0.427002671476912	0.855	0.955	0.148396602484962
CCDC34	8.1405940456142e-06	-0.324576819058087	0.21	0.497	0.149550853211978
MCM7	8.23759409844675e-06	-0.597494299583375	0.403	0.612	0.151332841182565
RHOB	8.26840477605555e-06	0.556439539017868	0.855	0.757	0.151898864140916
RPA3	8.33047986141703e-06	-0.46090745608471	0.597	0.764	0.153039245534092
XIST	8.34563296534475e-06	0.307066681413552	0.806	0.59	0.153317623206348
NUDT1	8.35315083823962e-06	-0.463229947922005	0.419	0.65	0.1534557340493
CENPM	8.41432087950065e-06	-0.381800733873211	0.339	0.637	0.154579488877306
COL4A1	8.52766504550396e-06	0.432065170206525	0.984	0.9	0.156661734550953
CENPK	8.84566712387146e-06	-0.302202839505956	0.129	0.417	0.162503750732643
H1FX	9.64731852437014e-06	-0.477207465972457	0.742	0.859	0.177230888611204
NCAPH2	1.00843444899294e-05	-0.313252577085807	0.145	0.424	0.185259492624492
BCL2L12	1.01941183050222e-05	-0.37436072248462	0.387	0.638	0.187276147381563
H3F3B	1.02964529615758e-05	-0.541390912352238	1	0.999	0.189156137357109
PCNA	1.03237356625732e-05	-0.48039467790907	0.323	0.564	0.189657347857133
SPC25	1.20323516098296e-05	-0.251887774846601	0.032	0.292	0.22104633142418
RHOC	1.23396089426703e-05	0.276788165005834	1	0.999	0.226690955885796
SNRPD1	1.27825914740816e-05	-0.360153474663508	0.984	0.978	0.234828987970354
RNF126	1.3095641231787e-05	-0.387387303021181	0.516	0.718	0.240580025069159
RELB	1.31485987466601e-05	0.362942691044784	0.323	0.15	0.241552907574894
NPC2	1.38635083591128e-05	0.378946986595334	1	0.988	0.254686512065261
ITGB1	1.38987969769158e-05	0.279550538162937	0.984	0.988	0.255334799262919
ENG	1.39321728391137e-05	0.51839767707431	0.968	0.886	0.255947947227358
B2M	1.41226772741419e-05	0.411277025145262	1	1	0.259447704203262
TRIP13	1.45057312988034e-05	-0.250863287779688	0.081	0.349	0.266484789690318
SMC2	1.5136997842823e-05	-0.343504256340455	0.258	0.568	0.278081787370501
WDR34	1.54789148210948e-05	-0.312891492285347	0.468	0.697	0.284363144178333
UBA2	1.60935561319126e-05	-0.355915895183846	0.355	0.627	0.295654719699366
GTF3A	1.72820000839668e-05	-0.315405680161984	0.952	0.971	0.317487623542555
MRPL18	1.73982502657364e-05	-0.347951349097645	0.726	0.83	0.319623255631844
PSIP1	1.76628091781555e-05	-0.345128947369138	0.597	0.804	0.324483467411895
EIF4A3	1.81295604417942e-05	-0.309367263201151	0.258	0.559	0.333058154876202
NOP16	1.8395337956491e-05	-0.327638624241931	0.274	0.543	0.337940753598696
DNAJC9	1.87661738590221e-05	-0.363166619720028	0.468	0.638	0.344753379964095
EFNA1	1.905682596856e-05	0.339607604033328	0.855	0.615	0.350092949868416
CD74	1.92911324180117e-05	-0.926631151917084	0.016	0.255	0.354397393651293
IFRD2	1.95875406761141e-05	-0.380323123854001	0.532	0.73	0.359842709760892
SPARC	1.96931618333281e-05	0.377935272745711	1	0.988	0.36178307604007
NUDC	1.98501261083788e-05	-0.554596440926797	0.694	0.844	0.364666666737027
SMIM15	2.03087126091483e-05	-0.323488975405436	0.242	0.529	0.373091359342664
HMGN1	2.13907253279471e-05	-0.316407159331625	0.984	0.996	0.392969014999717
SNRPG	2.15739733495501e-05	-0.370988424700552	0.984	0.993	0.396335464404585
PROCR	2.16731700736352e-05	0.385451678580848	0.694	0.592	0.398157807422751
PHB	2.25565516505724e-05	-0.470052166614285	0.871	0.942	0.414386410372666
RHOG	2.37549078209592e-05	0.318565860710358	0.887	0.77	0.436401411578842
ETFB	2.48573019123351e-05	-0.368164346281076	0.71	0.887	0.456653493431507
TCP1	2.5271370493054e-05	-0.397677921629333	0.79	0.899	0.464260347327896
MXD4	2.61468003178942e-05	0.416251272210716	0.742	0.617	0.480342868640034
MT1E	2.65320871821767e-05	0.518151004023958	0.839	0.647	0.487420973623768
CD59	2.69566999657356e-05	0.40228243795169	1	0.989	0.495221535070529
CYC1	2.7275475150901e-05	-0.310423753163044	0.919	0.973	0.501077753997202
POLR2E	2.75580770827325e-05	-0.304425292794885	0.919	0.938	0.506269434086879
DNMT1	2.77356221288828e-05	-0.485872269318518	0.452	0.668	0.509531114129705
PLXND1	2.78642842086495e-05	0.354657886749652	0.758	0.619	0.5118947651971
HAX1	2.96894651660868e-05	-0.353974821720864	0.661	0.845	0.545425164566181
SGOL2	2.98081298974148e-05	-0.314683901821433	0.081	0.333	0.547605154345408
ASAP1	2.98517867232146e-05	0.351305590935789	0.823	0.675	0.548407173892176
PSMA7	3.07331561752003e-05	-0.307703053784713	1	1	0.564598812094604
CCNI	3.09808457613634e-05	0.338683653615639	1	0.99	0.569149117482007
BGN	3.11011078989445e-05	0.483841127172123	0.694	0.535	0.571358453211509
KIAA0101	3.17465419091085e-05	-0.352381287715689	0.903	0.958	0.583215721412232
PGAM1	3.17778633875674e-05	-0.345025204507835	0.952	0.979	0.583791128293
SSBP1	3.2686798230244e-05	-0.365545967281073	0.871	0.957	0.600489170287813
FKBP4	3.32014770879179e-05	-0.606592086489182	0.371	0.608	0.609944335582139
RAB34	3.36746047995207e-05	-0.491171537502767	0.29	0.522	0.618636164771995
CKS2	3.38249494562921e-05	-0.819395743029629	0.742	0.824	0.621398146461542
HMG20B	3.39431304571256e-05	-0.511965079365423	0.839	0.861	0.623569249627855
HNRNPR	3.40505316588543e-05	-0.380984111152081	0.645	0.778	0.625542317104812
TUBB2A	3.53077771214281e-05	-0.427856858283099	0.306	0.571	0.648639173497755
ERH	3.5322157819824e-05	-0.276685879233189	0.968	0.978	0.648903361307988
SAE1	3.54505195070153e-05	-0.326632102935415	0.5	0.723	0.651261493863379
TIE1	3.56485518890852e-05	0.398062217622644	0.871	0.747	0.654899546754384
GNAS	3.647772012216e-05	0.270463506766298	1	0.974	0.670132196364202
PLK2	3.92758090839827e-05	-0.390400176378023	0.387	0.645	0.721535888681846
CTGF	4.02062890710114e-05	0.818436470969619	0.855	0.792	0.73862973652355
SRSF10	4.18341191091091e-05	-0.339237238974963	0.532	0.731	0.768534602153444
NTN4	4.23389696845692e-05	0.379831883550774	0.694	0.482	0.777809212075221
GRK6	4.27841339711078e-05	-0.277697456775082	0.161	0.423	0.785987325183221
EDN1	4.35717682138887e-05	0.825759669824482	0.806	0.656	0.80045695385735
LRRC59	4.39064190005976e-05	-0.470693467705224	0.661	0.782	0.806604823459979
TMPO	4.55713916120838e-05	-0.310386232211948	0.274	0.528	0.837192035305591
PARK7	4.68884774581633e-05	-0.266383549559233	1	0.996	0.861388219383917
C1QBP	4.712312511475e-05	-0.297188428855121	1	0.974	0.865698931483072
PSMD14	4.74940086589497e-05	-0.306459207274479	0.5	0.734	0.872512433073565
AURKA	4.82219872519094e-05	-0.397748402978581	0.081	0.321	0.885886127804828
EIF4EBP1	4.82374078549778e-05	-0.562982483237751	0.774	0.9	0.886169419703797
MZT1	4.86008032333423e-05	-0.341776257664849	0.371	0.614	0.892845356199732
DEPDC1	4.87911868864099e-05	-0.255895379827064	0.032	0.263	0.896342894290236
CD99	5.13079199777764e-05	0.276518438936521	1	0.998	0.942577797911729
MRPS6	5.30145463471605e-05	-0.614479272329514	0.532	0.741	0.973930230943686
POLE4	5.45524178727033e-05	-0.356657442555939	0.548	0.745	1
POLD2	5.51314990706946e-05	-0.538829640126394	0.629	0.771	1
BAZ1B	5.64747624880251e-05	-0.376552881015066	0.516	0.695	1
SMYD2	5.6527789529136e-05	-0.335472058420582	0.694	0.896	1
PXDN	5.67534054949999e-05	0.33875715704823	0.806	0.684	1
RAC2	5.71751111857605e-05	0.395301685082747	0.645	0.494	1
SERPINE2	5.88069577483827e-05	-1.59549813553059	0.161	0.401	1
GTPBP4	5.93474738815325e-05	-0.286208212308437	0.21	0.464	1
TWISTNB	6.00748087341612e-05	-0.261982141124498	0.161	0.403	1
WDR54	6.0464123809166e-05	-0.270355420271581	0.226	0.504	1
PARP1	6.11623623204058e-05	-0.404183204957102	0.694	0.868	1
SMARCB1	6.13672880889758e-05	-0.295827639946844	0.629	0.783	1
EID1	6.26001600426678e-05	-0.371699678534379	0.919	0.974	1
ATP8B1	6.28069865836847e-05	0.251428337170994	0.355	0.179	1
CIAPIN1	6.43145223367855e-05	-0.252312309176505	0.258	0.523	1
CBX1	6.61128577913313e-05	-0.335238502344775	0.5	0.723	1
PSMC4	6.80880694644178e-05	-0.338021884369285	0.387	0.618	1
CDCA4	6.84861951998178e-05	-0.276790574274936	0.226	0.498	1
DBF4	6.88606398511094e-05	-0.251904984700018	0.113	0.355	1
AK6	6.93704274479861e-05	-0.284944841027884	0.355	0.589	1
MDH2	6.9772108127988e-05	-0.435825685198244	0.887	0.962	1
PPIB	7.27894125237346e-05	-0.305545781788017	0.968	0.998	1
LPAR6	7.30285915386947e-05	0.273892907398341	0.452	0.256	1
SDCBP	7.33817167492848e-05	0.273092075218833	0.952	0.809	1
GPATCH4	7.48663974999485e-05	-0.318479819592534	0.29	0.538	1
LIMS2	7.67753132768418e-05	0.307078298546607	0.597	0.41	1
DYSF	7.80927250785097e-05	0.27302696237381	0.645	0.433	1
CMC2	7.91837068159993e-05	-0.322182038150744	0.484	0.705	1
KDELR2	7.94763727139992e-05	-0.361534958918851	0.935	0.963	1
TMEM219	8.22011583016912e-05	0.284132748000181	0.952	0.934	1
DNAJC2	8.40413397017042e-05	-0.326065443512043	0.306	0.558	1
SNRNP40	8.54075137839817e-05	-0.305609630514294	0.339	0.584	1
LSM4	8.594798505006e-05	-0.32123668893283	0.919	0.963	1
IMP3	8.60425991178286e-05	-0.273990839155097	0.629	0.823	1
HMGB3	8.67134725171085e-05	-0.387524860892322	0.581	0.786	1
UQCRC1	8.68296719255602e-05	-0.499645190253149	0.855	0.922	1
CCT6A	8.73557574426182e-05	-0.570050046602038	0.855	0.946	1
PFDN2	8.97355486872073e-05	-0.539538329336272	0.855	0.888	1
TMEM204	9.04126366499253e-05	0.314443509049633	0.919	0.741	1
SERPINB1	9.10218300435914e-05	0.500956188889099	0.71	0.566	1
FTL	9.32054434364582e-05	0.425817977292917	1	1	1
ATIC	9.4151327047781e-05	-0.28418460483119	0.194	0.44	1
PSMD2	9.42436815343361e-05	-0.373585741784338	0.661	0.82	1
TROAP	9.67375004866785e-05	-0.258565691177802	0.21	0.473	1
FUS	9.7078051784425e-05	-0.339652658909557	0.758	0.873	1
PNN	9.79950470782239e-05	-0.313591853055642	0.548	0.726	1
BRI3	9.89881220625228e-05	0.276102741759198	1	0.985	1
SRSF9	0.000103064244581226	-0.33308401344131	0.984	0.984	1
TUBB6	0.000108156329691873	-0.49711364611626	0.823	0.929	1
PDLIM5	0.000117388469653429	0.257441745244886	0.79	0.622	1
TMED2	0.000117495845560389	-0.286296956268955	0.887	0.96	1
METTL5	0.000120515169118299	-0.261788540362509	0.597	0.778	1
EPAS1	0.000121814117621045	0.326349810038284	0.919	0.803	1
MRPL3	0.000122191598027969	-0.344177508364981	0.435	0.67	1
PTS	0.000123797349472757	-0.319809437693815	0.565	0.746	1
CD93	0.000124237569923212	0.280001824703355	0.516	0.331	1
TSPAN3	0.000125147550192745	-0.280245076040589	0.419	0.674	1
ITM2A	0.000128487644937958	0.314614487324862	0.435	0.248	1
KNSTRN	0.000132435732108113	-0.281844501272001	0.129	0.358	1
LDHA	0.000134275591291084	-0.82984347200924	0.952	0.951	1
DNAJB11	0.000135056028775147	-0.364128489732388	0.548	0.752	1
PSMC5	0.00013686145658852	-0.330167745187647	0.855	0.925	1
RAD21	0.000138306242263725	-0.295782696130152	0.387	0.658	1
PLIN3	0.000139912117353826	-0.253185682875319	0.355	0.61	1
ATP5J	0.000143856044175476	-0.375110077532189	1	0.996	1
DNAJC15	0.000146206279633707	0.286017451854193	0.919	0.742	1
GMPS	0.000146486833662858	-0.260182640135617	0.274	0.534	1
CMTM7	0.000146967983914165	-0.523848904531855	0.613	0.799	1
HSPB11	0.000153482576465837	-0.26916523107524	0.516	0.703	1
CDC42EP1	0.000158604472957391	0.256833118999646	0.758	0.575	1
FEN1	0.000162060485884139	-0.284127912816258	0.161	0.396	1
HNRNPDL	0.000172484386155442	-0.315359193017524	0.839	0.949	1
HSBP1	0.000175110090984032	-0.321344916808453	0.952	0.986	1
LAPTM4B	0.000180677642854165	-0.268891102239396	0.258	0.475	1
YARS	0.000186208353333115	-0.308964074712448	0.242	0.489	1
PRELID1	0.00018956200022888	-0.290468168729408	0.984	0.997	1
PLXNA2	0.000191949654618703	0.301642054451265	0.71	0.54	1
MANF	0.000192283363110827	-0.398849000508532	0.758	0.877	1
NME1	0.000192557756224084	-0.514696960413983	0.823	0.921	1
RGCC	0.000200599242093163	0.522512298461465	0.984	0.845	1
KIF22	0.00020177650025075	-0.286989457391132	0.226	0.459	1
MCM3	0.00020387282365412	-0.307362151390421	0.258	0.492	1
MAGOHB	0.000205448921113927	-0.304021251311917	0.29	0.519	1
NOP56	0.000205945734761987	-0.382535514507804	0.468	0.679	1
FLNA	0.000208913212449136	0.282440910956008	0.871	0.852	1
ATAD3A	0.000210080706765986	-0.263271945486431	0.242	0.481	1
NDUFS3	0.000210809126482775	-0.301471188545064	0.581	0.842	1
CDKN1A	0.000211543509349864	0.434781725296935	0.532	0.364	1
TUBA4A	0.000213564717701108	-0.313409452460649	0.226	0.442	1
POLR3G	0.000220784021693805	-0.322389949331125	0.113	0.326	1
NR2F1	0.00022212168151877	-0.259935898721236	0.274	0.537	1
CDH5	0.000222647995514536	0.294419088603824	0.839	0.718	1
CRIM1	0.000224620891015555	0.342159702667596	0.758	0.642	1
RCN2	0.000225736138770255	-0.395309225218232	0.694	0.838	1
GRB10	0.00022730479879053	0.289838761974389	0.806	0.71	1
UQCR10	0.00023370664637367	-0.290558471995756	0.968	0.989	1
ATXN10	0.000237115205537833	-0.339110937806349	0.516	0.69	1
CALCRL	0.000239626286264913	0.320081324504497	0.903	0.719	1
PAFAH1B3	0.000241583594350221	-0.300441950942104	0.516	0.71	1
SMC1A	0.000252913954640445	-0.265534831910957	0.339	0.581	1
TCF4	0.000258022042968608	0.327326715955844	1	0.922	1
MVP	0.000265551406579849	0.287873985190255	0.645	0.473	1
GNL3	0.000270276349452064	-0.333036179089961	0.371	0.603	1
WSB1	0.000272465976904576	0.366622928711571	0.968	0.879	1
RBM17	0.000276863789537261	-0.274517469581835	0.677	0.842	1
PPFIBP1	0.000277681607212078	-0.352428144004926	0.79	0.898	1
PA2G4	0.000281167041316891	-0.39087170048466	0.919	0.893	1
SRRM2	0.000284891050439992	-0.304067244101659	0.677	0.842	1
SET	0.000296534197649271	-0.319485919040671	0.984	0.984	1
HIST1H4C	0.000304914026877445	-1.89900633548653	0.79	0.864	1
MTHFD2	0.000317565039777265	-0.311380506731399	0.29	0.507	1
DDX18	0.000318362457185169	-0.382917368276504	0.532	0.689	1
LIPA	0.000318373933850424	-0.296431666123232	0.339	0.632	1
CHCHD2	0.000319415102014115	-0.342979396080541	1	1	1
DGUOK	0.000325216546707639	-0.27011292457174	0.806	0.872	1
CYBA	0.000329672172572561	-0.358323722836052	0.839	0.96	1
YPEL2	0.000335415196896083	0.272745263993007	0.484	0.316	1
SRM	0.000351675097724794	-0.354104756317219	0.823	0.911	1
NAE1	0.000353309350457864	-0.286213005070275	0.339	0.548	1
FAM212A	0.000356698794052356	0.274394419787872	0.484	0.307	1
HN1	0.000362182977082062	-0.546055943491445	0.855	0.908	1
PSMG4	0.000368824395096071	-0.26731728879875	0.5	0.722	1
ACTB	0.000369635034061998	-0.421521380195368	1	1	1
LINC00152	0.000382133694973277	0.345589299631029	0.984	0.977	1
TBRG4	0.000389271180814294	-0.274132403091197	0.242	0.458	1
POLR3K	0.000394965875120746	-0.317846211993432	0.403	0.572	1
EXOSC8	0.000395181762742609	-0.267595699816448	0.306	0.542	1
ITM2C	0.000405948336015002	-0.3685360226745	0.177	0.388	1
SOX7	0.000406995768077075	0.276223112815612	0.435	0.282	1
CRIP2	0.000410023516537551	0.251372932517608	0.984	0.985	1
LSM7	0.000414097174732132	-0.287406965987254	0.968	0.978	1
GMNN	0.00041599423726852	-0.298136766112681	0.306	0.547	1
ACE	0.000433492512463574	0.288352914106241	0.516	0.341	1
PYCR1	0.000438308854067049	-0.322512390060972	0.355	0.566	1
EBP	0.000449876910897225	-0.255961536988391	0.565	0.794	1
COPRS	0.000453399893551699	-0.309672060488039	0.71	0.814	1
COPS7A	0.000468955424641131	-0.262674842553298	0.274	0.492	1
MTCH2	0.000481589507579963	-0.258063678525677	0.887	0.935	1
SMC3	0.000491829814678721	-0.265640014768166	0.548	0.75	1
CFLAR	0.000505963231495227	0.27647500420857	0.742	0.564	1
CCT3	0.000506139044455051	-0.378423726150253	0.919	0.962	1
MFSD12	0.000519841261668403	-0.411093341915241	0.177	0.379	1
STK17A	0.00052056074189291	-0.483258257761254	0.435	0.63	1
HDAC7	0.000539932592388104	0.292098011463046	0.774	0.649	1
DKC1	0.000544076464254868	-0.264307051656326	0.387	0.597	1
DCBLD2	0.000547820150767455	-0.391741348479397	0.081	0.278	1
ZCCHC17	0.000550256557069814	-0.261600795154262	0.452	0.615	1
GSN	0.000552872783745401	0.475093662524084	0.935	0.947	1
ZNF581	0.000572535128449935	0.290004495360504	0.79	0.623	1
ACP1	0.000592606590415072	-0.255312060246121	0.742	0.879	1
AURKAIP1	0.000594464634508204	-0.271378093076648	0.968	0.988	1
DNAJA1	0.000603645692622065	-0.319273722105135	0.661	0.826	1
CHURC1	0.000612105828146126	0.315190834989027	0.726	0.651	1
CNBP	0.000616156311931101	-0.324493124492339	0.839	0.951	1
PSMG3	0.000627350039075792	-0.265674292607719	0.339	0.584	1
SKA2	0.000627758116010246	-0.30982887696126	0.758	0.816	1
MRPL4	0.000628465549357855	-0.279453355702642	0.581	0.77	1
NTMT1	0.000654331160653474	-0.277978026992046	0.452	0.645	1
SNHG7	0.000659485782096945	0.440314837426518	0.952	0.915	1
MLF2	0.00067617904036497	-0.365534005842886	0.839	0.902	1
TFG	0.000683652313377347	-0.279155826832696	0.581	0.767	1
MORF4L2	0.000695950283450624	-0.32550373863758	0.855	0.902	1
TAPBP	0.000696114387416912	0.265932877592466	0.839	0.742	1
KLF6	0.00070683684089814	0.266454020621718	1	0.945	1
LGALS9	0.000707748882731484	0.272446906501595	0.516	0.356	1
SSU72	0.000720222040496333	-0.258464787236604	0.919	0.969	1
BRIX1	0.000732117463669379	-0.281917262856415	0.242	0.436	1
FABP4	0.000733005364192329	-0.549627474230158	1	0.998	1
TMEM14B	0.000750979791226289	-0.253831026261859	0.742	0.879	1
PLEKHA1	0.000755421269216035	0.269483458027777	0.532	0.373	1
CCNB2	0.000772841884729606	-0.384799284599144	0.306	0.497	1
ILF3	0.000780008409755181	-0.436601467061212	0.694	0.786	1
ENO1	0.000804399680532423	-0.739750085099494	1	0.993	1
RAC3	0.000830713991797285	-0.273391532741867	0.468	0.667	1
GADD45GIP1	0.00083908677362553	-0.257820244312418	1	0.988	1
NRP2	0.000866300426571582	0.47714067293753	0.839	0.766	1
BUD31	0.000887737009231608	-0.283788119365758	0.806	0.89	1
SF3B2	0.000892233283497935	-0.260110912420363	0.726	0.83	1
SNRNP70	0.000922906232805206	-0.268741744527959	0.758	0.84	1
AP1S1	0.000938638636258182	-0.270652903237453	0.806	0.881	1
SLC20A1	0.000970678068777905	-0.3879816958039	0.145	0.339	1
KPNA2	0.000971959190816382	-0.515669839470612	0.581	0.708	1
WASF2	0.000994731464153143	0.293452043514267	0.952	0.926	1
NT5DC2	0.000998195982616348	-0.367263053720611	0.339	0.535	1
ECE1	0.0010044616138393	0.283389957175254	0.758	0.666	1
RALY	0.00100926345216028	-0.257043558882629	0.903	0.949	1
DTD1	0.00104002224948186	-0.271803501738599	0.548	0.722	1
RGS3	0.00105689187082056	0.266338514615027	0.613	0.523	1
USP53	0.00106845278861876	-0.380550204994366	0.081	0.255	1
SRSF3	0.00107224446833083	-0.277545721558187	0.935	0.974	1
DAB2	0.00107626812649	0.352821053246825	0.79	0.727	1
THRAP3	0.00109637777317755	-0.255766712501376	0.774	0.907	1
SLC16A3	0.00109731012289417	-0.290155450094122	0.532	0.735	1
OCIAD2	0.00111279056459215	0.311042238281652	0.855	0.708	1
TPM2	0.00111825093645748	-0.909716114769123	0.129	0.311	1
UBE2M	0.00112373215178692	-0.274580360047649	0.403	0.565	1
MAP4K4	0.00114450040380597	0.272832600941612	0.726	0.619	1
SUPT16H	0.00119661322412087	-0.265220197247722	0.419	0.612	1
DDX39A	0.00124973183212719	-0.324924738899834	0.597	0.738	1
PRNP	0.00125897237444261	-0.496041156053683	0.274	0.463	1
UROD	0.00126235423841614	-0.256248574231013	0.597	0.789	1
HSPA5	0.0012784153080974	-0.513189390719977	0.726	0.849	1
BOP1	0.00128091700072906	-0.254135818192198	0.306	0.499	1
CDK4	0.00128197852830705	-0.274731128412801	0.839	0.88	1
CSRP2	0.00132724216646382	-0.85086353505579	0.339	0.523	1
ACAT2	0.00138108137491418	-0.283662769460318	0.597	0.811	1
SPATS2L	0.00140044343673066	-0.343477527374156	0.419	0.592	1
EIF5	0.00142461242147873	-0.283326183318131	0.806	0.849	1
XRCC6	0.00142829763375539	-0.466063906234481	0.839	0.866	1
SQSTM1	0.00145942469188182	0.517239741242906	0.935	0.937	1
ANP32A	0.00146183562234796	-0.254771630235296	0.532	0.705	1
PCBP4	0.00154764376952134	-0.331043102396843	0.339	0.534	1
CCT2	0.00158986932109544	-0.26088753049616	0.661	0.823	1
COL4A2	0.00160932904110832	0.267828659379454	0.968	0.916	1
C16orf74	0.00161599085619201	0.27875140772694	0.548	0.403	1
SH3BGRL	0.00167000323507159	0.26854116811642	0.694	0.605	1
RRAS2	0.00167277894058443	0.264523430428174	0.645	0.554	1
MT-ND2	0.00174820298258342	-0.282269318993009	1	1	1
FLOT1	0.00176505261444135	-0.531344765951495	0.935	0.969	1
AHSA1	0.00176916379978559	-0.253040203276181	0.532	0.703	1
RDX	0.00181770497291963	0.302968630928601	1	0.992	1
UTRN	0.00182945195187667	0.315346698031924	0.71	0.643	1
NOP58	0.00184089625296001	-0.260726060018057	0.306	0.489	1
ITGA5	0.00193490434764907	0.298620146044805	0.742	0.68	1
MTCH1	0.00194084996422713	-0.262504821499252	0.887	0.938	1
ODF2L	0.00195597772929517	0.281724883821798	0.694	0.649	1
CIRBP	0.00196157626629087	-0.26151074791736	0.871	0.89	1
HSPD1	0.00196739760466717	-0.526076483299965	0.968	0.975	1
GIMAP7	0.00202154206083268	0.322293875659367	0.774	0.648	1
TGFBR2	0.00209970194180641	0.278136414558927	0.903	0.785	1
FILIP1L	0.00221276415646058	0.255494486317248	0.435	0.288	1
PDGFB	0.00231518673834525	0.262269829263377	0.565	0.422	1
RNF7	0.00231700901540159	0.252997937380703	0.984	0.96	1
SMARCA4	0.00235432224355434	-0.25102415155098	0.468	0.663	1
HMGN2	0.00239312112667675	-0.278735856620494	0.984	0.986	1
H2AFV	0.0024338471793928	-0.250505571227931	0.919	0.982	1
CKLF	0.00243532376030091	-0.263727569471941	0.79	0.895	1
POLR2F	0.00246429211997744	-0.515125402129832	0.903	0.937	1
PDPN	0.00253745786294834	-0.310420816697932	0.758	0.807	1
PODXL	0.00263917807510123	0.29442451338302	0.823	0.762	1
SDF2L1	0.00264358071814591	-0.402811528509937	0.694	0.812	1
CBR1	0.00273094483039799	-0.283002925520024	0.5	0.638	1
ARL6IP1	0.00279914199047312	-0.494039323837964	0.694	0.845	1
PSMD7	0.00291592274192591	-0.300600071386087	0.79	0.849	1
TMED4	0.00301273865270726	-0.259498002622435	0.306	0.484	1
FST	0.00303350449064612	-0.320414502426044	0.21	0.393	1
PRCP	0.00303982049970217	0.278824995392294	0.919	0.837	1
CD40	0.00309525659856212	0.276394059764172	0.742	0.619	1
TOP1	0.00310447350413659	-0.26690055147973	0.629	0.748	1
GSTO1	0.00312789896968008	0.254018713150299	1	0.996	1
PGK1	0.00314249684368858	-0.28136638139413	0.774	0.922	1
FABP5	0.00318817580886006	-0.351129160467576	1	0.991	1
KPNB1	0.00321926390778979	-0.270986318606451	0.806	0.892	1
COL9A3	0.0032591126462037	-0.691110632719768	0.113	0.264	1
UBE2N	0.00326642658465714	-0.268281031095834	0.823	0.84	1
ANKRD1	0.00329128271472233	0.679322403375464	0.565	0.434	1
PRDX1	0.0033754561362663	-0.2951393930943	0.968	0.999	1
ADGRF5	0.00338000277454573	0.253422426399129	0.452	0.326	1
IGFBP7	0.00338910327167515	0.376235190357345	1	0.933	1
FBLIM1	0.00340474856198541	0.275299179940481	0.71	0.644	1
EIF5A	0.00342074258672378	-0.361248538500098	0.968	0.996	1
NDUFA6	0.00346467642022365	-0.250965716787814	0.935	0.961	1
ST3GAL4	0.00348231664970023	-0.574045621442838	0.258	0.406	1
MALSU1	0.0034936979373885	-0.251114329370674	0.548	0.718	1
AKAP12	0.00361848406090729	-0.289435722647925	0.935	0.987	1
U2SURP	0.00370530903442402	-0.306442305810103	0.516	0.652	1
CREM	0.00373867784660887	-0.272636675441711	0.548	0.704	1
EIF4A1	0.00377433909439588	-0.26684947448216	0.903	0.96	1
UBE2I	0.00381640050568649	-0.257284541713593	0.935	0.948	1
ITGA6	0.00385446726735782	0.278724707312532	0.726	0.673	1
EBNA1BP2	0.00386514512325537	-0.389586382004507	0.661	0.77	1
ATP6V0B	0.00392931545589143	-0.27298822182126	0.855	0.906	1
TMEM173	0.0040289806367891	0.283844038443311	0.774	0.695	1
DDX21	0.00405382195905431	-0.264593310465053	0.629	0.714	1
ATP5G1	0.004477319011393	-0.256386203978488	0.903	0.951	1
MT1X	0.00449446394607913	-0.661631748777643	0.387	0.501	1
CNP	0.00458151019771943	-0.382582175566005	0.468	0.613	1
ATP1B3	0.00463376244471409	-0.415124243019697	0.871	0.905	1
MYL9	0.00510475699914127	0.334257758597336	0.742	0.64	1
PDAP1	0.00542899488599502	-0.291730963458471	0.855	0.893	1
NEDD4L	0.00553796740967867	0.273663556096293	0.581	0.484	1
FN1	0.00559055876427545	0.304420793106099	0.565	0.448	1
SNU13	0.00572618517363667	-0.459187301401579	0.984	0.984	1
RRP7A	0.00607719354133667	-0.253379698143841	0.516	0.675	1
SFPQ	0.00608978213064718	-0.256864331304028	0.774	0.867	1
BUB3	0.00619548816611895	-0.252152054782139	0.645	0.737	1
MRPS34	0.00631372611612759	-0.278132507175038	0.823	0.925	1
C10orf10	0.00662410964895345	0.396414269989359	0.645	0.546	1
RRAS	0.00705338524861802	0.288548732609454	0.677	0.622	1
TECR	0.00725754193032142	-0.266908361338988	0.71	0.834	1
CLDN11	0.00731452392071235	0.255960032754154	0.548	0.421	1
NHP2	0.00771036881499056	-0.280207124134962	0.984	0.964	1
CKAP2	0.00880729689139348	-0.335207233687745	0.323	0.468	1
IQGAP1	0.00892840442582425	0.263619110110193	0.79	0.745	1
XRCC5	0.00895498382816137	-0.330852166944188	0.823	0.878	1
PKM	0.00930319533589269	-0.656425603355283	1	0.992	1
RILPL2	0.0114639095919503	0.255170886304832	0.484	0.416	1
ERGIC2	0.0117138970128264	-0.269460678819911	0.371	0.506	1
PYGB	0.01188959806716	-0.269560451262657	0.21	0.343	1
PDIA4	0.0121021268384341	-0.312165373011353	0.677	0.798	1
TXNRD1	0.0122660743230469	0.25585535818994	0.919	0.84	1
SSB	0.0127633998453725	-0.266419068891348	0.839	0.868	1
SNRPB2	0.0128533392995736	-0.774624449289255	0.871	0.89	1
SRI	0.012953088755569	-0.250778583570823	0.968	0.975	1
LXN	0.0137106860219032	0.475525315692508	0.694	0.605	1
MGST1	0.0137112343248349	0.285409489989562	0.694	0.578	1
PGM2L1	0.0140299709785459	0.255241853277036	0.645	0.51	1
SDPR	0.0152474424659232	0.333715674048502	0.919	0.815	1
NME4	0.0169467783917507	-0.276712856774561	0.919	0.899	1
ODC1	0.0176784110469787	-0.262968320397619	0.5	0.605	1
SLC3A2	0.0177804762975297	-0.27870733683947	0.258	0.399	1
RAI14	0.0186051992090701	0.424201274879589	0.645	0.618	1
SH3KBP1	0.0190862617636514	-0.317387871689861	0.339	0.46	1
PRMT1	0.0194322886979274	-0.300609365384385	0.79	0.903	1
PLAUR	0.0200406128232894	-0.508393711002489	0.161	0.278	1
FOSL1	0.0226868556950819	-0.413591955201546	0.161	0.275	1
SLC38A2	0.0229865079522278	0.324701694432373	0.742	0.705	1
ARL4A	0.0252456428501073	-0.264210558009416	0.677	0.829	1
C16orf52	0.0287823117916888	-0.258759057245412	0.177	0.283	1
HHIP	0.0294275914081246	0.319498132202763	0.952	0.822	1
NQO1	0.031936129364239	0.379538473906565	0.952	0.946	1
PLPP2	0.0321489724020948	-0.259258645144665	0.258	0.367	1
FLRT2	0.0389244266107321	0.313187377402696	0.532	0.475	1
COTL1	0.042706068727764	-0.529141136484953	0.887	0.919	1
CTSL	0.0435921075889045	-0.416438951251987	0.919	0.922	1
SERPINH1	0.0449516490777089	-0.277046816689803	0.806	0.852	1
LRRC32	0.0468439869938334	0.260585804274953	0.516	0.449	1
DKK3	0.0518050806535026	-0.267342879744284	0.274	0.371	1
SOD2	0.0531226914584654	0.573997651962482	0.565	0.574	1
SOX4	0.0611371279239142	0.348693634627806	0.774	0.763	1
TFF3	0.0613934116547289	-0.284801961673165	0.71	0.735	1
CD44	0.0714591445031108	-0.376549487897839	0.242	0.333	1
TUBA1C	0.0726253558688724	-0.271207861085313	0.935	0.906	1
B4GALT1	0.0790621017086581	0.364224564021011	0.468	0.398	1
TIMM50	0.0830554368909446	-0.251001923483525	0.548	0.606	1
AXL	0.095123390016769	-0.609386518243619	0.194	0.27	1
LINC01235	0.0975683693879119	-0.257605802395845	0.71	0.76	1
PHLDA1	0.11211060168809	-0.570488683612132	0.5	0.567	1
MGP	0.115404393437176	0.330693259951171	0.565	0.495	1
UCHL1	0.116939307031371	-0.327734413974937	0.468	0.544	1
CTHRC1	0.119649497871053	-0.322016291863846	0.355	0.433	1
ADM	0.125950707863245	-0.26129847361447	0.677	0.73	1
MLEC	0.126089766958738	-0.261802252821728	0.565	0.619	1
GPX8	0.127498923614221	0.279004338553499	0.677	0.728	1
PHLDA2	0.15426784862256	-0.664343700635943	0.597	0.592	1
FAM3C	0.191442802906495	-0.518565640745594	0.645	0.675	1
TNFRSF12A	0.231397169312702	-0.727666979181912	0.403	0.456	1
PLOD3	0.232505236499568	-0.273417928651603	0.484	0.516	1
ATP1A1	0.272825015132171	-0.354567799146733	0.79	0.809	1
METRN	0.29445350612111	-0.346385564704466	0.387	0.423	1
RCAN1	0.31591140564037	-0.27141596849412	0.274	0.315	1
ALDH1A1	0.357764960261183	-0.295786016813954	0.871	0.862	1
HMGA1	0.489275634830418	-0.730691419537016	1	0.99	1
FHL2	0.516039095365389	-0.286460880895021	0.306	0.319	1
HSP90AB1	0.519844879451342	-0.279138454332299	1	0.999	1
MT2A	0.569233356104398	-0.421633451258352	1	0.992	1
LDHB	0.992753824387354	-0.399666238276993	0.935	0.954	1

## Sheet: LECIII_cluster2.markers
	p_val	avg_log2FC	pct.1	pct.2	p_val_adj
CENPF	1.53185468019931e-178	-1.5357381659689	0.145	0.724	2.81417023299416e-174
CKS1B	4.52449781084969e-174	-1.337637225392	0.521	0.855	8.31195492831197e-170
UBE2S	3.82110284642921e-167	-2.12220049555011	0.555	0.855	7.01974803917509e-163
TUBB4B	1.16875480963313e-146	-1.3828620580403	0.77	0.917	2.14711946077703e-142
NUSAP1	2.71131537626645e-141	-0.906303693884141	0.145	0.664	4.98095747773909e-137
PRC1	1.11389015240952e-140	-0.83640772950662	0.104	0.634	2.04632759899152e-136
MKI67	1.75503659105537e-138	-1.28446456265979	0.166	0.673	3.22417772142783e-134
DEK	1.72884728015819e-137	-0.802966709934126	0.869	0.947	3.1760653383786e-133
TOP2A	2.79063316212752e-135	-1.05588947830667	0.078	0.592	5.12667218214448e-131
SMC4	2.22408226014152e-134	-0.966824121094853	0.478	0.826	4.08586152010598e-130
TPX2	2.07129419603651e-133	-0.789552872576583	0.102	0.612	3.80517456753867e-129
TUBB	1.33762446406936e-132	-0.919179820350808	0.999	0.998	2.45734990294183e-128
VIM	1.31245740814124e-128	0.531179459398721	1	1	2.41111550449627e-124
RANBP1	4.01852420250072e-126	-0.955527667569942	0.922	0.958	7.38243081241407e-122
UBE2T	9.68915909286614e-126	-0.782637436799725	0.184	0.65	1.77999541695044e-121
HN1	8.96982291045567e-123	-1.00434830622719	0.855	0.929	1.64784616687981e-118
RAN	2.47377311178863e-122	-0.790918531347246	0.995	0.996	4.54456858366689e-118
CCNA2	1.08323516638669e-121	-0.68360810435764	0.073	0.559	1.99001132416899e-117
CDC20	7.47898967711279e-121	-1.03987376753839	0.285	0.713	1.37396519358239e-116
CLSPN	1.8811676709072e-120	-0.701736105348321	0.115	0.603	3.45589312822361e-116
RRM2	2.13359995611613e-119	-0.79551766379334	0.284	0.722	3.91963647938095e-115
DTYMK	1.20108657717798e-115	-0.813616134358245	0.724	0.886	2.20651615093367e-111
GTSE1	4.40874632144384e-115	-0.631676044015606	0.07	0.542	8.09930786712447e-111
DHFR	5.21289014100887e-115	-0.672591387298899	0.293	0.724	9.5766004780474e-111
BIRC5	4.84537884081671e-114	-1.01055052004905	0.553	0.845	8.90144546846438e-110
TYMS	1.76738263382949e-112	-0.803517203074778	0.686	0.888	3.24685863660816e-108
PBK	8.05574790405574e-110	-0.508104686880721	0.058	0.516	1.47992144745408e-105
HMMR	9.52402050333558e-110	-0.650184092824104	0.045	0.496	1.74965780666778e-105
ASF1B	4.99696938382107e-107	-0.477029865068147	0.065	0.519	9.17993245501769e-103
PTTG1	4.8366844699862e-106	-1.07735068394556	0.657	0.87	8.88547303981164e-102
HMGB2	5.21877539062825e-106	-1.60092600861991	0.692	0.883	9.58741227012316e-102
TUBG1	5.40043862594379e-105	-0.640804093293405	0.413	0.765	9.92114579972133e-101
CDCA3	4.16999438785445e-104	-0.532137500254217	0.059	0.497	7.66069668992741e-100
PLK1	7.43034141127158e-104	-0.762505038186704	0.074	0.508	1.3650280206647e-99
CACYBP	8.38166128225974e-104	-0.732020615397658	0.839	0.931	1.53979499416394e-99
FABP4	8.91762222642977e-104	0.875214828951964	1	0.997	1.63825637921741e-99
DNMT1	3.68308337898847e-103	-0.783056437465191	0.424	0.763	6.76619247553971e-99
CEP55	6.29098152673062e-103	-0.570132981985896	0.084	0.526	1.15571621627568e-98
CENPA	9.70492695820664e-103	-0.635830308958582	0.09	0.533	1.78289213149214e-98
CENPU	5.70670396819281e-102	-0.45913897926101	0.103	0.554	1.0483785859967e-97
CCNB1	1.02144792888862e-101	-0.903748404613147	0.224	0.649	1.87650199016129e-97
CDKN3	3.97613537785628e-101	-0.840139321285684	0.37	0.76	7.30455830265977e-97
ANGPT2	6.66281222690147e-101	0.941516706819039	0.993	0.8	1.22402523420407e-96
UBE2C	8.71851497315874e-100	-1.20512753311637	0.287	0.671	1.60167838571899e-95
H2AFX	9.99746108428681e-100	-0.638082819025913	0.212	0.634	1.83663357579433e-95
CENPM	5.39256355330939e-99	-0.564486236684665	0.344	0.75	9.90667850378468e-95
SGOL1	1.39829768649822e-98	-0.414964971117421	0.032	0.448	2.56881267986589e-94
MAD2L1	2.79669051935556e-98	-0.509270857251728	0.133	0.566	5.1378001531081e-94
CENPK	1.36776848150738e-97	-0.430635710585201	0.099	0.541	2.51272747737721e-93
ASPM	8.55123655915072e-97	-0.667971616343514	0.057	0.473	1.57094766828158e-92
MCM7	3.19650564045871e-96	-0.797299245168814	0.333	0.722	5.8723005120867e-92
ANP32E	6.99600558813237e-96	-0.5791415445641	0.324	0.732	1.2852361865958e-91
NEAT1	9.46292329145399e-96	0.754749651456014	0.999	0.984	1.73843363787301e-91
LSM5	1.42218450266626e-95	-0.638451470408713	0.859	0.941	2.61269514984819e-91
SNRPG	1.68056344188073e-95	-0.555764773300806	0.992	0.993	3.08736309907909e-91
CYCS	2.45089203712177e-95	-0.765794386034575	0.901	0.943	4.5025337613964e-91
HSPE1	7.33221230947063e-95	-1.13195854984344	0.943	0.964	1.34700072337285e-90
NUF2	9.7502291822082e-95	-0.431854327174804	0.024	0.426	1.79121460306347e-90
KIF22	1.20813388800293e-94	-0.47492383433611	0.152	0.581	2.21946276565018e-90
AURKB	1.75116161404641e-93	-0.573712168284571	0.102	0.512	3.21705900116465e-89
RPL39L	2.82650604220036e-92	-0.567338717759432	0.388	0.747	5.19257425012629e-88
RAD51AP1	4.04228556511098e-92	-0.360808806691056	0.045	0.451	7.42608281166539e-88
HIST1H4C	2.06048108877432e-90	-2.38186869188961	0.777	0.898	3.78530980818731e-86
NUCKS1	9.83256608275111e-90	-0.663882531728657	0.944	0.971	1.80634071506221e-85
EIF4EBP1	1.8301845249439e-89	-0.806553472762083	0.844	0.919	3.36223199077444e-85
IGFBP7	1.23049103946867e-88	0.690978229052475	1	0.906	2.26053508860789e-84
PCNA	1.98022521027031e-88	-0.641690583197036	0.284	0.674	3.63787173378759e-84
ZWINT	2.09629812721736e-88	-0.479557657756997	0.206	0.618	3.85110928951101e-84
SRSF2	5.31780942417957e-88	-0.607514316533006	0.886	0.949	9.76934769316028e-84
YWHAH	7.93925860507977e-88	-0.556835071348683	0.935	0.975	1.4585211983392e-83
CCNB2	9.08253805532623e-88	-0.627807070871952	0.207	0.613	1.66855306614398e-83
SNRPD1	1.7816690334534e-86	-0.532333483301469	0.966	0.984	3.27310418135725e-82
CALM2	2.73747226976969e-86	-0.750120364749356	0.988	0.989	5.0290103067939e-82
HSP90AA1	3.80874398107358e-86	-1.26655399420421	0.984	0.988	6.99704356763027e-82
FEN1	5.86439418001149e-86	-0.445040360309382	0.108	0.509	1.07734785480991e-81
HSPB1	4.45840546966942e-85	0.453190757443535	1	1	8.1905366883297e-81
TRIP13	5.67443791275381e-85	-0.345023878349517	0.064	0.461	1.042450988952e-80
MYBL2	1.85988745772321e-84	-0.52094312481889	0.223	0.62	3.41679924858332e-80
DUT	9.65291556032621e-84	-0.542698063435922	0.935	0.962	1.77333711758753e-79
H2AFZ	5.06372939100306e-83	-0.832036132884745	0.995	0.994	9.30257726421172e-79
KIF20B	9.32584559115045e-83	-0.418548965438724	0.081	0.471	1.71325109355025e-78
POP7	1.93114417721941e-82	-0.655168937380998	0.513	0.778	3.54770496796977e-78
ESM1	4.92907905688029e-82	0.73300064605383	0.922	0.671	9.05521113539478e-78
ORC6	2.19514236426973e-81	-0.412061834837972	0.098	0.487	4.03269603739992e-77
SRSF7	5.78818844478404e-81	-0.636112785169758	0.767	0.9	1.06334809919128e-76
CKS2	8.03815719752283e-81	-1.08669721282874	0.709	0.869	1.47668985875692e-76
CKAP2L	2.78303162932698e-80	-0.317502429184153	0.016	0.369	5.11270740623659e-76
DLGAP5	1.47436281193725e-79	-0.43959446742496	0.035	0.392	2.70855192180992e-75
HMGB1	1.99259522962803e-79	-0.528962642895097	1	0.999	3.66059669634965e-75
TUBA1B	3.90397589621829e-79	-0.936349854441269	0.981	0.987	7.17199411894262e-75
UQCRB	6.76175000381735e-79	0.365959422391435	1	0.999	1.24220109320129e-74
TMEM106C	8.70763161969465e-79	-0.531863439392726	0.51	0.786	1.5996790048541e-74
DNAJC9	1.11258922112653e-78	-0.505104007629257	0.388	0.738	2.04393765813154e-74
HNRNPAB	2.59852070830493e-78	-0.648833055083141	0.72	0.878	4.77374239322698e-74
TMPO	7.02880002653873e-78	-0.445632970070729	0.255	0.635	1.29126085287543e-73
CENPW	1.62502664063045e-77	-0.586389295492747	0.57	0.838	2.9853364415022e-73
GINS2	4.89704468444042e-77	-0.509892527231661	0.215	0.591	8.99636078978549e-73
KPNA2	1.89541393206262e-76	-0.831712898565845	0.535	0.777	3.48206493459224e-72
TACC3	2.55461049683443e-76	-0.367191894878913	0.072	0.439	4.69307494373453e-72
SULT1C4	3.323548977801e-76	0.559956684319281	0.799	0.462	6.10569182711821e-72
AURKA	6.13133969314939e-76	-0.544047816781151	0.067	0.42	1.12638841502847e-71
KIFC1	7.06451797489002e-76	-0.311467451108039	0.021	0.362	1.29782259716705e-71
CDK1	1.42883338218986e-75	-0.540718430842986	0.093	0.455	2.62490980642098e-71
H3F3B	2.90651173670729e-75	-0.679180947444237	1	0.998	5.33955271150495e-71
LDHA	3.45319334805772e-75	-1.04685315068004	0.927	0.96	6.34386149971684e-71
TCF4	3.60134607520096e-75	0.541728734629475	0.999	0.892	6.61603287475169e-71
SMC2	9.85805461119037e-75	-0.460390631462691	0.297	0.673	1.81102321262178e-70
SPC25	2.85739797515774e-74	-0.331749839910575	0.041	0.388	5.24932582016228e-70
KIF23	4.92664010241355e-74	-0.348453055256764	0.018	0.349	9.05073053214394e-70
RAD23A	6.03590214258953e-74	-0.521615147957131	0.93	0.962	1.10885558261512e-69
BCL2L12	1.16228330561607e-73	-0.465713066159311	0.411	0.725	2.13523066074728e-69
MXD3	1.49339509247118e-73	-0.525618555074543	0.075	0.428	2.7435161243788e-69
GMNN	1.7755374670434e-73	-0.517873968716154	0.293	0.645	3.26183988070543e-69
SGOL2	1.13326913785633e-72	-0.417706634514726	0.079	0.431	2.08192873315586e-68
MT2A	2.64039760258808e-72	-1.56429773815925	0.998	0.989	4.85067443571456e-68
UHRF1	1.29494286315789e-71	-0.351181358820222	0.051	0.394	2.37893953390736e-67
POLD2	3.26809481408203e-71	-0.685331607614197	0.633	0.825	6.00381698295009e-67
DEPDC1	3.65653152889395e-71	-0.352008974839464	0.028	0.354	6.71741407173107e-67
ANLN	5.48290266705551e-71	-0.281089255618501	0.038	0.374	1.00726404896477e-66
CSRP2	5.82958368407017e-71	-1.17061847410534	0.282	0.618	1.07095281860053e-66
PNRC1	7.05284921536838e-71	0.480594371625797	0.918	0.708	1.29567892935533e-66
CHAF1A	2.30714599221329e-70	-0.38425870996678	0.12	0.485	4.23845790229503e-66
MYL6	3.45024516598569e-70	0.40297038075816	1	1	6.33844539443231e-66
LRRC59	9.60478439835162e-70	-0.613273892860093	0.655	0.832	1.76449494182118e-65
PA2G4	4.41972528868244e-69	-0.562012273737045	0.83	0.92	8.11947732783851e-65
PDLIM1	1.17337044508733e-68	0.478688059865396	1	0.954	2.15559884466993e-64
LMNB2	1.68908485618813e-68	-0.361597420399748	0.185	0.555	3.10301778930322e-64
STRA13	3.94411283376175e-68	-0.543550694240759	0.714	0.862	7.24572968690371e-64
USP1	4.09347017792206e-68	-0.464380518812522	0.336	0.658	7.52011406386062e-64
COL4A1	1.46980738666161e-67	0.515354952561805	0.992	0.865	2.70018315003605e-63
PTGES3	3.49636876485056e-67	-0.497920251844173	0.932	0.964	6.42317905790697e-63
CENPE	5.8518479736002e-67	-0.434721369557959	0.047	0.367	1.07504299123009e-62
TUBB2A	6.47161509218893e-66	-0.554965398627485	0.343	0.658	1.18890040858603e-61
ITM2B	7.06819865795793e-66	0.538624536510489	0.998	0.992	1.29849877545345e-61
CDK4	1.22122090062303e-65	-0.490781669187187	0.824	0.902	2.24350491653457e-61
FAM213A	2.04650442618069e-65	0.465264122302879	0.996	0.971	3.75963328133654e-61
RBM8A	3.11969544237375e-65	-0.483825571563232	0.885	0.935	5.73119249718481e-61
CENPN	3.47134490453528e-65	-0.436881323592969	0.464	0.756	6.37720772412176e-61
CHCHD2	4.66554206348575e-65	-0.488706952490217	1	1	8.57106732482968e-61
HMGA1	1.33353024763031e-64	-1.49115327205816	0.982	0.993	2.44982841792163e-60
LMNB1	1.40650614150933e-64	-0.312399933752568	0.084	0.42	2.58389243256678e-60
EXOSC8	4.57592551424394e-64	-0.390802339917415	0.281	0.645	8.40643276221755e-60
WBP11	5.38960740730346e-64	-0.414687145327317	0.308	0.629	9.90124776795719e-60
NUDC	5.63178169692904e-64	-0.669323554093086	0.752	0.878	1.03461461554283e-59
CCDC34	9.04182525766816e-64	-0.364324711675455	0.241	0.596	1.66107371808622e-59
PDCD5	1.20458611846058e-63	-0.470785200063994	0.914	0.958	2.21294515822393e-59
SPATS2L	1.28898853585245e-63	-0.571717068282818	0.378	0.677	2.36800083921453e-59
TOMM40	1.97395182309013e-63	-0.591319572827123	0.604	0.789	3.62634689419888e-59
C14orf80	2.36490675164527e-63	-0.264691587766994	0.068	0.395	4.34457019344752e-59
DBF4	2.92178731259049e-63	-0.324638052861692	0.113	0.449	5.36761547195999e-59
SNRPB	5.74030874517448e-63	-0.424262269219758	0.994	0.991	1.054552119576e-58
NCAPG	5.90912703882342e-63	-0.266146527719556	0.04	0.35	1.08556572830225e-58
PGP	8.70829516089525e-63	-0.481038397912685	0.702	0.852	1.59980090400807e-58
FTH1	9.74998937967354e-63	0.385352456399729	1	1	1.79117054893983e-58
RPA3	1.2300131567855e-62	-0.528196250074047	0.611	0.823	2.25965717033065e-58
TUBA1C	1.88018357623831e-62	-0.615486693919475	0.846	0.932	3.4540852479074e-58
SPDL1	2.24556712275922e-62	-0.274621152100653	0.069	0.395	4.12533136122097e-58
IFITM3	2.58916105826636e-62	0.455173063316757	1	0.985	4.75654778014113e-58
KPNB1	5.22430762864742e-62	-0.429917220597359	0.818	0.921	9.59757554458817e-58
PSMC3IP	5.89201097072085e-62	-0.264638468517068	0.064	0.386	1.08242133543113e-57
CMSS1	6.70746044521129e-62	-0.476874085971753	0.324	0.637	1.23222755838977e-57
PFDN2	7.72213183927689e-62	-0.691163767618143	0.821	0.916	1.41863284019356e-57
RPL10	7.81498698230369e-62	0.286690127981132	1	1	1.43569125851901e-57
SERF2	8.35509290886688e-62	0.25852212425497	1	1	1.53491411828793e-57
CDCA5	1.13278213716391e-61	-0.264606283637587	0.069	0.391	2.08103406418382e-57
SAT1	1.14577383179014e-61	0.78362624215123	0.962	0.902	2.10490110638166e-57
PSIP1	1.32682213858574e-61	-0.434149351735401	0.674	0.852	2.43750495079586e-57
WSB1	2.29438080993173e-61	0.484540459547176	0.954	0.851	4.21500698592559e-57
NCL	2.62585572024118e-61	-0.67638373124726	0.914	0.963	4.82395954365508e-57
HELLS	2.66663759518714e-61	-0.329410432692717	0.131	0.474	4.89887992611829e-57
GRN	2.74964469771829e-61	0.483374616619832	0.973	0.922	5.05137227417826e-57
PDAP1	3.79863389948457e-61	-0.549273507526751	0.823	0.921	6.97847033674311e-57
PHF19	1.00319063989056e-60	-0.453873064097671	0.341	0.69	1.84296152454296e-56
CBR3	1.11851108557003e-60	-0.300386606846095	0.065	0.38	2.05481671530071e-56
KIF2C	4.33179128338729e-60	-0.254063956920123	0.024	0.312	7.9579337667108e-56
GMFG	7.10402074961729e-60	0.489618956224334	0.999	0.824	1.30507965191219e-55
RNASEH2A	1.08040392704091e-59	-0.398845499739122	0.4	0.714	1.98481005436686e-55
NHP2	1.3771710406251e-59	-0.535889810258398	0.952	0.969	2.53000091873238e-55
POC1A	2.1086088062349e-59	-0.270920287237968	0.104	0.437	3.87372523793414e-55
PCAT19	2.46378485623408e-59	0.445730214571174	0.943	0.743	4.52621915938763e-55
B2M	3.69432222376643e-59	0.35283105165827	1	1	6.78683935728131e-55
MALAT1	5.27732265063042e-59	0.50845346763108	1	0.999	9.69496944147314e-55
POLR3K	8.15970966587458e-59	-0.441950296103418	0.358	0.656	1.49902026271782e-54
PPM1G	1.52865126537356e-58	-0.447662001402834	0.879	0.94	2.80828523961776e-54
KNSTRN	1.65251695568321e-58	-0.361940656887679	0.126	0.448	3.03583889928563e-54
EZH2	2.16840981771407e-58	-0.29834935952136	0.139	0.479	3.98358567612253e-54
PARP1	2.86094009454145e-58	-0.481459930152594	0.801	0.89	5.2558330476821e-54
RAD51	3.38531819202195e-58	-0.267998017031304	0.079	0.393	6.21916805056353e-54
RFC4	3.65646455832687e-58	-0.326397475532641	0.147	0.471	6.7172910401023e-54
GYPC	3.83586782984682e-58	0.386955702024497	1	0.992	7.0468727902116e-54
TPI1	5.32375215364286e-58	-0.71101621956507	1	0.998	9.7802650814573e-54
NCAPH2	5.36847620817869e-58	-0.358213403798524	0.184	0.516	9.86242764204507e-54
DYNLL1	8.49482679829263e-58	-0.4409015729271	0.998	0.997	1.56058463111434e-53
LSM2	1.00753080496788e-57	-0.393524061236698	0.936	0.963	1.8509348418065e-53
MXD4	1.01154404593617e-57	0.389598438812796	0.79	0.549	1.85830756678934e-53
ADM	1.20910717115211e-57	0.597763209914416	0.891	0.661	2.22125078412354e-53
MORF4L2	1.38110545021643e-57	-0.454937230506683	0.851	0.922	2.53722882259261e-53
E2F1	1.45032701130549e-57	-0.320479915116727	0.092	0.406	2.66439575246932e-53
HERPUD1	1.51350476788882e-57	0.514774981438992	0.988	0.949	2.78045960908856e-53
TCF19	1.81774807892254e-57	-0.312272148408971	0.141	0.476	3.33938499578859e-53
MDK	2.95256371129526e-57	0.513033657019646	0.99	0.916	5.42415479402052e-53
ENO1	3.61204898314663e-57	-0.980176083720968	0.993	0.993	6.63569518693867e-53
MYL12B	4.14263632285772e-57	0.3575413284512	1	0.999	7.61043718872192e-53
APLP2	5.7904917452204e-57	0.470398994071845	1	0.972	1.06377123851444e-52
ILF3	9.01456883706492e-57	-0.600375016341617	0.669	0.833	1.6560664410572e-52
IL6ST	1.72993360463368e-56	0.461345746529074	0.975	0.899	3.17806102507253e-52
PLPP1	2.18052977116485e-56	0.622119997292904	0.92	0.766	4.00585124260695e-52
REEP4	2.36153463616584e-56	-0.359949643816173	0.172	0.498	4.33837528010026e-52
TMSB4X	3.3951669352944e-56	0.406113763032636	1	1	6.23726117682934e-52
CDCA8	5.97954098481486e-56	-0.269925072120103	0.042	0.326	1.09850147432034e-51
SRRM1	6.13318458377008e-56	-0.429052724714911	0.775	0.894	1.1267273398844e-51
DIAPH3	6.64601694769495e-56	-0.281480530459801	0.084	0.391	1.22093977346104e-51
ATAD3A	9.23500294125118e-56	-0.383667582368247	0.252	0.57	1.69656239033725e-51
ANKRD55	1.12814267062396e-55	0.434474198182941	0.625	0.35	2.07251090020327e-51
S100A10	1.95811573521279e-55	0.321933455580858	1	1	3.59725441715942e-51
AURKAIP1	2.67479977238588e-55	-0.365365409520314	0.983	0.989	4.91387466185011e-51
CKLF	3.64091644037703e-55	-0.40121845054928	0.824	0.921	6.68872759261663e-51
SLC25A6	3.80651884787918e-55	0.381020980441799	1	0.999	6.99295577543884e-51
COL4A2	4.00344324253375e-55	0.42679729706365	0.972	0.894	7.35472558085875e-51
NME1	4.03094219599851e-55	-0.688745057247651	0.892	0.93	7.40524390826887e-51
MRPL51	5.56332357736989e-55	-0.435718543204537	0.996	0.993	1.02203817439862e-50
CMC2	5.65802428281846e-55	-0.39380779452007	0.513	0.778	1.03943564099658e-50
H2AFV	5.72439110152827e-55	-0.383484150500666	0.978	0.981	1.05162788926176e-50
PRR11	6.66719370029455e-55	-0.341795756221965	0.204	0.535	1.22483015468111e-50
CD34	9.69535382129252e-55	0.52601670193826	0.953	0.741	1.78113345050965e-50
SSRP1	9.91543533887012e-55	-0.429115847346997	0.775	0.889	1.82156462610383e-50
TCP1	1.18368605728828e-54	-0.459723725878635	0.844	0.919	2.17454965584431e-50
CNN3	1.6238721844695e-54	0.393869704090632	1	0.999	2.98321559008893e-50
RPS4X	1.91216935164576e-54	0.302479302284888	1	1	3.51284631590843e-50
RPL34	5.9748251418968e-54	0.274288670549057	1	1	1.09763512681786e-49
CKAP2	7.85222468526675e-54	-0.505773128629663	0.252	0.555	1.44253219693035e-49
NDC80	1.31218161392525e-53	-0.269432880096931	0.03	0.297	2.41060884294208e-49
RFC2	1.41388766351845e-53	-0.388552871589374	0.208	0.517	2.59745302664975e-49
MLF2	1.55051133332604e-53	-0.528990980512647	0.84	0.926	2.84844437045327e-49
RNPS1	1.63401832850398e-53	-0.465470383949938	0.758	0.886	3.00185507129467e-49
EIF5	3.36448267808776e-53	-0.451676562601021	0.764	0.884	6.18089112791502e-49
POLR2F	3.62772343584768e-53	-0.750394196082002	0.908	0.948	6.66449072399577e-49
CBX3	5.09595252500132e-53	-0.385943196603359	0.96	0.971	9.36177438367992e-49
GRK6	5.4895063744484e-53	-0.322630137864596	0.195	0.51	1.00847721604992e-48
HNRNPA1	8.65086476901619e-53	0.261839481752318	1	1	1.58925036671596e-48
PECAM1	1.01578709469195e-52	0.43837185880437	0.981	0.771	1.86610247165859e-48
GPIHBP1	1.04409615391304e-52	0.403063000438941	0.627	0.35	1.91810904435364e-48
LSM3	1.45293731463234e-52	-0.375595365379978	0.921	0.958	2.66919114071108e-48
VAMP5	2.11123784811875e-52	0.437083043783889	0.999	0.831	3.87855505077895e-48
RPL7	4.03274951430884e-52	0.258759880950579	1	1	7.40856413273677e-48
FKBP4	4.56694674307846e-52	-0.719024921682375	0.428	0.676	8.38993786170945e-48
IGFBP4	5.35796342381364e-52	0.469259213750364	1	0.877	9.84311460588804e-48
ANP32B	6.03503881241682e-52	-0.327855336085116	0.993	0.995	1.10869698022909e-47
NET1	6.2513429376974e-52	-0.271046071082935	0.061	0.338	1.14843421108439e-47
RPS27L	8.27476470488914e-52	0.387131596642663	1	0.998	1.52015702393518e-47
MRPS6	9.45766925377788e-52	-0.748290424622957	0.601	0.793	1.73746841861153e-47
IFITM2	1.0242574844192e-51	0.442790248166489	0.999	0.822	1.88166342462651e-47
ATAD2	1.69740571318565e-51	-0.317046321605708	0.155	0.47	3.11830403569335e-47
ID1	1.71742154414195e-51	0.410401624563713	1	0.997	3.15507511874317e-47
MLEC	2.87825451658638e-51	-0.568490816766852	0.429	0.697	5.28764137242084e-47
MTHFD2	3.36282775037283e-51	-0.388908146787945	0.288	0.592	6.17785086020993e-47
SLC20A1	3.68628426877222e-51	-0.540323117887985	0.136	0.418	6.77207283016145e-47
SIVA1	4.66592424898894e-51	-0.428098592529271	0.933	0.967	8.57176943781758e-47
EIF5A	4.83405657121265e-51	-0.585600068072337	0.995	0.995	8.88064532697475e-47
CD99	8.46993635518527e-51	0.362002210858567	1	0.997	1.55601200781109e-46
PRCP	9.5260300965308e-51	0.463830015602889	0.944	0.794	1.75002698903367e-46
HSPD1	9.79830978375167e-51	-0.706886111011656	0.965	0.979	1.80004749037302e-46
KIF5B	9.97888293289366e-51	-0.436280367207813	0.865	0.923	1.83322058360189e-46
SNCG	1.03981517344299e-50	0.451518254479672	0.949	0.759	1.91024445513211e-46
C12orf75	1.24200702347823e-50	-0.498195853330814	0.768	0.887	2.28169110283186e-46
RHEB	1.63766132509263e-50	-0.383994658903849	0.964	0.962	3.00854762032767e-46
EFEMP1	1.81116351467e-50	0.53905957219153	1	0.921	3.32728849280025e-46
PAICS	2.1965622397895e-50	-0.435009885395131	0.595	0.8	4.03530449071729e-46
BOLA3	3.79559077930718e-50	-0.38807064995821	0.743	0.869	6.97287982066522e-46
UBA2	4.01649187405465e-50	-0.406069112228896	0.444	0.695	7.37869722182579e-46
TFPI	4.2414977913281e-50	0.454264464466845	0.979	0.837	7.79205559244885e-46
TPT1	8.11220152264406e-50	0.30514171334462	1	1	1.49029254172494e-45
PAQR4	2.65630158508532e-49	-0.273526431352301	0.144	0.453	4.87989164196024e-45
TNFRSF12A	2.93177952520155e-49	-1.34376247489665	0.27	0.532	5.38597216574777e-45
JUP	2.98993651290794e-49	0.382983675184875	0.907	0.719	5.49281236786318e-45
MCM3	3.26727363508161e-49	-0.384944392807019	0.273	0.576	6.00230839500843e-45
ETV4	5.73215034711075e-49	-0.371616269265473	0.068	0.327	1.05305334026772e-44
BAZ1B	6.18501585621468e-49	-0.420682131523073	0.532	0.758	1.1362492629452e-44
CDT1	7.90309369089842e-49	-0.371767098337502	0.353	0.648	1.45187734195495e-44
CTSC	8.21764922809899e-49	-0.494574733263342	0.11	0.378	1.50966433969407e-44
LRR1	8.83797380069023e-49	-0.293389061986467	0.255	0.585	1.6236241669248e-44
ODC1	9.68261947320541e-49	-0.423424303615056	0.411	0.684	1.77879402342257e-44
EXOC6	1.03843759207685e-48	0.372919444310537	0.925	0.749	1.90771370040439e-44
ATP1B1	1.25100064758788e-48	-0.345249754423579	0.057	0.315	2.29821328968369e-44
PRDX5	1.71597833236488e-48	0.3262649678793	0.996	0.988	3.15242379438753e-44
CLDN5	1.76560972637455e-48	0.459365112223483	0.978	0.767	3.24360162832268e-44
SELK	2.0991566163141e-48	-0.357644027224076	0.725	0.89	3.85636061983064e-44
SERBP1	2.10637384452612e-48	-0.342398844621776	0.999	0.996	3.86961938977894e-44
COX6C	2.41048653258077e-48	0.291871476465755	1	0.998	4.42830480900412e-44
EMP3	2.45224768946841e-48	-0.833723913386223	0.058	0.305	4.50502423032242e-44
VWF	2.69039012446427e-48	0.396543627411198	0.919	0.697	4.94251569765331e-44
MRPL18	2.74078328059864e-48	-0.375822992403574	0.724	0.871	5.03509296478776e-44
HNRNPR	2.8852095525846e-48	-0.438320151978982	0.648	0.828	5.30041846905316e-44
MAGOHB	3.16367591842448e-48	-0.370330770944193	0.308	0.6	5.81198902973762e-44
UBE2I	3.62223090529664e-48	-0.394494499644656	0.933	0.954	6.65440039612046e-44
CDCA4	4.02566910276293e-48	-0.351239727090461	0.281	0.58	7.39555670868579e-44
YWHAQ	4.81023165971423e-48	-0.452716856109471	0.937	0.952	8.83687658206101e-44
FAM64A	5.3904627035649e-48	-0.324357189092305	0.138	0.432	9.90281903271908e-44
SPC24	6.67976541592162e-48	-0.280385484743513	0.115	0.41	1.22713970455896e-43
IGF2BP3	6.72544911596922e-48	-0.759514496461781	0.063	0.31	1.23553225709471e-43
SFRP1	7.43073591014695e-48	-1.33371527314061	0.056	0.298	1.3651004940531e-43
NOP16	9.10303351653067e-48	-0.405390507985708	0.338	0.621	1.67231828732185e-43
POLR3G	9.63192242522121e-48	-0.406508546743437	0.132	0.401	1.76948046873739e-43
ROBO4	1.41201827703514e-47	0.381466327503442	0.921	0.686	2.59401877674125e-43
STIP1	1.60840322029034e-47	-0.414021237367901	0.461	0.709	2.95479755599539e-43
TMEM204	1.99056560773896e-47	0.390578609679479	0.903	0.679	3.65686807797724e-43
HDGF	2.23496679529414e-47	-0.445279410623339	0.622	0.813	4.10585749963487e-43
RAMP2	2.53066899538576e-47	0.442074975596226	0.976	0.92	4.64909201142318e-43
SPTBN1	2.61957415920927e-47	0.359120332386093	0.972	0.916	4.81241968788335e-43
STMN1	5.68965618557051e-47	-0.438858662226187	0.99	0.989	1.04524673785116e-42
NGFR	7.65861867853478e-47	-0.826041291605341	0.046	0.283	1.40696483743362e-42
TIE1	8.27704509607095e-47	0.382071762627862	0.903	0.685	1.52057595459919e-42
IGFBP6	1.03021015026055e-46	-0.451145870578909	0.082	0.335	1.89259906704366e-42
EIF3F	1.17624920099281e-46	0.289625274967689	0.999	0.999	2.16088740714388e-42
PLA2G16	1.34181993974826e-46	0.375412225853903	0.978	0.855	2.46505741131153e-42
PHACTR2	1.54592678997651e-46	0.411431610174117	0.851	0.67	2.84002210586585e-42
NOP56	1.84279686613768e-46	-0.469787707448995	0.535	0.734	3.38540212278153e-42
CTSL	3.92338342374965e-46	0.536559514868203	0.985	0.895	7.20764768777047e-42
ATP6V0B	4.01671195782845e-46	-0.436882749005094	0.85	0.928	7.37910153772664e-42
CCT6A	7.06678533678406e-46	-0.647878635257729	0.919	0.955	1.2982391342206e-41
RRP7A	7.07735777458368e-46	-0.418626291487482	0.518	0.736	1.30018139676877e-41
ATP5G1	2.45069633522013e-45	-0.379501555937727	0.938	0.955	4.50217423743291e-41
FOSL1	2.71052480096319e-45	-0.612137884069895	0.095	0.347	4.97950511184948e-41
RPL31	2.77664729807874e-45	0.280602180777119	1	0.999	5.10097875130046e-41
PSAT1	3.65730230200505e-45	-0.265949669033027	0.079	0.344	6.71883005901348e-41
PYCR1	3.73810337053232e-45	-0.406476683795991	0.37	0.642	6.86726970200492e-41
ALDH1A1	4.82474958173334e-45	0.530160846381636	0.952	0.824	8.86354745660233e-41
COTL1	5.17342792964473e-45	-0.825454654861761	0.891	0.93	9.50410444955034e-41
SAE1	5.42704576559062e-45	-0.369246153567142	0.576	0.777	9.97002577596653e-41
FABP7	5.67172857450814e-45	-0.588144225706508	0.03	0.254	1.04195325642289e-40
IFRD2	8.5504447219268e-45	-0.386101474524822	0.584	0.785	1.57080219986517e-40
GALE	8.59293741562115e-45	-0.332016196002846	0.188	0.468	1.57860853262376e-40
FAM3C	1.24516997444148e-44	-0.921806322950652	0.53	0.735	2.28750176004645e-40
GSTO1	1.40423058891807e-44	0.360253290015032	0.999	0.995	2.57971201490138e-40
EIF3E	1.5135433334388e-44	0.30596829509319	1	0.997	2.78053045786043e-40
DNAJA1	1.7782992141796e-44	-0.46928478567044	0.738	0.858	3.26691348636934e-40
AXL	1.84985711562698e-44	-0.909050901282491	0.096	0.341	3.39837250711832e-40
RAMP1	2.07881570511242e-44	-0.750235323495924	0.046	0.273	3.81899233186202e-40
MCM5	2.35372659021319e-44	-0.32651050163649	0.262	0.558	4.32403111888066e-40
PYCARD	3.44425703806682e-44	0.343974231414125	0.823	0.584	6.32744460463255e-40
HMGB3	3.53622266968902e-44	-0.435223950265388	0.652	0.836	6.4963946664857e-40
ARHGAP18	4.12208095177741e-44	0.427374291292705	0.956	0.815	7.57267491651028e-40
GIMAP4	4.35203355212755e-44	0.386326876276983	0.92	0.685	7.99512083861352e-40
TUBB2B	4.97638050610876e-44	-0.720004372744273	0.059	0.29	9.1421086277724e-40
SRSF9	5.84365821316033e-44	-0.37403646813125	0.978	0.987	1.07353845033968e-39
GSPT1	6.49098010626229e-44	-0.393155686856798	0.635	0.803	1.19245795532144e-39
FOXM1	6.53565542530546e-44	-0.304135473103923	0.302	0.607	1.20066525818287e-39
GTF2A2	1.07175410910889e-43	-0.363514629092692	0.819	0.903	1.96891947384395e-39
PRNP	1.21812060273188e-43	-0.654159344379516	0.28	0.534	2.23780935927873e-39
NOP58	1.25643121310946e-43	-0.32676679740949	0.278	0.572	2.30818978160339e-39
CDH5	1.52080704815985e-43	0.338311937806006	0.878	0.654	2.79387462817446e-39
COL6A2	1.7454647290523e-43	-0.36934645695441	0.036	0.259	3.20659325374198e-39
RAMP3	2.66646343700246e-43	0.430280881774057	0.953	0.718	4.89855998011721e-39
AMD1	3.04621892828666e-43	-0.424303929914542	0.378	0.632	5.59620879315542e-39
PHGDH	3.30339479137261e-43	-0.492663049518331	0.065	0.301	6.06866657123062e-39
TIMM50	3.39850705133668e-43	-0.458890828981579	0.435	0.676	6.24339730401062e-39
ATP1B3	3.85636945315016e-43	-0.602612917312899	0.859	0.923	7.08453632238217e-39
MMRN1	5.47139714979873e-43	0.361583547058864	0.949	0.731	1.00515037038953e-38
HACD3	6.69699057526001e-43	-0.325615662367678	0.361	0.647	1.23030413858102e-38
HLA-E	6.76850936300042e-43	0.352824729097605	0.982	0.925	1.24344285507681e-38
SNU13	6.90419494703865e-43	-0.598885294615265	0.978	0.986	1.26836965372047e-38
HOXB9	1.10780150623602e-42	-0.415968505077407	0.035	0.254	2.03514214710619e-38
RHNO1	1.25254038795541e-42	-0.298405823425014	0.328	0.621	2.30104194671289e-38
HNRNPA2B1	1.31100331427126e-42	-0.394508499390803	0.996	0.995	2.40844418864773e-38
PGAM1	1.48248874315083e-42	-0.336869217623981	0.981	0.978	2.72348007004239e-38
EBNA1BP2	1.83254743466442e-42	-0.546131457291586	0.688	0.8	3.36657289222201e-38
CCNI	1.87278050446772e-42	0.331971059815904	0.999	0.987	3.44048506475765e-38
LXN	1.96037084264094e-42	0.375756230285187	0.776	0.537	3.60139727501566e-38
FABP5	2.22410752892e-42	0.465876869097182	1	0.987	4.08590794137893e-38
MAP1B	3.42539929187832e-42	-0.405480648251621	0.755	0.868	6.29280103910966e-38
POLR2I	4.46076737777464e-42	-0.351480109215788	0.829	0.914	8.1948757497098e-38
RGCC	5.00022200665182e-42	0.649608823521211	0.937	0.811	9.18590784842006e-38
ECSCR.1	6.01519945328577e-42	0.398942323163071	1	0.835	1.10505229156313e-37
XRCC5	6.34357524907126e-42	-0.460068953235926	0.825	0.898	1.16537820900688e-37
GPN3	7.37987376381476e-42	-0.310387275370814	0.291	0.567	1.35575660915041e-37
PSMG1	9.30982866725024e-42	-0.325058485542806	0.481	0.723	1.71030862446054e-37
MRPL42	1.08372449859823e-41	-0.390865785122556	0.507	0.726	1.99091027637481e-37
MIA	1.09048344171722e-41	-0.434890838317825	0.036	0.252	2.0033271307787e-37
EEF1E1	1.09366275435786e-41	-0.383801607860184	0.579	0.775	2.00916784603083e-37
SLC1A5	1.09616612450644e-41	-0.342578724005214	0.173	0.447	2.01376678733077e-37
DDX39A	1.09742327765012e-41	-0.392512265572422	0.592	0.795	2.01607630337103e-37
HMG20B	1.24945017608295e-41	-0.528686724871797	0.81	0.882	2.29536491848198e-37
POLE3	1.27977567670665e-41	-0.271737321296034	0.245	0.538	2.35107589567778e-37
LDB2	1.28440425442808e-41	0.345522038260326	0.861	0.639	2.35957905580983e-37
PIN1	2.01310336285737e-41	-0.316873295473474	0.89	0.946	3.69827218790527e-37
PSME1	2.27052126482413e-41	0.325067572996005	0.985	0.967	4.17117461560841e-37
UBE2E3	2.51631273644596e-41	-0.439567205006464	0.699	0.825	4.62271812812487e-37
2007-09-01	3.14210266668877e-41	-0.398077880240304	0.876	0.935	5.77235680897394e-37
C10orf10	3.49667094004555e-41	0.671152785669228	0.696	0.486	6.42373418395768e-37
U2SURP	5.43769397880202e-41	-0.420842722873138	0.499	0.711	9.98958760845718e-37
PLAUR	5.59931015128903e-41	-0.721457107823876	0.112	0.344	1.02864926789331e-36
PFN2	6.19837544015577e-41	-0.736810745045905	0.079	0.299	1.13870355211102e-36
EIF2S2	6.87746230551213e-41	-0.304942140602641	0.984	0.987	1.26345860014563e-36
HLA-B	7.07928419977785e-41	0.422585798040058	0.99	0.924	1.30053530034119e-36
TK1	7.30241378117691e-41	-0.446186532029076	0.762	0.893	1.34152643574001e-36
SRM	8.33128165915175e-41	-0.440954729415248	0.88	0.921	1.53053975360277e-36
GNL3	1.00158655772212e-40	-0.419032613067521	0.433	0.668	1.84001466519131e-36
PHLDA2	1.34258927616243e-40	-1.01729515768279	0.456	0.649	2.46647075923799e-36
MRTO4	1.65669587367032e-40	-0.313026050541152	0.297	0.569	3.04351598951975e-36
SNRPA1	1.69278640842573e-40	-0.365945229245347	0.576	0.767	3.10981791091891e-36
TEX30	1.71099035442927e-40	-0.289451306420135	0.307	0.587	3.143260380122e-36
NFIB	2.17568152826828e-40	0.377773736774698	0.984	0.884	3.99694453558166e-36
MYL9	2.94826030707604e-40	0.39735940882207	0.792	0.58	5.4162490101294e-36
UBE2N	3.0488737123281e-40	-0.335338310840944	0.762	0.872	5.60108589691795e-36
POLR2L	3.08169152293651e-40	0.284977596687252	1	0.999	5.66137549678666e-36
ERRFI1	3.72333819082422e-40	-0.363973033539294	0.065	0.29	6.84014459036318e-36
CCT5	4.19494631722229e-40	-0.566350975349545	0.859	0.916	7.70653587936907e-36
UQCR10	4.29851249560761e-40	-0.335540876976045	0.992	0.987	7.89679730568074e-36
SET	4.67072125567689e-40	-0.359473213671367	0.976	0.987	8.58058201880402e-36
BTG3	6.57996640927875e-40	-0.376660934324798	0.211	0.47	1.2088056290486e-35
SNHG7	7.13317757975913e-40	0.388162142398984	0.956	0.899	1.31043605317755e-35
RAD21	9.35711084722515e-40	-0.371980835143133	0.49	0.72	1.71899483374373e-35
SMS	9.63336606736382e-40	-0.360334942158557	0.914	0.945	1.76974568023541e-35
TAGLN2	1.00139708565732e-39	-0.385701380560081	0.978	0.98	1.83966658606106e-35
ALDH1A3	1.12369065550912e-39	-0.403452822558173	0.044	0.257	2.06433210323581e-35
SNRPF	1.13229745729035e-39	-0.300979076597469	0.979	0.986	2.08014365878811e-35
CD74	1.20686897302197e-39	-1.07657358804018	0.095	0.315	2.21713899033866e-35
LAPTM5	1.29950682370659e-39	0.342071471243898	0.827	0.609	2.38732398583138e-35
TGFBI	1.49055897302231e-39	-0.422128158385297	0.08	0.304	2.73830588933928e-35
WDR34	1.54110141914174e-39	-0.323316402609353	0.543	0.754	2.83115741710529e-35
S100B	1.56642678911676e-39	-0.71940126906982	0.063	0.279	2.8776826542864e-35
CSE1L	1.72205507168002e-39	-0.279158863700578	0.297	0.598	3.16358737218337e-35
CD44	1.84276028958115e-39	-0.627237043812671	0.167	0.399	3.38533492798954e-35
MSRB2	2.10126015872627e-39	0.33389582751094	0.835	0.697	3.86022503759603e-35
EPS8	2.16627464238773e-39	-0.250215530279105	0.099	0.345	3.9796631455305e-35
COMMD6	2.47409610070612e-39	0.300344778981301	0.987	0.973	4.54516194660721e-35
MRPL55	2.56408741565299e-39	-0.320688347179812	0.759	0.864	4.7104849912961e-35
NDUFA6	2.62112149091811e-39	-0.308007981932803	0.952	0.964	4.81526229096565e-35
GJA1	2.6390506296607e-39	0.389744726766108	0.828	0.646	4.84819991174967e-35
TROAP	2.98408626109464e-39	-0.271928559599558	0.257	0.556	5.48206487025697e-35
LINC01235	4.14563755785602e-39	0.453145829971628	0.892	0.704	7.61595075753729e-35
DCBLD2	4.5312493042809e-39	-0.524156177247463	0.113	0.342	8.32435809689444e-35
CXorf36	5.69602899629335e-39	0.362250148078283	0.932	0.709	1.04641748690905e-34
YARS	6.11149880421152e-39	-0.366470951702258	0.305	0.558	1.1227434453217e-34
FHL2	7.84429412188324e-39	-0.585790874816626	0.156	0.387	1.44107527313117e-34
CARD16	8.02848048203666e-39	0.385918460048899	0.835	0.633	1.47491214935496e-34
SLBP	9.55116377178305e-39	-0.351321568853853	0.501	0.718	1.75464429651426e-34
LMO4	9.92230744038241e-39	-0.337711594906783	0.328	0.595	1.82282709987265e-34
CNP	1.15522927436244e-38	-0.527619536750396	0.455	0.675	2.12227169993124e-34
LYAR	1.42148168793502e-38	-0.282469262415381	0.303	0.586	2.61140400890542e-34
GNG5	1.49616961925773e-38	-0.289732919113552	0.992	0.991	2.74861320753837e-34
SDF2L1	1.64335241991397e-38	-0.399810648150634	0.728	0.843	3.01900273062395e-34
SMC3	1.95789224948579e-38	-0.352495178577121	0.619	0.798	3.59684385153035e-34
SORBS2	2.16630422480437e-38	0.48438530788899	0.949	0.792	3.97971749138811e-34
RNF26	2.20142794067997e-38	-0.295733985080804	0.303	0.575	4.04424326982317e-34
NUDT1	2.443515999898e-38	-0.455554621388659	0.505	0.703	4.48898324341262e-34
ARL6IP6	2.7644110821346e-38	-0.268634683024796	0.298	0.579	5.07849959898947e-34
SRRM2	2.92562882693972e-38	-0.323362773041971	0.754	0.874	5.37467271797097e-34
RPS19BP1	3.34381478423109e-38	-0.396983334533038	0.811	0.897	6.14292214011094e-34
C19orf48	3.42393876614004e-38	-0.32576283901233	0.543	0.764	6.29011790727586e-34
RP11-536O18.1	3.59274738401005e-38	0.491952218636069	0.813	0.599	6.60023621916486e-34
POLE4	4.35493386959297e-38	-0.369796611609744	0.601	0.799	8.00044901182925e-34
METRN	4.37551832218645e-38	-0.611678344036228	0.255	0.493	8.03826470968872e-34
NAE1	5.73593644286155e-38	-0.320023365589129	0.36	0.621	1.05374888391809e-33
CORO1B	6.31422318878585e-38	0.295620990681419	0.941	0.889	1.15998594201185e-33
SLIRP	6.34589152142547e-38	-0.34238829432397	0.955	0.967	1.16580373140107e-33
ARHGAP29	9.34606207954618e-38	0.374310124550638	0.996	0.851	1.71696506463343e-33
ACTL6A	1.18197231652211e-37	-0.25955989447907	0.253	0.532	2.17140134268277e-33
RNF126	1.19266369634708e-37	-0.371049545486133	0.604	0.759	2.19104247655923e-33
SNRPE	1.30675032247946e-37	-0.282380820524432	0.993	0.99	2.40063101742702e-33
ARF1	1.43891200129145e-37	-0.313929080827468	0.975	0.984	2.64342523757252e-33
KDELR2	1.44486999196395e-37	-0.374632979208508	0.95	0.967	2.65437066223697e-33
HN1L	1.51923422839842e-37	-0.263529800223371	0.284	0.557	2.79098520099074e-33
GAS6	1.85307498855948e-37	0.307014357562543	0.758	0.558	3.40428406148261e-33
PRR7	1.98990305741709e-37	-0.266085275179272	0.088	0.315	3.65565090678094e-33
POLR3H	2.26313314334351e-37	-0.285877760334428	0.251	0.519	4.15760189763636e-33
SNRNP40	2.5576575616711e-37	-0.289845917214804	0.384	0.66	4.69867270654598e-33
EPAS1	2.8669564243509e-37	0.349166918435135	0.942	0.748	5.26688564717505e-33
DNAJB1	3.2957336113705e-37	-0.30084989144342	0.258	0.514	6.05459221744875e-33
POLR2J	4.02075747365277e-37	-0.320718834885462	0.937	0.961	7.38653355484751e-33
TRA2B	4.22456190116652e-37	-0.317807148841541	0.596	0.79	7.76094266863301e-33
SFPQ	4.33366538123693e-37	-0.370397547208722	0.795	0.895	7.96137667187036e-33
UQCC2	4.69857993193082e-37	-0.30596007219428	0.852	0.914	8.63176119295011e-33
CD320	4.86218566702959e-37	-0.353630408966483	0.819	0.887	8.93232128890006e-33
KRT10	4.86482107699605e-37	-0.325609881506825	0.896	0.936	8.93716280054945e-33
PHB	5.08125276452224e-37	-0.462552922396665	0.938	0.942	9.3347694537038e-33
GCSH	5.36726697767532e-37	-0.461250286958135	0.702	0.808	9.86020616468732e-33
DDX18	5.56118231837911e-37	-0.444995552084518	0.554	0.741	1.02164480370943e-32
PMP22	6.37633771470505e-37	-0.554834080438498	0.496	0.701	1.17139700156847e-32
HNRNPA0	6.39803136247316e-37	-0.301038760846384	0.943	0.971	1.17538234159994e-32
HSPH1	6.5814252882398e-37	-0.27431452432969	0.31	0.587	1.20907363970253e-32
COL6A1	6.73885764980954e-37	-0.258837239230079	0.046	0.25	1.23799553884651e-32
HDDC2	9.01941958555448e-37	-0.34514541487807	0.165	0.401	1.65695757206221e-32
GGCT	9.86499494509761e-37	-0.338236004423909	0.712	0.829	1.81229822136388e-32
THOP1	1.10207979660562e-36	-0.269635781034392	0.31	0.589	2.02463079434419e-32
MT1X	1.20028924417781e-36	-0.823946533695947	0.35	0.561	2.20505137047906e-32
HLX	1.40261082997077e-36	0.323856967318647	0.755	0.522	2.57673635573931e-32
MRPS26	1.68948607475903e-36	-0.316548982840463	0.616	0.776	3.10375486793981e-32
BUB3	1.74251654922391e-36	-0.342000731289313	0.601	0.792	3.20117715257924e-32
EMG1	2.07015998091488e-36	-0.401526150727952	0.432	0.646	3.80309090093872e-32
NTMT1	2.27669011690958e-36	-0.325866210372461	0.491	0.704	4.18250741377459e-32
DKC1	2.41897411570165e-36	-0.293836863984601	0.416	0.666	4.4438973479555e-32
PSMD14	2.53589660276257e-36	-0.342291883658211	0.601	0.782	4.65869564893512e-32
SAC3D1	2.55187177189388e-36	-0.310156803430752	0.412	0.67	4.68804363214625e-32
DDX21	2.5934945222772e-36	-0.348286115059533	0.581	0.767	4.76450878687545e-32
SLC5A6	3.02537983725389e-36	-0.25101872262236	0.133	0.374	5.55792529901912e-32
TPM2	3.59144273004092e-36	-1.11607251908004	0.158	0.37	6.59783943935818e-32
TUBA1A	3.64768307081372e-36	-0.500752263694769	0.893	0.946	6.70115856939189e-32
HAX1	6.64412533131853e-36	-0.306823466644685	0.75	0.88	1.22059226461653e-31
ITGB3BP	7.18118017948229e-36	-0.257901251790259	0.295	0.56	1.31925461077269e-31
TIMM10	8.08680160888923e-36	-0.29131254797397	0.564	0.776	1.48562632356904e-31
CSTB	8.7874961397546e-36	0.251531710220216	0.999	0.997	1.61435091583432e-31
MAGI1	1.43388753167065e-35	0.280195564803323	0.589	0.391	2.63419478443216e-31
PODXL	1.50579695831735e-35	0.331552036462873	0.844	0.73	2.76629959212481e-31
KIAA0101	1.64477265436499e-35	-0.349581023325011	0.928	0.969	3.02161184333391e-31
SMARCB1	1.79787104668825e-35	-0.333103095215372	0.68	0.822	3.30286889987098e-31
ACTB	1.82452337523768e-35	-0.462491788688969	1	1	3.35183189264914e-31
CST3	2.2917339051149e-35	0.270907211696713	1	0.995	4.21014435708659e-31
CDC42EP3	2.5902142101421e-35	-0.341753678771165	0.205	0.446	4.75848252545206e-31
YPEL3	3.20439646629543e-35	0.303907802005557	0.778	0.595	5.88679674823134e-31
RTN4	3.89090761492609e-35	-0.46903694054791	0.981	0.98	7.14798637938072e-31
SERPINE1	4.14496402312917e-35	-0.432403512371625	0.145	0.378	7.6147134068906e-31
DCPS	4.63159611931196e-35	-0.292392350693876	0.278	0.531	8.50870523078801e-31
SDPR	4.65584259748199e-35	0.353934390460181	0.959	0.757	8.55324843583416e-31
LDHB	5.05459802035635e-35	-0.948417736410629	0.949	0.955	9.28580202319665e-31
ACE	5.11953457390593e-35	0.275598919188978	0.497	0.281	9.40509696572258e-31
MALSU1	5.83766277629841e-35	-0.335622168945182	0.584	0.769	1.07243702863378e-30
RHOBTB3	6.37303735207343e-35	-0.316127713233737	0.326	0.572	1.17079069194941e-30
CHPT1	6.87573216977463e-35	-0.328625038380191	0.392	0.63	1.2631407569093e-30
ZCCHC17	1.2727237597094e-34	-0.331928993010827	0.442	0.683	2.33812081896214e-30
ENG	1.28454985952763e-34	0.375410410361281	0.956	0.859	2.35984654693821e-30
SPINT2	1.36294294066937e-34	0.322995397843292	0.785	0.579	2.5038624763037e-30
HLA-DRA	1.65897644579288e-34	-0.56633203015594	0.057	0.252	3.04770562856611e-30
NRN1	1.74234127779914e-34	0.318793424553388	0.887	0.709	3.20085516144481e-30
HSPB11	1.82983901746939e-34	-0.302082561726638	0.56	0.756	3.36159725899302e-30
MZT1	1.86304252249079e-34	-0.360794296919591	0.444	0.678	3.42259541806783e-30
COX7A1	1.95610611927626e-34	0.298548745024535	0.841	0.625	3.59356255172242e-30
ID3	2.23444635055977e-34	0.267544467988075	1	0.999	4.10490139061336e-30
LSM4	2.65475328980384e-34	-0.291629290274891	0.954	0.965	4.87704726869864e-30
SMARCA4	2.79513958371232e-34	-0.324525929593968	0.519	0.717	5.1349509292379e-30
CBX1	3.07829654399779e-34	-0.296477781766125	0.577	0.777	5.65513858097834e-30
SERPINB1	3.1241426180192e-34	0.32308748194785	0.712	0.509	5.73936240356307e-30
HEY1	3.80674138039812e-34	0.306622588818655	0.701	0.488	6.99336458992939e-30
BMPR2	4.13147595498417e-34	0.312064535433828	0.712	0.534	7.58993447690142e-30
UBE2M	4.63361357520264e-34	-0.30343886352687	0.405	0.627	8.51241149900476e-30
HNRNPUL1	5.45138138182667e-34	-0.279134011551663	0.646	0.811	1.00147327365538e-29
NDUFA1	5.81075415038426e-34	0.267249707863316	0.993	0.99	1.06749364496709e-29
HNRNPDL	6.40253924432751e-34	-0.311815256574029	0.91	0.962	1.17621048457541e-29
SRSF10	9.36171684556708e-34	-0.300731257106081	0.6	0.78	1.71984100169913e-29
SLC3A2	9.65908626842534e-34	-0.377979491017332	0.227	0.467	1.77447073837242e-29
GLO1	1.33963729136237e-33	-0.321164996058021	0.655	0.794	2.46104766796181e-29
EIF5B	1.60347992148172e-33	-0.332657300048717	0.765	0.868	2.94575296375407e-29
FARSB	1.81202969893588e-33	-0.250813208413681	0.17	0.412	3.32887975991511e-29
SMC1A	2.06705472495274e-33	-0.301800252336601	0.4	0.649	3.79738623521068e-29
HNRNPU	2.41327841290499e-33	-0.331937678133996	0.812	0.907	4.43343377234776e-29
CALR	2.62017229884152e-33	-0.424960174905519	0.989	0.988	4.81351853020175e-29
RALY	2.87883524224621e-33	-0.274713583457894	0.924	0.959	5.28870822353052e-29
FLOT1	2.97978583730741e-33	-0.675773991504173	0.959	0.973	5.47416456171744e-29
CKAP4	3.37010249628091e-33	-0.392339311229277	0.419	0.62	6.19121529591766e-29
HEBP1	3.65062087929804e-33	0.28012803640816	0.938	0.887	6.70655561735842e-29
PLOD3	4.29496453230978e-33	-0.503835305805995	0.362	0.579	7.89027934230629e-29
PPAN	4.6565596714151e-33	-0.257011488153765	0.172	0.406	8.55456577235667e-29
SNRNP25	4.68629330310526e-33	-0.292788396647306	0.664	0.802	8.60918942713467e-29
MRPS34	9.9927009344382e-33	-0.339497931112375	0.908	0.929	1.83575908866564e-28
C16orf52	1.08554493293689e-32	-0.371440086455325	0.133	0.342	1.99425459629836e-28
ANP32A	1.13296647897028e-32	-0.335055731757252	0.581	0.752	2.08137271851629e-28
RCAN1	1.19317240976124e-32	-0.503815230494646	0.164	0.378	2.19197703397238e-28
ILF2	1.82563025639367e-32	-0.342594532100362	0.88	0.922	3.35386534402082e-28
HMBOX1	2.41371909450541e-32	0.252292026560632	0.604	0.402	4.43424334851589e-28
NUDT14	2.63758771588915e-32	0.283216244021316	0.903	0.761	4.84551239285995e-28
SRSF3	2.71746849504671e-32	-0.31337219510976	0.964	0.977	4.99226137225031e-28
UPP1	2.88997835139914e-32	-0.298181918729693	0.262	0.5	5.30917922935536e-28
MRPL12	2.93033997369114e-32	-0.33217573327762	0.87	0.916	5.383327565668e-28
ADRM1	2.97364071285205e-32	-0.291505199270066	0.902	0.937	5.4628753535805e-28
MANF	3.05586323223866e-32	-0.331220885412598	0.805	0.903	5.61392634394564e-28
RAB34	3.26481667753732e-32	-0.477127003489758	0.381	0.574	5.99779471830381e-28
GADD45GIP1	3.40586663202006e-32	-0.291517664567627	0.989	0.988	6.25691758968405e-28
TUBB6	3.53887144474423e-32	-0.467139154321506	0.887	0.943	6.50126073113963e-28
HOXB8	3.59569395689025e-32	-0.332183353997409	0.096	0.301	6.60564936820308e-28
VDAC1	3.7126674007649e-32	-0.352555290006417	0.908	0.949	6.82054128194521e-28
ACTN4	3.86775663549271e-32	-0.366940779368166	0.842	0.905	7.10545571506367e-28
CALU	3.98438827995811e-32	-0.572846957512749	0.72	0.829	7.31971970911104e-28
UACA	4.53311310007417e-32	0.355232576428424	0.925	0.899	8.32778207614627e-28
FAM198B	5.29506606807517e-32	0.274366711779759	0.598	0.388	9.7275658736609e-28
CHCHD3	6.28680941276881e-32	-0.340228205567669	0.604	0.762	1.15494975721976e-27
PMAIP1	6.32699468653492e-32	-0.272386726662533	0.185	0.419	1.16233219386333e-27
TMEM255B	6.93693214149974e-32	0.281330576721373	0.87	0.699	1.27438380371492e-27
WBSCR22	7.04226577560589e-32	-0.336882122204766	0.425	0.638	1.29373464563656e-27
SNRPC	7.78151868001311e-32	-0.284237119118592	0.905	0.945	1.42954279670521e-27
HNRNPA3	8.38642484706402e-32	-0.285431941552855	0.966	0.979	1.54067010865413e-27
PLAT	1.59337493804974e-31	-0.423722459215581	0.11	0.311	2.92718909869119e-27
UBE2J1	1.60513272391394e-31	0.295631816564886	0.971	0.896	2.9487893271023e-27
CD36	1.65665912998584e-31	0.29445242917441	0.709	0.507	3.04344848769699e-27
CBX5	1.72371430713279e-31	-0.287699043027138	0.552	0.764	3.16663555363365e-27
ST3GAL4	2.06494553575495e-31	-0.746598925368347	0.268	0.46	3.79351144373543e-27
USP53	2.11450781120358e-31	-0.458177442405627	0.113	0.31	3.8845622999621e-27
PCMT1	2.21046040841031e-31	-0.290896613129195	0.726	0.857	4.06083681629058e-27
LSM7	2.59515262203926e-31	-0.331515675677671	0.972	0.98	4.76755488194832e-27
CASP4	2.70265148102086e-31	0.282253604068955	0.879	0.771	4.96504103578343e-27
ERGIC2	2.79233236291507e-31	-0.36212768621088	0.348	0.568	5.12979378391128e-27
H1FX	3.19985903224825e-31	-0.3913632863533	0.792	0.884	5.87846102814325e-27
HMGN1	3.55825329219334e-31	-0.25612378477825	0.99	0.998	6.53686712308839e-27
RUVBL1	4.2373131327079e-31	-0.34703930595555	0.491	0.684	7.78436795609769e-27
MLLT11	4.49055330368855e-31	-0.316185391741534	0.125	0.333	8.24959547420624e-27
TFF3	4.54601556274445e-31	0.350006649613482	0.876	0.675	8.35148519031783e-27
NT5DC2	4.73860119461438e-31	-0.440670326695125	0.389	0.59	8.70528425462608e-27
HDAC2	5.16244118647759e-31	-0.290563938825843	0.598	0.775	9.48392070367797e-27
MFSD12	5.46488703163389e-31	-0.477882550080886	0.228	0.436	1.00395439658146e-26
CEACAM1	6.64952053616855e-31	0.252397123522883	0.59	0.384	1.22158341769952e-26
PSMG3	7.1091905224086e-31	-0.310516352376484	0.427	0.642	1.30602939087168e-26
MRPL37	7.22535018335132e-31	-0.345136325440681	0.77	0.845	1.32736908218347e-26
TOMM22	7.27764313540865e-31	-0.341588422975721	0.92	0.943	1.33697582040592e-26
SNRNP70	8.38742200166956e-31	-0.305193799754135	0.782	0.861	1.54085329592672e-26
PSMB2	8.84468773282943e-31	-0.342108598003087	0.965	0.972	1.6248575833981e-26
MEA1	9.30800659685008e-31	-0.304204337121416	0.652	0.8	1.70997389190733e-26
BUD31	9.98757145345293e-31	-0.289503553059674	0.834	0.911	1.83481675171384e-26
HLA-A	1.02554960975443e-30	0.326718626113067	1	0.998	1.88403718807986e-26
ANAPC5	1.16633977057536e-30	-0.291571387620331	0.704	0.84	2.142682792524e-26
CTSZ	1.38650415859438e-30	0.316174747914733	0.932	0.74	2.54714678975374e-26
TOP1	1.400506364774e-30	-0.366156810561525	0.623	0.796	2.57287024272631e-26
SUPT16H	1.41097913889735e-30	-0.268787401805028	0.436	0.679	2.59210977606832e-26
PYGB	1.53419067808339e-30	-0.361675693514214	0.194	0.401	2.81846169470699e-26
PSMG4	1.83870458868266e-30	-0.29518547823847	0.6	0.766	3.37788419986892e-26
MT-ND2	1.84785912989999e-30	-0.344071016755175	1	0.999	3.39470200753928e-26
PRELID1	1.86773901165935e-30	-0.268756756185949	0.998	0.996	3.4312233383194e-26
CENPH	1.94571390101335e-30	-0.283926058124614	0.4	0.627	3.57447100755163e-26
MMP2	1.96398009048108e-30	-0.322468498608695	0.081	0.27	3.60802782422278e-26
FAM136A	2.45438300320217e-30	-0.290890606197046	0.521	0.722	4.5089470151827e-26
LINC01420	3.37818745654275e-30	0.267686315377576	0.942	0.921	6.20606817641468e-26
KCTD12	4.16436827132266e-30	0.310369011641707	0.851	0.658	7.65036095124686e-26
SNRPB2	4.16588758271008e-30	-1.09208403250746	0.868	0.899	7.65315207819669e-26
BRIX1	4.38899033156514e-30	-0.29814442511341	0.269	0.5	8.06301413811831e-26
HHIP	4.69265865644453e-30	0.409334371246337	0.927	0.782	8.62088321775424e-26
LGALS3	4.87935936607918e-30	0.279000521905028	0.954	0.92	8.96387109142406e-26
ATIC	5.12408410945701e-30	-0.271198422747458	0.269	0.504	9.41345491748347e-26
SRP9	5.29997758691966e-30	-0.270806240222474	0.958	0.971	9.73658882493011e-26
TECR	5.4806778574891e-30	-0.352177206170773	0.77	0.857	1.00685532919932e-25
SYNCRIP	8.13201100374354e-30	-0.299013650334757	0.68	0.815	1.49393174149772e-25
ZC3H15	8.31747976335224e-30	-0.297728741462382	0.832	0.914	1.52800420732544e-25
SSB	8.4303422265551e-30	-0.348793357000668	0.811	0.892	1.54873817044044e-25
FUS	8.77565167357755e-30	-0.312149186940506	0.805	0.898	1.61217496895293e-25
BTG1	8.9349677911681e-30	0.292110803175829	0.982	0.983	1.64144293291549e-25
ACVRL1	1.01484645433538e-29	0.277410139038977	0.807	0.594	1.86437442125953e-25
GALNT18	1.13365021515925e-29	0.272618016105752	0.697	0.533	2.08262881026905e-25
HNRNPD	1.21313594004158e-29	-0.301063202646343	0.789	0.891	2.22865203545039e-25
GLRX5	1.21895170226251e-29	-0.274316934267368	0.764	0.878	2.23933617222645e-25
TNFSF10	1.47205622769177e-29	0.321647569858377	0.788	0.575	2.70431449589255e-25
TPRKB	1.52283725769439e-29	-0.25207315487167	0.652	0.848	2.79760432611037e-25
LIPA	1.66128700169135e-29	0.313083434723105	0.726	0.584	3.05195035080718e-25
GUCY1A3	1.91831414232162e-29	0.259869993959258	0.345	0.16	3.52413491085904e-25
KANK3	2.1978634155138e-29	0.250244799493049	0.735	0.539	4.03769488064041e-25
NASP	3.12146263091929e-29	-0.352608755093744	0.658	0.807	5.73443899926183e-25
MAD2L2	3.19720941182745e-29	-0.252078378666461	0.601	0.801	5.87359341046821e-25
SSFA2	3.40042849636217e-29	-0.269295544410764	0.244	0.471	6.24692719066694e-25
HLA-C	3.41215821491511e-29	0.280401441057594	0.995	0.987	6.26847585662055e-25
MGMT	3.89342398477205e-29	0.277656975061133	0.742	0.555	7.15260920242473e-25
C4orf3	3.94759435911193e-29	0.268700286066698	0.968	0.876	7.25212559712453e-25
COPRS	4.03734413645612e-29	-0.303328330515508	0.741	0.841	7.41700491308354e-25
HPCAL1	4.3958680810977e-29	-0.326089475618343	0.514	0.698	8.07564925178458e-25
OPTN	4.76653214383485e-29	0.281071129248191	0.903	0.737	8.756596201439e-25
NME4	5.04690319183732e-29	-0.445471818192881	0.873	0.911	9.27166585372435e-25
TGFBR2	5.28097274518283e-29	0.295573361915271	0.895	0.742	9.70167503017538e-25
RER1	5.77197259880348e-29	-0.260207206814904	0.855	0.922	1.06036908612619e-24
RCN2	7.44423199306706e-29	-0.407113385593742	0.773	0.86	1.36757985944635e-24
RPL26L1	8.09175741160795e-29	-0.294100688109347	0.773	0.86	1.4865367540865e-24
PHF5A	8.2677172891512e-29	-0.263718390025009	0.49	0.705	1.51886234318997e-24
NOC2L	9.23391151170224e-29	-0.291677915474128	0.319	0.545	1.69636188381482e-24
MESDC2	9.76930855774107e-29	-0.2613301102463	0.65	0.808	1.79471967514261e-24
UQCRC1	1.6179031855679e-28	-0.49979179215883	0.902	0.928	2.97224994220679e-24
CKB	1.62906954660953e-28	-0.292929558790114	0.081	0.266	2.99276366407637e-24
TBRG4	1.65881317251087e-28	-0.288750590795613	0.304	0.516	3.04740567921972e-24
MGST2	1.73775695472018e-28	0.294362334567558	0.873	0.692	3.19243330151644e-24
PCOLCE	1.78306594520905e-28	-0.299473937521005	0.073	0.251	3.27567044794355e-24
ATP2B1	1.89981138302432e-28	-0.284417847220267	0.23	0.455	3.49014349175397e-24
DDX46	1.96167926794093e-28	-0.250665983890971	0.812	0.893	3.60380098313428e-24
PRDX2	2.6994667638161e-28	0.275571909497801	0.979	0.924	4.95919039180656e-24
ADSL	2.79209407922275e-28	-0.414304408779211	0.562	0.716	5.12935603294011e-24
CCT2	2.79331600938973e-28	-0.370726541116881	0.761	0.844	5.13160084084987e-24
SIGMAR1	2.80513741771842e-28	-0.265946389515744	0.533	0.728	5.15331795009051e-24
PKM	3.49826220317496e-28	-0.839021288531398	0.999	0.989	6.42665749345272e-24
ATP1A1	3.96149694514887e-28	-0.610106846379781	0.752	0.832	7.277666037933e-24
DNAJC2	3.96358709669773e-28	-0.345590251846495	0.418	0.609	7.2815058553434e-24
SRSF1	4.58206272129519e-28	-0.254288450852662	0.52	0.734	8.4177074252914e-24
MRPL57	4.68643411176172e-28	-0.265318714031283	0.88	0.946	8.60944810671746e-24
DUSP4	6.15916722785838e-28	-0.353414680615943	0.112	0.294	1.13150061142986e-23
PDPN	6.44049542973464e-28	0.314017076252983	0.954	0.744	1.18318341539655e-23
C1QBP	6.64440228327426e-28	-0.257006334007579	0.973	0.976	1.22064314346031e-23
BOP1	9.58439648788431e-28	-0.269535115691938	0.342	0.558	1.76074947878923e-23
CBR1	1.13457974166153e-27	-0.315111852764846	0.499	0.691	2.0843364434064e-23
EIF3B	1.20629373490851e-27	-0.285434584850856	0.476	0.68	2.21608222040043e-23
COPS6	1.22566140767862e-27	-0.489378517379115	0.895	0.908	2.2516625720464e-23
NAP1L4	2.17336660405424e-27	-0.25537992545899	0.6	0.781	3.99269178830805e-23
CTHRC1	2.24533352132248e-27	-0.58263649045918	0.305	0.484	4.12490221202152e-23
RBX1	2.33391023095205e-27	-0.250241021105233	0.987	0.981	4.28762648528201e-23
UXS1	2.62988548292111e-27	-0.282226080325735	0.307	0.521	4.83136262067437e-23
ATP5J	2.71176080593963e-27	-0.349569405856735	0.999	0.995	4.98177577659169e-23
LRP10	2.75335280305723e-27	0.257389949613175	0.816	0.714	5.05818443449643e-23
AHSA1	2.84310388144249e-27	-0.268303332068975	0.565	0.755	5.223066140598e-23
HINT2	2.95150169440646e-27	-0.254768987361082	0.376	0.596	5.4222037627941e-23
ITGA1	3.72038880222273e-27	0.283567416654608	0.735	0.59	6.83472626856338e-23
COL9A3	4.38882384222778e-27	-0.852059301345889	0.142	0.31	8.06270828055666e-23
DUSP1	5.02132522353433e-27	0.277620308675129	0.783	0.613	9.22467656815492e-23
STRAP	5.26624226102266e-27	-0.331920570435962	0.888	0.931	9.67461365772474e-23
GPATCH4	5.75497901054407e-27	-0.296957965421364	0.388	0.593	1.05724719402705e-22
GTF3C6	8.21617675521215e-27	-0.258767461865927	0.888	0.915	1.50939383170002e-22
XRCC6	8.3828525527312e-27	-0.456479429502579	0.825	0.882	1.54001384246225e-22
MRPL4	8.39616080946296e-27	-0.278762050252053	0.69	0.798	1.54245870230644e-22
TBCA	1.09938939697221e-26	-0.31122148495615	0.994	0.997	2.01968826117765e-22
FCGRT	1.46476144783115e-26	0.260890083215298	0.673	0.494	2.69091325581061e-22
PRDX6	1.98587993569806e-26	-0.339296819113148	0.964	0.976	3.64826002987091e-22
SMARCC1	2.14705920122939e-26	-0.258286419745144	0.428	0.639	3.94436245857852e-22
HSPG2	2.18971072848077e-26	0.264260207827436	0.893	0.787	4.02271757929202e-22
PPP1R14B	2.48709250213538e-26	-0.359867062019001	0.876	0.918	4.5690376356729e-22
SH3KBP1	2.54696963234711e-26	-0.407492510792091	0.32	0.516	4.67903791158487e-22
TPR	2.78843689981316e-26	-0.271639082032923	0.772	0.878	5.12263742864675e-22
HMGN2	3.24624590344764e-26	-0.327952075644996	0.989	0.985	5.96367834922366e-22
PSMD7	4.3246113015967e-26	-0.309908900955626	0.795	0.87	7.9447434221633e-22
SEC14L1	5.91003188116579e-26	0.26843427072554	0.935	0.851	1.08573195688897e-21
PRPF31	6.36075644897879e-26	-0.279105931146375	0.633	0.776	1.16853456724189e-21
GIMAP7	7.41718603936571e-26	0.319169649747056	0.787	0.594	1.36261124729187e-21
MGP	8.02522639374197e-26	0.411990181508863	0.635	0.439	1.47431434079434e-21
OCIAD2	8.55347437883429e-26	0.268336258660204	0.862	0.649	1.57135877813565e-21
MTCH1	8.72549492080825e-26	-0.286151206529253	0.926	0.942	1.60296067190168e-21
SLC26A2	1.04413641314321e-25	-0.250326365840529	0.172	0.372	1.91818300458539e-21
CD40	1.09852524980027e-25	0.252700268329534	0.768	0.561	2.01810073640807e-21
PPIC	1.20205122335161e-25	0.251965219405753	0.83	0.698	2.20828830241924e-21
CYR61	1.2744856353581e-25	0.434228000683475	0.913	0.837	2.34135756071636e-21
PSMD11	1.37837900257078e-25	-0.259083889924896	0.595	0.767	2.53222006562278e-21
C7orf50	1.37976997828007e-25	-0.286052897598439	0.64	0.767	2.53477542709832e-21
CNBP	1.50912781053149e-25	-0.31014315354684	0.936	0.954	2.7724187007274e-21
HNRNPH3	1.84351468390515e-25	-0.279867078367189	0.685	0.829	3.38672082580215e-21
MRPL3	2.29779543351164e-25	-0.297895146716037	0.558	0.709	4.22127999090423e-21
CRACR2B	2.3468466684468e-25	0.257061171658523	0.736	0.556	4.31139201460362e-21
TMEM147	2.5702926122962e-25	-0.25338672369534	0.91	0.943	4.72188455804934e-21
ARPC5L	2.83568520741501e-25	-0.267152394923519	0.847	0.922	5.20943729454211e-21
TMEM173	3.73186223787439e-25	0.265229563782049	0.789	0.657	6.85580411719904e-21
SSR1	4.2318648185928e-25	-0.279387248052861	0.548	0.711	7.77435885823683e-21
ASPH	5.29304744672172e-25	-0.27660389045452	0.633	0.776	9.72385746437247e-21
PSMC5	5.54316140852914e-25	-0.293305745236712	0.892	0.936	1.01833418236089e-20
SNRPD3	6.64359154486843e-25	-0.258412748464909	0.869	0.918	1.22049420270778e-20
MYCT1	7.38168123484524e-25	0.274029347307099	0.719	0.553	1.35608865965342e-20
BOD1	7.42464063341671e-25	-0.256584547080918	0.525	0.717	1.36398073076498e-20
ZNF511	8.85001235273881e-25	-0.250616247309449	0.568	0.748	1.62583576932165e-20
PAFAH1B3	9.76928036375017e-25	-0.256802069549758	0.616	0.743	1.79471449562454e-20
SLC39A1	1.09532573696859e-24	-0.264175703667184	0.619	0.772	2.012222911385e-20
RAC3	1.404691975502e-24	-0.262950983130283	0.541	0.714	2.58055962819472e-20
RUVBL2	1.91997459784329e-24	-0.322978509404432	0.573	0.726	3.52718533369792e-20
ITM2C	2.04157904292842e-24	-0.369294245844148	0.257	0.436	3.7505848597638e-20
PTS	2.34409249536564e-24	-0.252399226817929	0.64	0.785	4.30633232323621e-20
RHOB	2.52294198179473e-24	0.291962515094847	0.863	0.715	4.6348967147551e-20
SAT2	2.87462716902174e-24	0.250020701029945	0.85	0.778	5.28097757220983e-20
SARAF	3.09429259703109e-24	0.26030266918913	0.972	0.96	5.68452493000581e-20
IMP4	3.10339413160772e-24	-0.264958610224077	0.618	0.765	5.70124535917653e-20
SSBP1	3.65030804765901e-24	-0.284364988011349	0.932	0.965	6.70598091435436e-20
JUNB	4.5266577046158e-24	0.264990254524132	0.799	0.698	8.31592286914968e-20
STUB1	4.776541859432e-24	-0.25648627717577	0.924	0.943	8.77498504996252e-20
PCBP4	7.69827882394286e-24	-0.407943943202856	0.418	0.576	1.41425080274654e-19
STK17A	8.72527460164758e-24	-0.573339286148191	0.53	0.665	1.60292019706868e-19
POLR2C	9.1862851751664e-24	-0.269003591310775	0.519	0.683	1.68761244952982e-19
SERPINE2	2.07956640091923e-23	-1.76437338795803	0.284	0.443	3.82037143512872e-19
PRMT1	2.4297574745655e-23	-0.382319116813673	0.886	0.907	4.46370745652429e-19
DNAJB11	2.95129673645595e-23	-0.2864610184382	0.67	0.779	5.42182723454323e-19
AUP1	3.30916577247272e-23	-0.268349604541026	0.798	0.875	6.07926844060963e-19
PHB2	3.38323213980034e-23	-0.289776551930803	0.959	0.973	6.2153357640272e-19
RSL1D1	3.54389419521825e-23	-0.309451051060259	0.762	0.855	6.51048802603544e-19
SEPW1	4.56116138253573e-23	-0.279268927065596	0.961	0.977	8.3793095758564e-19
CETP	5.19244154978601e-23	0.285050841146956	0.675	0.492	9.53903437111187e-19
YBX1	6.14306970472193e-23	-0.256847986531815	1	1	1.12854333545447e-18
COPS8	6.19825883993292e-23	-0.274136580647645	0.56	0.713	1.13868213148408e-18
PLPP2	7.60717358580943e-23	-0.333566065539356	0.244	0.415	1.39751385944905e-18
UCHL1	8.14078659902668e-23	-0.560290398020165	0.442	0.585	1.49554390610719e-18
PDLIM2	8.42303166526e-23	0.253577960081996	0.847	0.789	1.54739514722491e-18
EIF6	1.23526399049638e-22	-0.271272387405138	0.796	0.873	2.26930347694091e-18
GADD45B	1.27789669620965e-22	0.267188198768599	0.794	0.656	2.34762402060674e-18
CCT3	1.41738490891095e-22	-0.404698860453523	0.965	0.959	2.60387781616031e-18
PDIA4	3.43759316830925e-22	-0.352216558794151	0.726	0.824	6.31520240950093e-18
NOTCH4	3.99521571811398e-22	0.253541112809507	0.526	0.374	7.33961079574719e-18
DRG1	4.94735273238821e-22	-0.260977425079104	0.447	0.614	9.08878170467038e-18
DKK3	7.54139670259108e-22	-0.460086155723925	0.259	0.414	1.38542998823301e-17
ATP5G3	9.36365242606783e-22	-0.255946350084869	0.967	0.974	1.72019658719292e-17
CBX6	1.04595554724962e-21	-0.297428366349834	0.372	0.57	1.92152493585227e-17
ACOT7	1.34349185321475e-21	-0.260543810362276	0.658	0.767	2.46812888354081e-17
GGA1	1.58411457669656e-21	0.282363502456574	0.798	0.736	2.91017688884925e-17
EIF4H	2.32985213574964e-21	-0.27251872814047	0.93	0.959	4.28017135858566e-17
HSPBP1	3.04808013495381e-21	-0.250570684461599	0.344	0.53	5.59962801592364e-17
AKR1B1	3.65312902754025e-21	-0.271636735118191	0.79	0.839	6.7111633364942e-17
CYB5B	4.07387088364404e-21	-0.254006306647242	0.568	0.718	7.48410820034247e-17
RBP1	4.66240024686094e-21	0.428493294987952	0.896	0.843	8.56529549350824e-17
HSPA8	5.45645660641261e-21	-0.317284602579797	0.996	0.995	1.00240564316406e-16
NTN4	6.0621775957264e-21	0.250024971533168	0.598	0.44	1.1136826461109e-16
CDC25B	8.39620930676949e-21	-0.283236752182599	0.495	0.684	1.54246761174662e-16
ARID5B	9.15460376983414e-21	0.254465467798757	0.856	0.771	1.68179225855623e-16
RPL22L1	1.1113367682092e-20	-0.403632810909766	0.908	0.947	2.04163677687712e-16
EIF1AX	1.29701301562473e-20	-0.263300218326867	0.886	0.941	2.3827426110042e-16
TINAGL1	1.3803946780755e-20	0.26625887498138	0.995	0.944	2.5359230630925e-16
BZW2	1.86162659546775e-20	-0.268574481214117	0.697	0.807	3.4199942185338e-16
DRAP1	2.16921268941034e-20	-0.336260260939701	0.949	0.96	3.98506063171573e-16
PDLIM7	2.28562684557034e-20	-0.252083309881938	0.584	0.74	4.19892507799727e-16
PHLDA1	7.05544395668051e-20	-0.789044641927694	0.482	0.601	1.29615560928178e-15
IFNGR2	1.11205034039153e-19	-0.254171902097234	0.622	0.761	2.04294768033328e-15
ARL6IP1	2.52068537249729e-19	-0.494203555648153	0.781	0.868	4.63075109781478e-15
LMNA	3.01396081185524e-19	-0.305668672471583	0.975	0.972	5.53694740745926e-15
BGN	3.6062495619949e-19	0.259190870798659	0.633	0.499	6.62504107034084e-15
CCT7	1.26306124228766e-18	-0.279977615126444	0.851	0.898	2.32036980820667e-14
PSMD2	1.89108568262976e-18	-0.277855051030284	0.756	0.842	3.47411350755913e-14
BTF3	2.51440707886646e-18	-0.250062447554677	1	0.999	4.61921724458557e-14
FRMD4A	3.11807321434417e-18	-0.263450514208746	0.395	0.559	5.72821230207167e-14
ADIRF	5.11266406639288e-18	0.27395541953784	0.8	0.649	9.39247515637036e-14
HSBP1	8.00267842008557e-18	-0.252116661305932	0.983	0.986	1.47017205255392e-13
ATXN10	1.05101854460559e-17	-0.305706878199131	0.606	0.719	1.93082616829494e-13
GNG11	1.90558591226596e-17	0.292194457880647	1	1	3.5007518794238e-13
HCFC1R1	4.44726075313436e-17	-0.267581531576717	0.543	0.686	8.17006272958314e-13
CMTM7	7.85429496882067e-17	-0.481535614290058	0.752	0.813	1.44291252872205e-12
MDH2	1.73472745899922e-16	-0.339193587661206	0.961	0.96	3.18686781492748e-12
TXNRD1	2.2341089511821e-16	-0.301944370349944	0.789	0.864	4.10428155421663e-12
THBS1	1.00501378051088e-15	0.252136687646948	0.886	0.841	1.84631081617654e-11
S100A11	1.28814990423331e-15	-0.447006394152817	0.966	0.972	2.36646018906701e-11
SH3BGRL3	1.75058658501501e-15	-0.27186861294911	1	0.999	3.21600261533107e-11
GJA4	3.68455693423373e-15	0.262466371289962	0.25	0.131	6.76889954388078e-11
PRSS23	4.57425169379211e-15	-0.253214290089908	0.487	0.638	8.40335778666548e-11
GARS	1.38014097208432e-14	-0.273659259045621	0.582	0.703	2.5354569798161e-10
EDN1	1.52590298322103e-14	0.289074849580257	0.755	0.619	2.80323637047535e-10
HSP90AB1	2.49772266060515e-14	-0.508554838967149	1	0.998	4.58856629979772e-10
BSG	2.62750908282835e-14	-0.298777354667782	0.985	0.981	4.82699693606397e-10
ATF4	1.0657962438791e-12	-0.280626484740704	0.91	0.945	1.95797427963029e-08
ST13	1.3319335123856e-12	-0.253782633114791	0.983	0.984	2.44689505560359e-08
SERPINH1	1.12097152882811e-11	-0.29378995242704	0.832	0.86	2.05933679561012e-07
CTGF	6.2841544705737e-11	0.3049580732976	0.827	0.78	1.15446201778909e-06
GAPDH	5.47143173952546e-07	-0.458637536781907	1	1	0.0100515672486822
S100A6	0.00500869354967147	-0.314343650718998	1	1	1
S100A4	0.0132470184488399	0.305201447842998	0.572	0.595	1

## Sheet: LECIV_cluster3.markers
	p_val	avg_log2FC	pct.1	pct.2	p_val_adj
H2AFZ	5.52863340759813e-153	1.02366940199616	1	0.993	1.01566524330985e-148
PTTG1	2.86623072074858e-152	1.19220670762377	1	0.769	5.26555245708723e-148
CDKN3	6.34736345811898e-143	1.02303216295102	0.983	0.577	1.16607414089104e-138
BIRC5	1.60017454829813e-128	1.05377316346012	0.994	0.712	2.93968066267849e-124
TUBA1B	1.02476755040034e-116	0.997389786737197	1	0.982	1.88260046684046e-112
TUBB4B	8.00140915407857e-114	1.22504693661695	0.987	0.85	1.46993887569577e-109
TUBB6	1.21712030341775e-104	0.83442256579942	0.994	0.913	2.23597170940874e-100
HMGB3	3.71863778596738e-102	0.765922888971627	0.968	0.744	6.83150947660067e-98
NUCKS1	1.62853954723643e-99	0.778663092297567	1	0.955	2.99179000222805e-95
PHF19	1.26382828346078e-97	0.703234680659279	0.897	0.525	2.32177893954579e-93
STMN1	2.85498960788263e-95	0.697858241371812	1	0.988	5.24490140864117e-91
MARCKS	3.12370460955156e-90	0.736078160989341	0.998	0.962	5.73855773820718e-86
CDC20	2.70809475627304e-86	0.845461222716684	0.895	0.525	4.9750408767492e-82
CCNB1	6.51630834986667e-86	0.739771299755151	0.861	0.456	1.19711100695401e-81
CENPW	2.74619631352741e-83	0.648828361096615	0.981	0.715	5.04503724758121e-79
FAM64A	3.36100050965213e-81	0.533774462334368	0.678	0.279	6.17449403628193e-77
PRKCDBP	2.07687140664743e-79	0.59908538911291	0.998	0.978	3.81542046115199e-75
PRC1	1.00111030853405e-71	0.664765386165859	0.792	0.414	1.83913974780791e-67
CALM1	1.23137600434045e-71	0.504788801671004	1	0.992	2.26216085757384e-67
MZT1	3.43633608257375e-71	0.611194058934344	0.835	0.564	6.31289301729624e-67
MALAT1	1.11569515128287e-70	-1.01730910683925	1	1	2.04964356242175e-66
DLGAP5	2.25801689628751e-70	0.523777734493861	0.59	0.226	4.14820284016979e-66
HMGN2	2.84117448267863e-69	0.552999635739223	0.998	0.984	5.21952164212892e-65
PTGES3	3.52922748846773e-69	0.570754595544182	0.996	0.946	6.48354381906407e-65
CENPF	1.51863159623942e-67	0.797730772726373	0.895	0.485	2.78987810545145e-63
GNG11	1.43129611534872e-64	0.548612833834265	1	1	2.62943409350714e-60
TM4SF18	1.79095949287807e-64	0.63544308428016	0.998	0.836	3.2901716843663e-60
CEP55	2.63336146448772e-63	0.550074741547999	0.693	0.336	4.83774834641039e-59
TUBA1C	4.08405523066481e-63	0.575726054870596	0.981	0.892	7.50281786425433e-59
CAV1	1.47235304926358e-62	0.476319684913097	1	0.999	2.70485978680211e-58
CALM3	2.503314918629e-62	0.485512976431174	0.998	0.985	4.59883983701334e-58
DTYMK	2.67700296993533e-60	0.563508623622477	0.991	0.807	4.9179221560682e-56
VDAC3	6.95972517991579e-60	0.49546798484553	0.955	0.839	1.27857111280233e-55
TK1	1.7743821644575e-57	0.553155609409358	0.987	0.828	3.25971747432488e-53
NUDCD2	2.21316297056009e-57	0.518362625831419	0.933	0.804	4.06580169321594e-53
EGFL7	6.24991709820479e-56	0.566807930457416	1	0.887	1.1481722701112e-51
MKI67	1.38895932850581e-55	0.619097151947528	0.835	0.461	2.55165718239802e-51
LBR	1.59583071648661e-53	0.440275374267043	0.811	0.552	2.93170060925756e-49
RPS27	2.59891091077605e-53	-0.277049053241647	1	1	4.77445923418668e-49
KIF20A	5.00066341438238e-53	0.33016073066574	0.461	0.17	9.18671875856187e-49
MORF4L2	5.49191699959063e-53	0.499148539683345	0.959	0.889	1.00892007199479e-48
CCNB2	2.75778660021827e-52	0.586430204729984	0.742	0.443	5.06632976326098e-48
CAV2	4.20240850219513e-52	0.49037293995805	0.985	0.912	7.72024465938268e-48
ANP32E	6.05933697872591e-52	0.465840896068972	0.861	0.561	1.11316079636174e-47
HN1	1.58570177471555e-51	0.502372689939133	0.987	0.891	2.91309273032995e-47
TYMS	1.88683213095994e-51	0.525363915848539	0.989	0.796	3.46629930778651e-47
HMGB1	2.51945317651829e-51	0.430709713652331	1	0.999	4.62848743058175e-47
ARL6IP1	2.56775037508977e-51	0.69593077257382	0.938	0.823	4.71721421407742e-47
SNRPD1	1.14525496487931e-49	0.434652868834119	0.998	0.975	2.10394789597978e-45
HMMR	1.33036862323621e-49	0.563249832567466	0.622	0.311	2.44402019774724e-45
MTDH	2.84104409615982e-49	0.400232315089525	0.994	0.981	5.21928210905521e-45
CKS1B	2.90677093179597e-48	0.597935255169842	0.972	0.713	5.34002887880237e-44
RAN	2.92949582710752e-48	0.421165156302164	1	0.995	5.38177678397922e-44
EIF1AX	2.12023771750124e-47	0.459364070068324	0.974	0.915	3.89508871082153e-43
SSNA1	4.44428768745166e-47	0.427151020757063	0.983	0.931	8.16460091061745e-43
TROAP	1.34285228762454e-46	0.411231091015651	0.715	0.418	2.46695393759505e-42
SMC2	1.7755315360292e-43	0.429883655368701	0.76	0.522	3.26182898483924e-39
RPL22L1	5.61468969300387e-43	0.553068589399979	0.964	0.929	1.03147464350174e-38
UBE2D3	1.87687924155418e-42	0.396136817020307	0.996	0.965	3.44801485465918e-38
CNIH4	3.00042236373738e-42	0.406778002382037	0.942	0.85	5.51207592442195e-38
DYNLL1	3.74531921122935e-42	0.4093407025223	1	0.997	6.88052592294943e-38
SLC9A3R2	4.33081399762174e-42	0.46744224228132	0.994	0.968	7.95613839503091e-38
SMC4	1.63497627453926e-41	0.605256727243411	0.891	0.689	3.00361491395608e-37
UBE2S	3.00669084070442e-41	0.410988478032188	0.951	0.729	5.52359174345808e-37
CTGF	1.37354896333606e-40	-1.00604657841608	0.609	0.831	2.52334680054467e-36
TIMP3	3.79385437824064e-39	-0.796153117789956	0.861	0.948	6.96968987826588e-35
ANXA1	7.98496132394269e-39	0.572219571839223	0.996	0.981	1.46691724482151e-34
TPM4	3.82270152679899e-38	0.384946101195792	0.994	0.984	7.02268497488242e-34
TPM3	4.25263964311089e-38	0.371163508136605	1	0.981	7.81252428835902e-34
SNRPG	4.99263395613669e-38	0.355961583476169	1	0.991	9.17196784081872e-34
EIF4G2	2.67785134552434e-37	0.35983829441311	0.989	0.948	4.91948070686276e-33
SAPCD2	2.96507726197597e-37	0.2814297296032	0.371	0.143	5.44714343797605e-33
RDX	4.80699797728379e-37	0.375370579216327	0.998	0.991	8.83093598406804e-33
PTMA	8.98887289246214e-37	0.258484628163733	1	1	1.65134583907422e-32
HNRNPD	1.12309478876576e-36	0.407953508625292	0.938	0.846	2.06323743644158e-32
ITGB1BP1	1.58054253182118e-36	0.382603775765577	0.974	0.933	2.90361468520868e-32
EEF2	5.07834418214229e-36	-0.299541071428544	1	1	9.3294260970136e-32
TMEM109	6.2108016565079e-36	0.374837214650165	0.884	0.783	1.14098637231707e-31
SFPQ	6.2671484164754e-36	0.453212916632365	0.931	0.852	1.1513378355907e-31
HNRNPDL	6.45510247198534e-36	0.391869775016579	0.976	0.941	1.18586687512843e-31
LSM5	1.00817152451507e-35	0.361856414750796	0.987	0.903	1.85211190768663e-31
NEAT1	7.87929330351722e-35	-0.907186118041515	0.983	0.99	1.44750497278915e-30
EBP	1.07635318999836e-34	0.372528477872788	0.884	0.77	1.97736844534599e-30
RPL36AL	1.22232791578711e-34	0.27740068691987	1	1	2.2455386140925e-30
PYURF	1.31011118114683e-34	0.355233615530778	0.94	0.881	2.40680525088484e-30
HMGB2	1.3406209922489e-34	0.786172483111311	0.927	0.807	2.46285482486046e-30
CTA-29F11.1	5.49038039804832e-34	0.262051198659115	0.395	0.173	1.00863778292546e-29
FABP5	6.30085192120742e-34	0.506546797425523	0.998	0.99	1.15752950644502e-29
EMC9	6.56702387803538e-34	0.360969656739183	0.697	0.495	1.20642795663388e-29
MYL12A	7.84525794979277e-34	0.318258719648624	0.998	1	1.44125233795643e-29
MAGOH	2.38961396369125e-33	0.371111746425113	0.906	0.801	4.38995981269719e-29
CENPN	2.77418662438722e-33	0.372601570529244	0.848	0.635	5.09645824766176e-29
RHEB	3.24876610071522e-33	0.35781784258697	0.985	0.958	5.96830820362393e-29
RAB13	7.30189375799651e-33	-0.48699589036212	0.981	0.991	1.34143090228154e-28
CDK2AP2	8.07861561597068e-33	0.394515914196012	0.97	0.894	1.48412247480997e-28
TCEB1	1.64219870564363e-32	0.337274072010003	0.983	0.945	3.01688324213791e-28
RAD21	6.40027452148629e-32	0.39658308860468	0.805	0.621	1.17579443234225e-27
VPS29	2.42459922718763e-31	0.335085333537729	0.97	0.934	4.4542312402664e-27
DBI	4.68528624351243e-31	0.263372352316575	1	0.999	8.60733935795668e-27
HSPB1	6.347160278558e-31	0.315222360139953	1	1	1.16603681477389e-26
ANP32B	7.52622847370686e-31	0.299273023602348	0.998	0.994	1.38264343290469e-26
TUBB	9.61370069009993e-31	0.307034425934753	1	0.998	1.76613295377826e-26
HIST1H4C	1.05679030690442e-30	-2.09284525127353	0.828	0.869	1.9414294728141e-26
HNRNPA2B1	1.56478506104136e-30	0.313343343522638	1	0.994	2.87466663563908e-26
SKA2	2.00510468765489e-30	0.391680424671004	0.91	0.795	3.68357782169079e-26
TPX2	4.126444529088e-30	0.445117991142466	0.663	0.42	7.58069124438756e-26
LMNB2	5.97013829838325e-30	0.302874828110452	0.633	0.408	1.09677410679599e-25
NES	6.45659670459866e-30	0.320928860216503	0.67	0.426	1.18614138060182e-25
COQ2	6.54718139325474e-30	0.309411049599179	0.597	0.381	1.20278269375483e-25
CENPM	7.88989675521887e-30	0.328647707516868	0.839	0.589	1.44945293290126e-25
BANF1	9.68899199296563e-30	0.308553580659951	0.996	0.964	1.77996471902772e-25
MGST1	1.33025647094872e-29	0.406755784264755	0.766	0.543	2.4438141627799e-25
SNCA	3.55762893530582e-29	0.367879645398002	0.976	0.836	6.53572011705033e-25
LMNA	3.96854910337904e-29	0.348990328065341	0.996	0.968	7.29062155781763e-25
CYR61	4.30086149124207e-29	-0.730760851472341	0.742	0.883	7.9011126455608e-25
GUK1	8.60316637064576e-29	0.271405844645145	1	0.999	1.58048769395133e-24
VBP1	1.27313548461957e-28	0.321652937461046	0.79	0.638	2.33887719879462e-24
ARF1	2.06546383320708e-28	0.290453318671292	0.998	0.978	3.79446360798473e-24
CALM2	2.68351956261378e-28	0.348428004366826	0.996	0.988	4.92989378847778e-24
FDPS	3.4042729766764e-28	0.339556844637563	0.998	0.994	6.25398988545221e-24
CENPA	5.99698853215883e-28	0.292781721693714	0.622	0.358	1.1017067632429e-23
DUSP4	8.16474724422542e-28	-0.377021177189463	0.045	0.279	1.49994571623665e-23
COL9A3	1.06665653420653e-27	-0.837397539648128	0.067	0.299	1.95955471899081e-23
DYNLT1	1.12462299257286e-27	0.311403039120592	0.979	0.954	2.06604489965561e-23
PBK	1.57804756184831e-27	0.330540228690683	0.567	0.344	2.89903117587153e-23
FHL2	1.90106526321243e-27	-0.552551539292727	0.116	0.359	3.49244699504755e-23
TUBA4A	3.35008814684611e-27	0.317129258677877	0.635	0.398	6.15444693457099e-23
CDCA3	4.04283540807495e-27	0.287676367108416	0.577	0.326	7.42709292817449e-23
PCMT1	5.61298335616325e-27	0.343240056229684	0.916	0.798	1.03116117236075e-22
MMP2	9.97964774093774e-27	-0.340910985646495	0.03	0.252	1.83336108648767e-22
HHIP-AS1	1.05465736996598e-26	0.401198961578183	0.918	0.732	1.93751105436449e-22
MRPL17	1.23004513190332e-26	0.330320250281831	0.929	0.881	2.25971591181959e-22
CLEC14A	1.73856574452329e-26	0.376874981006195	0.867	0.652	3.19391912926374e-22
KIF4A	3.28635668161472e-26	0.270030602329033	0.386	0.197	6.0373658597944e-22
S100A6	3.87128262827302e-26	-0.497850097769255	1	1	7.11193331640036e-22
RBBP7	4.37229970353492e-26	0.336984650559265	0.809	0.682	8.032351785364e-22
TKT	4.5678079438744e-26	-0.315655481905997	0.994	1	8.39151997369166e-22
SRSF2	5.64687186016622e-26	0.348334215165366	0.987	0.919	1.03738682943114e-21
MXD3	8.27850909167711e-26	0.2506715642593	0.519	0.284	1.520844905232e-21
TM4SF1	1.08252377563805e-25	0.388024645650049	0.994	0.978	1.98870442822467e-21
HNRNPM	1.21761331756684e-25	0.342816194278183	0.974	0.915	2.23687742570205e-21
ISOC2	1.43254502861816e-25	0.312867155870174	0.891	0.767	2.63172847207443e-21
ILK	2.17814130449097e-25	0.316045514892522	0.918	0.851	4.00146339048036e-21
HNRNPR	2.65045567461562e-25	0.325135032290604	0.899	0.75	4.86915211983636e-21
NUDT15	2.98520555585257e-25	0.312369549396615	0.648	0.482	5.48412112665676e-21
ASPM	3.24967160222816e-25	0.439702804569847	0.528	0.315	5.96997170045335e-21
MORF4L1	3.6642504055134e-25	0.29602654937586	0.998	0.982	6.73159441996867e-21
UBC	4.1612819841621e-25	-0.44149469487757	0.959	0.987	7.6446911331042e-21
PDPN	4.85583104855049e-25	0.342249715356645	0.957	0.776	8.92064721929211e-21
HNRNPA3	4.96987267761502e-25	0.277084278846076	0.998	0.971	9.13015309604655e-21
FOXM1	5.20846407051689e-25	0.314136914254267	0.676	0.485	9.56846934394659e-21
FTL	5.4400725520223e-25	-0.269201934584655	1	1	9.99395728532016e-21
ARPC5L	6.40582607406988e-25	0.348684315087007	0.942	0.892	1.17681430806738e-20
TINAGL1	6.52651172976288e-25	0.340652302145896	0.994	0.952	1.19898546987474e-20
PRDX3	7.22488530551466e-25	0.301460126508752	0.893	0.804	1.3272836794761e-20
H2AFV	1.388865007397e-24	0.304612644421486	1	0.976	2.55148390508903e-20
ATPIF1	1.69247633016917e-24	0.279124671149671	0.996	0.981	3.10924826615378e-20
TUBB2B	3.06737342167544e-24	-0.649698645625529	0.049	0.257	5.63507171295995e-20
PSMA4	4.48485108867951e-24	0.354571695990753	0.972	0.926	8.23911993501314e-20
ARPC5	4.61433067187098e-24	0.310907560078766	0.964	0.925	8.47698687729418e-20
MRPL22	5.96267111504829e-24	0.321148675828304	0.901	0.842	1.09540231054552e-19
MGLL	6.76659929873571e-24	-0.367994507844002	0.717	0.86	1.24309195717074e-19
IDH2	7.03648224562687e-24	0.315408095956984	0.985	0.941	1.29267215334411e-19
MYL6	9.48108193711945e-24	0.267393410468259	1	1	1.74176956266821e-19
GTSE1	1.08578930002173e-23	0.309912401688806	0.594	0.365	1.99470352306993e-19
SNRPN	1.13824687092707e-23	-0.358452398267018	0.564	0.741	2.09107332658012e-19
TNFSF10	1.15209547888026e-23	0.375246399866294	0.82	0.602	2.11651460425093e-19
DDX39A	1.27029448791355e-23	0.36486917017502	0.845	0.712	2.33365800374599e-19
PLK1	1.34449052070941e-23	0.268982582220016	0.586	0.338	2.46996353559526e-19
MRPL36	2.08561894429899e-23	0.280221658686658	0.854	0.779	3.83149056257167e-19
PHLDA1	2.24385338324073e-23	-0.801487995637991	0.406	0.598	4.12218305035154e-19
UBE2L3	2.57485859018036e-23	0.269644015573552	0.991	0.978	4.73027271602033e-19
ENY2	3.19523459379832e-23	0.270676552733273	0.991	0.974	5.86996547226689e-19
CBX1	5.17670244111052e-23	0.309530312060879	0.841	0.693	9.51012005456414e-19
MRPL13	9.03871014493303e-23	0.291713958663663	0.882	0.765	1.66050144072565e-18
CD74	1.19977432755961e-22	-0.987744515377637	0.082	0.284	2.20410541715975e-18
IGF2BP3	1.37637223516707e-22	-0.659820514637283	0.069	0.27	2.52853343322543e-18
NUSAP1	1.51634207476882e-22	0.322989322269909	0.71	0.471	2.78567202555781e-18
MTUS1	1.53814119292067e-22	0.316230352429511	0.841	0.623	2.82571918551457e-18
SNRPB	1.66032991397578e-22	0.253240949283668	1	0.99	3.0501920849649e-18
STOM	1.87899255280817e-22	0.30666873585113	0.912	0.745	3.45189721876389e-18
SIVA1	1.91961211482473e-22	0.272044476155562	0.991	0.95	3.52651941614451e-18
FDFT1	1.93330058238838e-22	0.350340844030586	0.938	0.856	3.55166649990569e-18
MAF1	1.98517934539478e-22	0.276765382964911	0.938	0.923	3.64697297542475e-18
PLAUR	2.41776581968541e-22	-0.645857284401643	0.103	0.31	4.44167758734407e-18
NAA38	3.1203212121296e-22	0.257161379404367	0.994	0.993	5.73234209880329e-18
DUT	4.2341442337063e-22	0.273979267696736	0.989	0.947	7.77854637174185e-18
LSM3	4.567992829606e-22	0.261393546464715	0.991	0.938	8.39185962726918e-18
DEK	4.72600196610259e-22	0.301648484842285	0.979	0.913	8.68213821192706e-18
PFN2	4.76528691699249e-22	-0.660408285538266	0.071	0.267	8.7543085952069e-18
ST3GAL4	6.25847278030341e-22	-0.681470095848726	0.227	0.438	1.14974403446954e-17
C11orf58	8.06676395839051e-22	0.267734396607815	0.957	0.936	1.48194520679592e-17
MAGEF1	8.26679384821701e-22	-0.262886449098799	0.15	0.383	1.51869269785595e-17
NDUFV2	8.46727147993598e-22	0.264241100569071	0.991	0.971	1.55552244357904e-17
BACE2	9.83319461497114e-22	-0.31361112796665	0.936	0.977	1.80645618271635e-17
ERH	9.99145267720876e-22	0.260856760285027	0.991	0.975	1.83552977133002e-17
APH1A	1.48548000559634e-21	0.273831465544716	0.959	0.934	2.72897531828103e-17
PRR11	1.84303285229032e-21	0.287687818463413	0.59	0.407	3.38583565294254e-17
KIF5B	2.356001059218e-21	0.36235841522175	0.964	0.895	4.32820954588939e-17
PAPOLA	2.4487831106266e-21	0.273649908866708	0.927	0.884	4.49865945253213e-17
TTC3	3.39529500713735e-21	-0.281823336485937	0.616	0.801	6.23749645761203e-17
EMP3	3.46644930107789e-21	-0.72948954398988	0.073	0.264	6.36821401101019e-17
SFRP1	3.97791405111421e-21	-1.1885121534853	0.069	0.258	7.30782590330192e-17
PTRF	4.07887521713271e-21	0.260173964159142	0.991	0.987	7.4933016613945e-17
TOMM7	4.14712668007665e-21	-0.256460587447381	1	0.999	7.61868642396882e-17
PFDN1	4.95057806553357e-21	0.265037497317472	0.936	0.869	9.09470696419171e-17
VIM	6.53263738651879e-21	-0.309753525772664	1	1	1.20011081427737e-16
TXNL4A	7.51050793996382e-21	0.278124819958216	0.957	0.908	1.37975541365075e-16
LMO2	8.05917055041662e-21	0.317373152171432	0.882	0.69	1.48055022181704e-16
TIMM10	8.5190284371484e-21	0.269995632315047	0.818	0.693	1.56503071418853e-16
LRR1	9.77516074075641e-21	0.25328759807252	0.629	0.459	1.79579477968436e-16
ATP1B1	1.02309596659546e-20	-0.277043379063795	0.073	0.272	1.87952960023252e-16
CCDC167	1.50934091133699e-20	0.294498679370102	0.861	0.758	2.77281018821718e-16
CENPE	1.54767648682838e-20	0.308956935686299	0.429	0.241	2.84323647395241e-16
PGAM1	2.10214986992201e-20	0.257944401632967	0.996	0.975	3.86185952603372e-16
MLLT11	2.78341395460455e-20	-0.310335430525869	0.103	0.305	5.11340977600403e-16
ARHGDIA	3.10273924958774e-20	0.253855904493444	0.981	0.961	5.70004227541764e-16
TUBA1A	4.54644981200026e-20	0.370885200121665	0.976	0.921	8.35228294962569e-16
GLRX5	5.57573610224773e-20	0.289769628795176	0.921	0.829	1.02431847934393e-15
YWHAH	5.92892573080706e-20	0.311831965536064	0.976	0.96	1.08920294600656e-15
ACAT2	7.05176048360819e-20	0.320575402640682	0.861	0.795	1.29547891844366e-15
ZNF706	8.41230422364185e-20	0.269849155108737	0.983	0.958	1.54542440892524e-15
EXOSC8	1.08410359745978e-19	0.264010618165618	0.682	0.508	1.99160671889337e-15
RCAN1	1.1183667498416e-19	-0.467409599278947	0.148	0.348	2.05455155613401e-15
IGFBP4	1.25793475453093e-19	0.359188696329071	1	0.896	2.31095193754876e-15
EFEMP1	1.29888715590565e-19	0.395784996465289	1	0.933	2.38618559411427e-15
TPRKB	1.31669223642083e-19	0.256800649974671	0.891	0.77	2.4188953075287e-15
DKK3	1.54773970437793e-19	-0.457645009979242	0.204	0.402	2.84335261091269e-15
GGA1	1.68481577832142e-19	-0.340483412008679	0.59	0.787	3.09517506635427e-15
JUN	2.20063062791436e-19	-0.331777759156907	0.361	0.593	4.04277852654148e-15
PSMA3	2.30368249989035e-19	0.288070297949247	0.921	0.861	4.23209512054856e-15
CRNDE	2.83667797970814e-19	0.301517944566377	0.659	0.53	5.21126111652182e-15
PPP1R14A	2.87943649618638e-19	0.336647707945108	0.966	0.819	5.28981278714399e-15
DNAJC8	3.18755132245044e-19	0.270495906779112	0.918	0.859	5.8558505344737e-15
POLR2K	3.77545112661747e-19	0.271958750231844	0.88	0.805	6.93588126470896e-15
TAF9	4.43337540158399e-19	0.296067075283618	0.878	0.793	8.14455395024995e-15
PHGDH	4.88668832198357e-19	-0.413172943742095	0.079	0.262	8.97733511631602e-15
RAB11A	7.57036935264881e-19	0.256093255455725	0.983	0.963	1.39075255377511e-14
DCBLD2	8.6325934237315e-19	-0.449244270372768	0.118	0.305	1.58589373787371e-14
RPS27L	9.01916033885676e-19	0.279217100796057	1	0.998	1.65690994585137e-14
HOXB8	9.06768164331295e-19	-0.320250517318062	0.086	0.272	1.66582379469302e-14
HAGLROS	1.13072512182846e-18	0.268450142313704	0.569	0.386	2.07725512131107e-14
THEM6	1.3004292517908e-18	0.269349452803194	0.74	0.577	2.38901857846487e-14
MPG	1.52788569918532e-18	-0.261393872491829	0.933	0.97	2.80687881797335e-14
CHCHD1	1.52965976788162e-18	0.261360826055841	0.929	0.874	2.81013795957533e-14
PLAT	2.0043079922031e-18	-0.378558543110957	0.097	0.282	3.68211421247632e-14
DDX3X	2.11341248395529e-18	0.261794776667	0.755	0.637	3.88255007427426e-14
ANAPC15	2.27907879766514e-18	0.253631715018094	0.833	0.74	4.18689565919063e-14
CTHRC1	2.62002491014549e-18	-0.565312325678812	0.285	0.461	4.81324776242828e-14
MAP3K11	2.79308667907273e-18	0.252886306082801	0.839	0.727	5.13117953812452e-14
GAPDH	3.03900816577241e-18	-0.479831792169513	1	1	5.5829619013405e-14
MED10	3.19719063922238e-18	0.273551928367559	0.773	0.695	5.87355892331544e-14
HRAS	3.42798844380143e-18	0.289265760049466	0.854	0.779	6.2975575701076e-14
MRPL18	3.45458491049728e-18	0.275209346745283	0.893	0.815	6.34641793907456e-14
MMAB	4.4758851472245e-18	0.256516171083084	0.805	0.69	8.22264860396612e-14
EI24	5.01449140116069e-18	0.253348647258208	0.961	0.956	9.21212215307231e-14
H2AFJ	5.1990314474762e-18	0.277276769242532	0.959	0.771	9.55114067215853e-14
IFITM2	5.67973449935238e-18	0.31216669071381	0.996	0.85	1.04342402487603e-13
TPM2	6.68416207321082e-18	-0.995035661430453	0.159	0.337	1.22794741446956e-13
ADI1	8.09767510803226e-18	0.250352975449882	0.944	0.908	1.48762389409661e-13
HNRNPH3	8.10513202534319e-18	0.282329390020145	0.876	0.768	1.4889938043758e-13
TNFRSF12A	8.49286363431409e-18	-1.10345560534706	0.311	0.483	1.56022397825984e-13
SLC20A1	9.10080620858025e-18	-0.425803873982185	0.176	0.366	1.67190910857828e-13
TMEM165	9.61958505716511e-18	0.26558418924052	0.929	0.891	1.7672139708518e-13
DNAJB1	9.64865624755518e-18	-0.255262502931939	0.268	0.472	1.77255463923836e-13
TGFBI	1.61181674828577e-17	-0.355374472906735	0.092	0.267	2.96106854827578e-13
PHLDA2	1.6265372434194e-17	-0.868156571699578	0.457	0.619	2.98811156988578e-13
CCNA2	2.66480509538927e-17	0.324586616787421	0.564	0.386	4.89551344073964e-13
LINC00116	3.1018868981577e-17	0.258622207944662	0.79	0.666	5.69847642060551e-13
SPARC	3.42646876423771e-17	-0.335199203091994	0.972	0.991	6.29476576678109e-13
PCYT2	3.55303799408488e-17	0.259300877605339	0.798	0.687	6.52728609893333e-13
SERPINE2	3.60664980532155e-17	-1.66500766168078	0.251	0.425	6.62577635735622e-13
GGH	4.08835149164084e-17	0.276020251171915	0.903	0.784	7.51071052529338e-13
AXL	4.20161945044468e-17	-0.767074508403107	0.12	0.298	7.71879509241192e-13
ANKH	4.83215397635271e-17	-0.282805264165956	0.249	0.45	8.87715006995757e-13
ERRFI1	6.15080273436672e-17	-0.299893619717319	0.082	0.252	1.12996397033051e-12
ARHGAP29	6.28637220467104e-17	0.26945834091314	1	0.873	1.15486943772012e-12
RAB32	6.60919351514524e-17	0.255161213844106	0.897	0.719	1.21417494066733e-12
CDK1	9.59166636438211e-17	-0.354085805247202	0.191	0.38	1.76208502780064e-12
MALL	1.02593461194744e-16	0.302353727085767	0.506	0.331	1.88474447560865e-12
H1FX	1.0561378640035e-16	0.266158728938627	0.927	0.843	1.94023086996083e-12
MRPS18C	1.18933792361765e-16	0.250472565688429	0.815	0.755	2.18493269947799e-12
RHOB	1.45298562705765e-16	0.265332401240746	0.858	0.739	2.66927989546761e-12
BTG3	1.77734387723773e-16	-0.309715338549416	0.242	0.423	3.26515843687343e-12
RBP1	2.35890331971007e-16	-0.456039141051718	0.742	0.882	4.33354128863937e-12
SET	2.56286548759176e-16	0.259688296625639	0.998	0.981	4.70824018725482e-12
C16orf52	2.58276660265954e-16	-0.3210787192766	0.135	0.31	4.74480052574584e-12
VCP	3.52116730079532e-16	0.296822430998337	0.88	0.831	6.46873644829108e-12
HHIP	3.53603209194771e-16	0.303687408123602	0.955	0.799	6.49604455611713e-12
ODC1	4.48203016293838e-16	0.309102020419324	0.712	0.581	8.23393761233409e-12
PTP4A2	6.27836276766182e-16	0.265914869719044	0.927	0.88	1.15339802404715e-11
REEP4	9.82919179082504e-16	0.283620504778516	0.519	0.378	1.80572082389247e-11
LDHB	1.18369030840856e-15	-0.814683627676103	0.933	0.957	2.17455746557736e-11
AAMDC	1.24646239950211e-15	0.250061022231168	0.882	0.78	2.28987607412533e-11
USP53	2.49317223253479e-15	-0.401125251517931	0.118	0.278	4.58020670838966e-11
CD44	2.57372717329388e-15	-0.521426846743594	0.197	0.357	4.72819419005819e-11
APP	2.62854467314646e-15	-0.293891089103334	0.858	0.916	4.82889941903736e-11
CTSD	3.02278595833062e-15	-0.376607525685566	0.811	0.911	5.55316008404918e-11
CEBPB	4.49370450707616e-15	-0.255612473631122	0.479	0.669	8.25538454994961e-11
FOSL1	6.04325818907818e-15	-0.493043670925196	0.137	0.299	1.11020696191555e-10
HDDC2	6.73798120232318e-15	-0.276850041348492	0.191	0.359	1.23783452667879e-10
CDC25B	7.08500956488283e-15	0.302006592753943	0.706	0.613	1.30158710716462e-10
DNAJC15	8.79263622563278e-15	0.253121096409174	0.882	0.718	1.615295201011e-10
ITM2C	1.01758355299713e-14	-0.353141013907025	0.249	0.41	1.86940274521103e-10
PYGB	1.04086284993782e-14	-0.320057406918952	0.204	0.367	1.91216914162077e-10
DNAJB4	1.10417231035061e-14	0.268428386736163	0.704	0.576	2.02847495134511e-10
HYAL2	4.25283700384803e-14	0.264062834760852	0.948	0.92	7.81288685976921e-10
CTSC	4.99512624281094e-14	-0.38461331836586	0.174	0.324	9.17654642066797e-10
SPCS2	5.72826313760634e-14	0.256085797067389	0.882	0.813	1.05233922100966e-09
IGFBP6	6.20162863975174e-14	-0.340006182737038	0.133	0.286	1.13930119740879e-09
PLPP2	7.74183292244376e-14	-0.313270945443194	0.232	0.391	1.42225212618214e-09
CKAP2	7.87250026952115e-14	0.314238360423571	0.569	0.445	1.44625702451373e-09
SDCBP	1.78577906492784e-13	0.264141121035468	0.85	0.804	3.28065472017893e-09
KNSTRN	3.47812434435286e-13	0.259322779082082	0.464	0.331	6.38966223301064e-09
SH3KBP1	4.47675385430864e-13	-0.372521420894326	0.337	0.482	8.22424450575041e-09
MFSD12	4.47794183201022e-13	-0.390043872827775	0.245	0.4	8.22642693958598e-09
TSC22D1	5.3522751940539e-13	-0.258653921047539	0.487	0.663	9.83266475899643e-09
CUTA	5.69197181537157e-13	-0.269740365522607	0.933	0.966	1.04567214220191e-08
ETV4	7.2409155482442e-13	-0.26604402200323	0.131	0.275	1.33022859536794e-08
FOS	4.20559733851159e-12	-0.308221626529795	0.21	0.387	7.72610287057965e-08
RGCC	5.90250843072297e-12	-0.815755879981042	0.878	0.842	1.08434982380812e-07
CCND1	1.06361289660368e-11	-0.267345874735644	0.974	0.978	1.95396325235062e-07
PCBP4	2.40433983261537e-11	-0.326387350197875	0.421	0.551	4.4170127064977e-07
S100A11	3.72591003165282e-11	-0.424259885106142	0.974	0.969	6.84486931914939e-07
LINC00152	6.51300363316875e-11	-0.281806088443644	0.968	0.979	1.19650389744943e-06
MT-ND2	6.59332044138446e-11	-0.262171627942991	1	1	1.21125889828674e-06
ESM1	6.68210206158546e-11	-0.440820664067967	0.725	0.749	1.22756896973386e-06
ALDH1A1	1.83075286841388e-09	0.306814138954099	0.933	0.847	3.36327609456315e-05
BSG	2.63113977314932e-09	-0.285856984545398	0.972	0.985	4.83366687725262e-05
UCHL1	3.49050254176894e-09	-0.419633835646915	0.451	0.561	6.41240221948372e-05
ANKRD1	5.93706579581416e-09	-0.442408453984162	0.339	0.456	0.000109069835734902
TFPI2	1.09438570598346e-08	0.377175505265694	0.828	0.807	0.000201049598046221
CMTM7	1.1728132578746e-08	-0.427553641982303	0.753	0.803	0.000215457523604142
MT1X	1.49502547824929e-08	-0.623102245912679	0.423	0.514	0.000274651130609178
NT5DC2	1.50459587086225e-08	-0.293644094041429	0.448	0.547	0.000276409307436104
MT1E	2.72669807974531e-08	0.250394196874142	0.762	0.629	0.000500921704230011
SERPINE1	3.5682583154213e-08	-0.264426508016141	0.204	0.331	0.000655524735126047
DRAP1	4.02111526596767e-08	-0.252396323902915	0.951	0.958	0.00073871908551092
ADSL	4.94110810364522e-08	-0.273030924867537	0.605	0.684	0.000907730969720663
CKS2	5.39454738175636e-08	0.480791506197602	0.85	0.816	0.00099103229950246
RAB34	6.54055099266482e-08	-0.31427823078069	0.444	0.531	0.00120156462286245
STK17A	9.81426886621962e-08	-0.441284270601692	0.567	0.637	0.00180297933341321
METRN	1.3673532606324e-07	-0.439718956059889	0.345	0.438	0.00251196467510779
PLOD3	1.67857468805352e-07	-0.367185403500268	0.448	0.528	0.00308370955942312
SNU13	2.92567038296333e-06	-0.384819014848355	0.985	0.983	0.0537474906054192
S100A4	3.5208237094211e-06	-0.261990796839407	0.476	0.61	0.064681052365775
NME4	3.72784668785872e-06	-0.266885184746244	0.899	0.9	0.0684842715026526
TERF1	3.87803981325712e-06	0.28479607922765	0.657	0.62	0.0712434694093466
SULT1C4	8.28029427437441e-06	-0.284222189972785	0.515	0.571	0.152117286114532
VWF	8.35978112425959e-06	-0.290548155388887	0.766	0.762	0.153577539033773
CSRP2	2.00154094429074e-05	-0.801855165480672	0.485	0.525	0.367703086875652
ENO1	3.06976610236957e-05	-0.270390645887019	1	0.992	0.563946730666313
ATP1A1	6.47537028933698e-05	-0.417704841684763	0.807	0.809	1
FST	0.000282353177163657	-0.254746547795777	0.318	0.404	1
PRNP	0.000590296064013916	-0.40317854463788	0.431	0.464	1
PMP22	0.000833431065342562	-0.304167289077695	0.618	0.644	1
CNP	0.00113107612079293	-0.288765889943411	0.594	0.613	1
MRPS6	0.00119081578896436	-0.433705465441725	0.734	0.736	1
MLEC	0.0026038925239982	-0.268945892168282	0.609	0.62	1
HMGA1	0.00395226831577433	-0.958187836144999	0.998	0.988	1
COTL1	0.00480808515074227	-0.495254187607256	0.927	0.917	1
UQCRC1	0.00703723481318374	-0.276062217827282	0.931	0.918	1
ANGPT2	0.00744906644484718	-0.355606314396285	0.961	0.836	1
FAM3C	0.0245304789028695	-0.576820433337397	0.691	0.671	1
CALU	0.0287247964820708	-0.27003117292138	0.8	0.796	1
C10orf10	0.0700939929532087	-0.259744501237239	0.509	0.556	1
HSP90AB1	0.0893351498921673	-0.250495641589751	0.998	0.999	1
UBE2C	0.239692145796846	-0.33593486043093	0.642	0.54	1
SNRPB2	0.357177301041058	-0.739350131795508	0.899	0.888	1
PKM	0.400221361743649	-0.419283718541945	0.998	0.991	1
POLR2F	0.600028458424908	-0.305580720333822	0.966	0.93	1
MT2A	0.74063944753974	-0.736393396893503	0.998	0.991	1
FLOT1	0.858955157799016	-0.320755207791523	0.987	0.965	1

## Sheet: LECV_cluster4.markers
	p_val	avg_log2FC	pct.1	pct.2	p_val_adj
HMGB2	3.07727214953836e-201	1.72400053785193	1	0.784	5.65325666591691e-197
MKI67	1.27045269865369e-191	1.45435134945353	0.96	0.416	2.33394865269669e-187
CDK1	5.27091617036554e-179	0.920974010013677	0.818	0.233	9.68320009657853e-175
TOP2A	5.91746900234277e-173	1.3775273335551	0.869	0.335	1.08709823042039e-168
TCF19	4.29391455803442e-151	0.588637134689184	0.825	0.267	7.88835043456504e-147
H2AFX	9.63381944960765e-149	0.87399416193328	0.893	0.416	1.76982897108742e-144
AURKB	2.55547944442703e-143	0.757953212615537	0.816	0.287	4.69467128735689e-139
MXD3	3.88669853031337e-142	0.85736048064073	0.731	0.223	7.1402538700387e-138
RRM2	2.97380153904664e-140	0.886266535371163	0.953	0.504	5.46317080738258e-136
SIVA1	4.90781734165945e-139	0.715388279948869	0.996	0.947	9.01615123836258e-135
FBXO5	1.02254160282261e-137	0.449483256298826	0.636	0.145	1.87851117854541e-133
H2AFZ	1.22738583205632e-136	0.906255713429769	1	0.993	2.25483051207066e-132
CCNA2	6.48409994473002e-135	0.711680669824134	0.847	0.31	1.19119400084635e-130
HIST1H4C	1.80486277966948e-134	2.17811783978803	0.985	0.832	3.31571341253081e-130
ESCO2	4.30977315841814e-131	0.34881897232336	0.529	0.098	7.91748426932997e-127
CDCA4	5.32079698525669e-129	0.645324738559413	0.876	0.397	9.77483614161506e-125
CENPU	1.5346421761352e-128	0.564527585481336	0.851	0.315	2.81929114177797e-124
FAM111A	1.60939684467891e-128	0.537791869049976	0.735	0.231	2.95662294335962e-124
CCNF	4.80010290247767e-128	0.384640662801147	0.516	0.091	8.81826904214173e-124
KIFC1	1.14759715254211e-125	0.458988227129679	0.645	0.167	2.10825072893512e-121
ASPM	1.38366674625201e-120	0.769712394550465	0.749	0.252	2.54193417953957e-116
UBE2C	8.20151598493491e-120	1.43409415369961	0.873	0.48	1.50670050159239e-115
CENPA	5.68426789604653e-119	0.790839353089469	0.782	0.309	1.04425685518271e-114
ATAD2	2.31462800103982e-117	0.562513868185301	0.773	0.28	4.25220310071026e-113
SGOL1	3.90247566698599e-114	0.472720321873069	0.72	0.228	7.16923804781995e-110
NDC80	7.71828712064738e-114	0.443195875715576	0.564	0.133	1.41792652693413e-109
MYBL2	1.16806958247779e-113	0.627244139510244	0.88	0.41	2.14586062996995e-109
ARHGAP11B	1.34939030333128e-113	0.340048566780479	0.505	0.104	2.47896492624989e-109
GTSE1	3.68704259126971e-109	0.635218361953424	0.785	0.309	6.77346594442158e-105
CKAP2	3.17828296139393e-108	0.732453012451038	0.818	0.379	5.83882362837678e-104
SMC4	7.32186585354957e-106	0.785216239564249	0.985	0.658	1.34509997595559e-101
NUSAP1	3.18350751330747e-103	0.776585508116967	0.884	0.419	5.84842165269716e-99
PIF1	1.83512274972287e-102	0.640023975606121	0.5	0.12	3.37130400351589e-98
CENPE	7.60264996201377e-102	0.581875306505016	0.618	0.188	1.39668282452155e-97
CDCA5	2.22875551890322e-101	0.384715620785313	0.66	0.207	4.09444676377711e-97
ASF1B	5.94312496380571e-101	0.468933896097123	0.785	0.286	1.09181148710075e-96
CASC5	6.45874190874877e-101	0.331701070680918	0.524	0.122	1.18653547605624e-96
KIF11	3.88805620702062e-100	0.277924772469503	0.46	0.09	7.14274805791758e-96
DNAJC9	4.04924905167606e-100	0.603086573818112	0.924	0.564	7.4388754328341e-96
USP1	3.41048681546662e-99	0.565962779359124	0.915	0.477	6.26540532869373e-95
CDCA2	3.47203020422876e-98	0.331135718610721	0.518	0.122	6.37846668818866e-94
CDCA8	6.29001873143716e-98	0.410636183302299	0.575	0.161	1.15553934115232e-93
TK1	2.36104588086749e-96	0.676196434069772	0.996	0.82	4.33747738774167e-92
BRCA2	5.09587517866859e-96	0.325702994199167	0.553	0.149	9.36163229073207e-92
CLSPN	6.88146632173445e-95	0.532927314422265	0.878	0.356	1.26419417796584e-90
TPX2	8.58560022143001e-95	0.649101943015734	0.82	0.373	1.57726061667891e-90
TYMS	2.15943396111176e-93	0.70023368194613	0.996	0.787	3.96709612995841e-89
CENPW	3.50141798438634e-93	0.602956020470728	0.989	0.702	6.43245497911615e-89
CEP55	5.47637602204506e-93	0.560802582883093	0.749	0.309	1.0060650390099e-88
TMPO	7.93622093575879e-93	0.519620712943146	0.858	0.44	1.45796314810825e-88
ARHGAP11A	1.08419681449038e-92	0.347940306494682	0.545	0.156	1.99177796790029e-88
AURKA	3.75071452028881e-92	0.582482148964922	0.658	0.232	6.89043764522257e-88
DUT	9.50644718410759e-92	0.565522076397987	1	0.943	1.74642941219241e-87
C21orf58	1.45302718684721e-90	0.326460343193917	0.524	0.142	2.66935624495701e-86
SMC2	2.37205470429191e-90	0.524878688007694	0.887	0.482	4.35770169725467e-86
CDKN2D	2.3843140430333e-90	0.498403192006952	0.605	0.205	4.38022332845648e-86
CDKN2C	8.22746129121425e-90	0.492245028587775	0.745	0.308	1.51146691380897e-85
KIF23	4.88417167684427e-89	0.415839545587134	0.569	0.173	8.97271178753061e-85
SAC3D1	5.59229673659718e-89	0.561276379663683	0.869	0.526	1.02736083348027e-84
CKS2	6.56790045652936e-89	1.02143883351958	0.96	0.788	1.20658899286901e-84
FAM111B	2.99733094921654e-88	0.306486805301073	0.402	0.08	5.5063966868057e-84
PRC1	4.37990173488263e-87	0.634571649950329	0.833	0.39	8.04631747715288e-83
SPC25	6.79611184458344e-87	0.39787111558589	0.618	0.204	1.24851370696842e-82
MELK	1.38275753000402e-86	0.326214857231692	0.595	0.186	2.54026385837038e-82
DEK	5.60624891094539e-86	0.577520049867235	0.998	0.906	1.02992398742978e-81
BIRC5	1.4065341519436e-85	0.713012633861911	0.982	0.704	2.58394389053559e-81
TIMP3	1.36474052141387e-83	-1.04519769505211	0.887	0.945	2.50716481188941e-79
SGOL2	3.87021920349685e-83	0.447946619016375	0.66	0.245	7.10997969874407e-79
RPL22L1	1.44176675250619e-82	0.755440648107806	0.987	0.922	2.64866970102911e-78
KIAA0101	2.66445750883416e-82	0.548304981390581	1	0.946	4.89487488947924e-78
ZWINT	1.86849292868528e-80	0.482129998994598	0.831	0.414	3.43260835928773e-76
TACC3	2.07555778645115e-79	0.411534280200689	0.658	0.25	3.8130072094894e-75
CENPM	7.5796921044071e-79	0.519344975406818	0.931	0.557	1.39246523650063e-74
NUDT8	1.16976007167098e-78	0.442226131586159	0.805	0.376	2.14896622766675e-74
SAP30	1.44204223685423e-78	0.380767860756599	0.636	0.24	2.6491757933249e-74
KIF20B	1.74496242526759e-78	0.420267961461756	0.695	0.273	3.20567047145909e-74
SMC1A	4.28418547721896e-78	0.49342328968857	0.864	0.504	7.87047714019895e-74
PGP	1.39630832378601e-77	0.53594563353395	0.978	0.766	2.56515802162728e-73
CKS1B	4.49688038576492e-77	0.67207777919551	0.991	0.699	8.26121895668873e-73
TFDP1	1.21858764340158e-76	0.49536880128922	0.96	0.725	2.23866735969305e-72
UBE2T	2.71780855745686e-76	0.464678083564578	0.896	0.418	4.99288610090399e-72
FAM83D	8.47833821501724e-75	0.346876832650444	0.473	0.135	1.55755551348082e-70
CKAP2L	3.03492102421737e-74	0.296589337743416	0.576	0.188	5.57545341358972e-70
PCNA	6.00834182325399e-74	0.598570334540572	0.88	0.479	1.10379247634999e-69
TMEM106C	3.12753420708285e-73	0.505075256355968	0.953	0.644	5.7455930918319e-69
HELLS	2.97106912511469e-72	0.41242384938887	0.689	0.295	5.45815108974819e-68
NCAPG	1.18719072318117e-71	0.315984764083722	0.549	0.187	2.18098807755613e-67
ACYP1	6.93402719431131e-71	0.403952621703059	0.745	0.364	1.27385013586693e-66
C14orf80	3.29192142533763e-70	0.281649358031939	0.611	0.221	6.04758885048776e-66
RAD51AP1	7.68032792704606e-70	0.337035652965833	0.649	0.253	1.41095304347763e-65
LRR1	1.03048543962712e-69	0.375906642999609	0.796	0.412	1.89310480113898e-65
RAD51	3.10878498660109e-69	0.348626148657847	0.598	0.227	5.71114889888487e-65
FEN1	6.20272394556078e-69	0.435358102855922	0.713	0.312	1.13950241603897e-64
RAB13	1.65622983401455e-67	-0.649742232955626	0.985	0.99	3.04265982806812e-63
TUBB6	7.98043745421811e-67	0.514703517438182	0.995	0.909	1.46608616471441e-62
DIAPH3	5.29815228566872e-66	0.345858453101529	0.593	0.228	9.73323556400201e-62
DHFR	1.30625111435391e-65	0.447111600971699	0.918	0.518	2.39971392217957e-61
YWHAH	1.55075047428657e-65	0.451562573045396	1	0.954	2.84888369631185e-61
PKMYT1	1.84456804755392e-65	0.272105742061212	0.547	0.19	3.38865596016131e-61
PBK	5.90862187255543e-65	0.393922595331213	0.687	0.306	1.08547292420716e-60
LMNB1	3.48756121980703e-64	0.314214555890023	0.615	0.249	6.40699871690749e-60
TUBA1B	1.09364221598594e-63	0.706201374154147	1	0.981	2.00913011498777e-59
TUBA4A	2.85187168576018e-63	0.430452147752524	0.769	0.356	5.23917347391003e-59
GINS2	2.88979618471633e-62	0.403306522072981	0.833	0.393	5.30884457094237e-58
TEX30	3.13722273623176e-62	0.389400938988288	0.804	0.43	5.76339188873137e-58
CBX5	8.96004084340931e-62	0.417397032069425	0.922	0.647	1.64604910334272e-57
DLGAP5	9.516430649445e-62	0.399133542074576	0.569	0.217	1.74826347460954e-57
CENPF	4.13124410675121e-61	0.74300423740373	0.853	0.48	7.58950854851266e-57
DEPDC1	4.57786572806849e-60	0.316069774727244	0.529	0.191	8.40999712903462e-56
HAGLROS	5.293284045338e-60	0.361242997800518	0.745	0.335	9.72429211969045e-56
GMNN	2.54792624625024e-59	0.426087950570283	0.871	0.46	4.68079530698632e-55
SMCO4	2.67114451731995e-59	0.264231771621795	0.536	0.18	4.90715959276849e-55
SPDL1	8.14402120494749e-59	0.277776693984384	0.582	0.229	1.4961381355609e-54
ANLN	1.74128011245523e-58	0.271711801697469	0.547	0.208	3.1989056945915e-54
IDH2	3.19894264531534e-57	0.408540232773966	0.996	0.936	5.87677753370881e-53
CDKN3	1.07116818637427e-56	0.564932853263707	0.898	0.582	1.96784307518818e-52
WHSC1	2.15839534488826e-56	0.319885560415228	0.684	0.331	3.96518808809422e-52
RMI2	4.56415855813631e-56	0.305154222342125	0.62	0.269	8.38481568715221e-52
EZH2	9.22375749731095e-56	0.300189366274483	0.675	0.306	1.69449648983099e-51
ANKRD1	1.55809079680368e-55	0.654365753093743	0.731	0.364	2.86236860280803e-51
CKLF	2.4204527261477e-55	0.407017955423934	0.989	0.868	4.44661370320593e-51
TUBB4B	2.72542974334728e-55	0.640977566604398	0.985	0.846	5.00688698150328e-51
ACTG1	3.36927632516593e-55	-0.319612620979357	1	1	6.18969753696233e-51
VIM	1.77962523238129e-54	-0.476667673161705	1	1	3.26934951440767e-50
NUF2	1.78056149259627e-54	0.308744500537318	0.584	0.239	3.27106951804861e-50
ATAD5	1.36168988357663e-53	0.262959433071973	0.505	0.194	2.50156048511862e-49
HMMR	1.88490331400622e-53	0.447394150641117	0.636	0.296	3.46275587816082e-49
CHAF1A	3.6723248045095e-53	0.309919105388839	0.684	0.302	6.7464278983644e-49
BUB3	1.98688684897757e-52	0.451465410375344	0.931	0.687	3.65010983025669e-48
CMC2	7.32522348033676e-52	0.386424930204486	0.922	0.645	1.34571680557267e-47
CDCA3	9.27699649391218e-52	0.359532000388111	0.644	0.3	1.70427702589661e-47
MARCKSL1	1.2217398974722e-51	-0.492854202773252	0.989	0.994	2.24445836564618e-47
HMGN2	1.79836655418297e-51	0.44834575681561	1	0.983	3.30377919668953e-47
E2F1	3.36114128137522e-51	0.385009048104153	0.569	0.251	6.17475264801442e-47
C19orf48	5.93783888094984e-51	0.417864959834867	0.92	0.644	1.09084038081929e-46
ORC6	1.02008509712943e-50	0.269336325888499	0.689	0.294	1.87399833193648e-46
ZDHHC12	1.17874366165097e-49	0.391146264214844	0.965	0.838	2.165469980819e-45
FOXM1	1.55075114229558e-49	0.330354497406663	0.798	0.448	2.84888492351122e-45
S100A6	2.59768775438584e-49	-0.594754491281384	1	1	4.77221217358223e-45
MT1E	2.96949214482728e-48	0.589374974163926	0.885	0.594	5.4552540192622e-44
EIF3G	3.05288897808712e-48	-0.41599415161485	0.953	0.967	5.60846234164385e-44
EIF3D	4.03585094803902e-48	-0.408222927047284	0.971	0.98	7.41426177664248e-44
RGCC	6.30636127938361e-48	0.711950380011339	0.978	0.816	1.15854163063556e-43
CARHSP1	7.72714635660374e-48	0.367452788593801	1	0.967	1.41955405717167e-43
TXNRD1	6.45215754847847e-47	0.592845970065	0.947	0.816	1.18532586323098e-42
MRPL57	1.56518512567107e-46	0.355660220967351	0.995	0.909	2.87540159437033e-42
DBF4	7.44460423384896e-46	0.270031984553772	0.618	0.284	1.36764824380039e-41
KNSTRN	1.20769394576879e-45	0.327929270351886	0.6	0.293	2.21865454777185e-41
H1FX	1.44214273506652e-45	0.551150280429106	0.956	0.832	2.6493604185907e-41
CENPK	3.06238447989128e-45	0.250233943866423	0.72	0.335	5.62590652800827e-41
DNMT1	1.62723886853855e-44	0.332608547122661	0.951	0.592	2.98940052539217e-40
RPL39L	1.94430037908784e-44	0.369300906436671	0.902	0.577	3.57187422642227e-40
CD63	2.14318053413361e-44	-0.365524451260407	0.998	1	3.93723695925685e-40
LMNB2	4.42599728948443e-44	0.305180649978332	0.713	0.38	8.13099962051184e-40
RRM1	5.14406491298313e-44	0.301672738894433	0.725	0.393	9.45016165164131e-40
NES	6.49284048884564e-44	0.302347847703998	0.749	0.397	1.19279972620583e-39
BTF3	1.35968902412471e-43	-0.351430397754639	1	1	2.4978847062195e-39
SNRPD1	1.61006089288551e-43	0.357220859047334	0.998	0.974	2.95784286631997e-39
EIF1AX	2.84689007234489e-43	0.37502629816429	0.987	0.909	5.2300217519048e-39
MAD2L1	1.34916862526996e-42	0.289600018794311	0.727	0.367	2.47855768148344e-38
MIS18BP1	2.956479690034e-42	0.311212993820595	0.796	0.5	5.43134883856146e-38
FAM64A	7.92582111261391e-42	0.297870231133175	0.593	0.285	1.4560525965983e-37
EBP	8.86451479112946e-42	0.401924449291158	0.953	0.748	1.62850001227839e-37
REEP4	4.00736360219415e-41	0.346356542133781	0.631	0.345	7.36192767359088e-37
MGST1	8.31144979471628e-41	0.386627888470307	0.84	0.517	1.52689644178733e-36
WDR34	4.54439059956788e-40	0.327164943768205	0.916	0.637	8.34849997046615e-36
RNASEH2B	6.67514870554635e-40	0.293172365769511	0.695	0.384	1.22629156869592e-35
PSMD4	8.13696888311343e-40	-0.453933720524587	0.896	0.906	1.49484255351677e-35
DTYMK	1.21625638397351e-39	0.387736570374002	0.993	0.8	2.23438460299774e-35
ANXA2	1.21628493221045e-39	-0.356398923234972	1	1	2.23443704896382e-35
BMP4	1.47006246421868e-39	0.376856930206884	0.585	0.275	2.70065175301614e-35
FST	2.38904530954239e-39	0.453609505515618	0.618	0.333	4.38891513816033e-35
SPC24	8.08354388190952e-39	0.268179867715715	0.558	0.265	1.4850278465456e-34
HMGB3	1.4415963246402e-38	0.336659268442223	0.945	0.741	2.6483566079965e-34
GCLM	1.88096239819246e-38	0.312897980747849	0.78	0.482	3.45551602171936e-34
HES4	2.4068529966336e-38	0.412576912884937	0.864	0.591	4.42162964011559e-34
MZT1	3.76576332800427e-38	0.335533775312653	0.816	0.558	6.91808380987664e-34
AC013461.1	3.92168719276196e-38	0.26282617544824	0.773	0.459	7.204531541823e-34
DDB2	4.11433178327884e-38	0.287989853393547	0.789	0.456	7.55843891906155e-34
RAD21	4.31677198288914e-38	0.353183618217057	0.845	0.604	7.93034180976564e-34
CDK4	5.79756001944746e-38	0.330603553515459	0.985	0.853	1.06506975117269e-33
PDGFB	1.19318860617981e-37	0.28412703691927	0.675	0.364	2.19200678841293e-33
FADS2	2.03533965117124e-37	0.301337505827986	0.838	0.534	3.73912247316668e-33
EEF2	2.70306754078796e-37	-0.287495939782438	1	1	4.96580537918155e-33
HSP90AB1	3.01121143864889e-37	-0.663662863392392	1	0.998	5.53189653394188e-33
SMC3	3.77766195440043e-37	0.381522627169053	0.929	0.7	6.93994277642904e-33
HNRNPD	4.49831883609175e-37	0.332951170378662	0.971	0.834	8.26386153378415e-33
SLC2A4RG	4.94123230444998e-37	0.25260651144916	0.655	0.364	9.07753786650505e-33
MALL	8.37476556493516e-37	0.298632900851917	0.616	0.297	1.53852818193424e-32
ST13	2.4249895705591e-36	-0.425866778358665	0.989	0.983	4.45494834007412e-32
SKA2	4.47847349704791e-36	0.320384060080583	0.96	0.779	8.22740366142671e-32
CHCHD10	8.57181187816946e-36	0.355940147904251	0.993	0.956	1.57472756013851e-31
CDT1	8.74684144049073e-36	0.326974852263601	0.816	0.498	1.60688224103255e-31
PRKDC	1.80987743100572e-35	0.318294416546855	0.909	0.661	3.3249258285006e-31
MZT2B	2.24479722803583e-35	0.267920691170339	1	0.998	4.12391698762463e-31
MCM5	2.8850485688038e-35	0.282299128478289	0.724	0.409	5.30012272574946e-31
EIF1	4.23619780464508e-35	-0.268382665392979	1	1	7.78231898691347e-31
DNAJC15	7.55342290491775e-35	0.327578146197822	0.956	0.694	1.38763932186244e-30
KPNA2	1.16790277677855e-34	0.618328420542005	0.88	0.663	2.14555419121986e-30
DHCR24	2.40341694823621e-34	0.272607564457186	0.742	0.459	4.41531727560473e-30
HIST1H1C	8.42557125751002e-34	0.31333977659516	0.549	0.278	1.54786169571717e-29
CCDC34	9.15587706834326e-34	0.269438507916395	0.736	0.431	1.68202617622534e-29
XIST	1.08845363227723e-33	0.28356419536461	0.86	0.529	1.9995981678565e-29
YEATS4	2.56979348412908e-33	0.264974149414086	0.713	0.426	4.72096760969353e-29
HRAS	2.67560619515012e-33	0.308371980289269	0.936	0.756	4.91535614111029e-29
SSNA1	4.47640142341054e-33	0.276573550613764	0.993	0.927	8.22359705494751e-29
RNF26	5.87889522100894e-33	0.278087110721087	0.713	0.442	1.08001184105155e-28
SQLE	7.18652315828507e-33	0.366585067237326	0.909	0.711	1.32023616940855e-28
SVIP	2.81662948391694e-32	0.326840153634301	0.975	0.886	5.17443002490382e-28
GAPDH	5.48672089174006e-32	-0.537385467485764	1	1	1.00796549502157e-27
FADS1	5.87192342432048e-32	0.309756313102175	0.845	0.65	1.07873105228192e-27
TUBG1	1.06854257755816e-31	0.283203344218402	0.913	0.599	1.96301956923209e-27
PHF19	1.42366052332214e-31	0.306608238754025	0.807	0.533	2.61540674739511e-27
FSCN1	1.54072559820336e-31	-0.466717943831686	0.984	0.965	2.83046699645939e-27
STRA13	1.59654767121749e-31	0.331834125687947	0.967	0.782	2.93301772679365e-27
ADAM15	1.82413457775303e-31	0.302650184165756	0.964	0.825	3.35111763279009e-27
STMN1	2.08937600969823e-31	0.321433930844659	1	0.987	3.83839266741663e-27
UBE2S	2.93179218721551e-31	0.317241452401499	0.951	0.721	5.38599542713362e-27
PLK1	2.97997305428225e-31	0.341869654432422	0.591	0.328	5.47450849802192e-27
CLIC1	4.21372458782282e-31	-0.356626599059974	1	0.999	7.7410334402893e-27
TIMM10	5.01329428299628e-31	0.289491338638436	0.876	0.674	9.20992292729246e-27
ITGB1BP1	8.57579313435942e-31	0.267071645720539	0.984	0.93	1.57545895671317e-26
PPP1R14A	9.35076731864973e-31	0.389991490356426	0.989	0.808	1.71782946410914e-26
ICMT	1.43808255762067e-30	0.255810713008269	0.778	0.488	2.64190146660492e-26
GLRX	1.83894874639712e-30	-0.331561529088641	0.529	0.674	3.37833274200615e-26
PRADC1	2.63623117060161e-30	0.274564598836515	0.82	0.574	4.84302028351221e-26
NOB1	3.43606253751588e-30	-0.322122543750965	0.673	0.76	6.31239048767043e-26
RANBP1	5.85937068224598e-30	0.288613231799738	0.996	0.936	1.07642498803541e-25
ITGAE	6.36411060833396e-30	0.256440489636582	0.911	0.692	1.16915075985703e-25
SEC14L1	9.48786336662734e-30	0.293911194153729	0.967	0.853	1.74301537908311e-25
PNRC1	1.61330330226593e-29	-0.497797117385492	0.718	0.782	2.96379949659274e-25
CENPN	2.11239934660462e-29	0.284768781825184	0.878	0.619	3.88068883964734e-25
NQO2	3.75470866779826e-29	0.283667129604801	0.844	0.623	6.89777529361217e-25
SPCS3	4.36006777037623e-29	0.28408738395003	0.915	0.734	8.00988050095816e-25
PFDN4	9.44863000130205e-29	-0.312513993583548	0.905	0.908	1.7358078175392e-24
ARPC1B	9.90564869982068e-29	-0.317669301662726	1	0.999	1.81976672264406e-24
GCHFR	1.11092163862743e-28	0.275032687738605	0.735	0.439	2.04087414232245e-24
ARPC5L	1.56329642731656e-28	0.263995362739214	0.982	0.88	2.87193186662326e-24
CISD2	1.84844794511116e-28	0.254375331608896	0.844	0.621	3.3957837199637e-24
DDIT4	1.88171513423048e-28	-0.475006600602595	0.305	0.503	3.45689887309481e-24
SOX17	2.67178773637118e-28	0.318481853608624	0.695	0.417	4.9083412504875e-24
TMEM97	4.22284138122858e-28	0.25019478338083	0.745	0.483	7.75778190145503e-24
APP	5.30151256832079e-28	-0.389203163169516	0.918	0.903	9.73940873926212e-24
S100A13	5.62421105861268e-28	-0.296011660494608	0.995	0.983	1.03322381357774e-23
RBM17	8.67833052146607e-28	0.266704643690629	0.965	0.808	1.59429610009853e-23
TRA2B	8.8966314373065e-28	0.258433242095828	0.92	0.686	1.63440016134758e-23
RNF7	8.90454619733081e-28	-0.294445999058226	0.951	0.963	1.63585418191164e-23
UQCC2	9.94806265450649e-28	0.262098881400251	0.978	0.875	1.82755859025939e-23
H1F0	3.25899963967634e-27	0.346614495362176	0.635	0.372	5.98710823804941e-23
RBBP7	4.7306505879228e-27	0.27503543657699	0.893	0.657	8.69067819507298e-23
PSIP1	5.83782530386337e-27	0.278295130063723	0.947	0.763	1.07246688657274e-22
PSAP	7.92305479580048e-27	-0.345148212284749	0.896	0.921	1.45554439653651e-22
SNRNP25	8.04058321899146e-27	0.273896008827974	0.911	0.725	1.47713554316092e-22
NUCKS1	1.93470842901198e-26	0.278120583131897	1	0.954	3.5542528549379e-22
ARHGDIB	1.93825666200234e-26	0.270828394978247	0.767	0.48	3.5607713137645e-22
HSPB1	2.1877988353181e-26	-0.301961260352285	1	1	4.01920524036288e-22
SPARC	2.74584987391582e-26	-0.380085500194881	0.996	0.986	5.04440080337076e-22
DKK3	5.03823479396764e-26	-0.518967260015349	0.222	0.405	9.25574113999794e-22
SORBS2	6.52652457129114e-26	0.320621443201437	0.984	0.802	1.1989878289919e-21
LINC00116	9.84142034720475e-26	0.255363111952685	0.847	0.647	1.80796733198498e-21
PARP1	1.66392941774288e-25	0.268807754330062	0.984	0.835	3.05680473333545e-21
SNRPG	2.50305052447622e-25	0.263308644439681	0.998	0.991	4.59835411851526e-21
COL9A3	4.35002358115692e-25	-0.836578836456046	0.105	0.298	7.99142832094337e-21
TUBB2B	5.33121271562234e-25	-0.665903946121126	0.069	0.26	9.7939708798698e-21
ACAT2	5.7097362875284e-25	0.332364803206175	0.916	0.779	1.04893565338184e-20
SFRP1	6.15282445972107e-25	-1.23841856696856	0.075	0.264	1.13033538149536e-20
NGFR	6.81917976334987e-25	-0.756889444461644	0.062	0.25	1.252751514325e-20
SRSF2	7.59870715316434e-25	0.266322920480641	0.996	0.914	1.39595849110782e-20
CDC25B	7.81701964340842e-25	0.324654434461039	0.787	0.589	1.43606467869056e-20
EXOSC8	8.02454122954233e-25	0.251580563558839	0.76	0.483	1.47418846927922e-20
PFN2	1.01003463745718e-24	-0.683986511848133	0.082	0.272	1.85553463247258e-20
MMAB	1.87530140862377e-24	0.256552473494524	0.873	0.669	3.44511621778273e-20
UBB	1.9394207957706e-24	-0.272737515993643	1	1	3.56290994391018e-20
S100B	2.07655945933869e-24	-0.667560914786058	0.064	0.252	3.8148473827511e-20
TGFBI	2.09720823009341e-24	-0.403478517214764	0.085	0.275	3.85278123950461e-20
CSDE1	2.64930365636678e-24	-0.300307323575425	0.929	0.928	4.8670357471114e-20
FAM69B	3.54812223275151e-24	0.269889975925768	0.858	0.603	6.51825535378781e-20
ZNF581	5.99537848191764e-24	-0.327151130516812	0.527	0.651	1.10141098091309e-19
MRPL18	6.07127180038606e-24	0.252301956106727	0.949	0.798	1.11535334244892e-19
MKKS	6.67050339467451e-24	0.258779074245605	0.965	0.862	1.22543817863565e-19
TSC22D1	7.38161472058307e-24	-0.366562845338713	0.549	0.655	1.35607644031832e-19
TKT	1.60213193228879e-23	-0.284051991207931	1	0.998	2.94327657280774e-19
SQSTM1	2.82463831651598e-23	-0.306407213811867	0.942	0.936	5.1891430512715e-19
MRPL17	3.08161742322373e-23	0.272088282562496	0.969	0.87	5.66123936820431e-19
KIF5B	4.38730305721556e-23	0.279733169280883	0.969	0.891	8.05991444641071e-19
EID1	5.12306645591468e-23	-0.373737977835834	0.976	0.971	9.41158538616086e-19
RBP1	6.20051773690712e-23	-0.509854465311518	0.8	0.873	1.13909711344721e-18
HP1BP3	1.20622031532715e-22	0.264180168988702	0.889	0.755	2.21594734128751e-18
PPFIBP1	1.76758196532508e-22	-0.334097423601195	0.898	0.895	3.2472248284987e-18
EMP3	1.81310862386253e-22	-0.762374286719469	0.091	0.267	3.33086185289785e-18
CDC42EP1	1.87156995689324e-22	0.251008409382823	0.753	0.537	3.43826116780856e-18
MARCKS	2.9509757772801e-22	0.282990317234886	0.996	0.961	5.42123760044126e-18
MAGED2	3.78573512411149e-22	-0.290528464168972	0.527	0.665	6.95477399650522e-18
MPG	4.43727725981079e-22	-0.272259568463052	0.978	0.961	8.1517220539984e-18
EDN1	5.23184759934759e-22	0.333878127050205	0.851	0.612	9.61142722476146e-18
RAB32	5.32525017783104e-22	0.257445741287234	0.944	0.701	9.78301710169341e-18
PSMB4	5.8867358299414e-22	-0.289203109572937	0.916	0.884	1.08145223931853e-17
ATP5G1	8.49668266569115e-22	0.257718455959827	0.989	0.941	1.56092557251412e-17
SNRPB2	1.00818263273413e-21	-1.05235036584316	0.902	0.887	1.85213231459587e-17
EIF3I	1.10545213214171e-21	-0.316052789471781	0.989	0.969	2.03082611195754e-17
SRI	2.54469862899462e-21	-0.336997752270077	0.991	0.971	4.67486585132601e-17
CTSD	3.16436386646776e-21	-0.38954329273324	0.891	0.895	5.81325285908792e-17
BRI3	4.18414000702234e-21	-0.292706961513737	0.991	0.984	7.68668360690075e-17
LIMCH1	6.84286770172762e-21	0.25768676277473	0.878	0.701	1.25710322548438e-16
EGFL7	1.97662527651663e-20	0.319105451265644	1	0.882	3.6312582954887e-16
LINC00998	2.44565012533914e-20	-0.318596941756802	0.785	0.772	4.49290384526054e-16
PEPD	4.89801792142704e-20	-0.277980678936625	0.658	0.707	8.99814872345362e-16
UBC	1.12444776271188e-19	-0.329957996279465	0.985	0.981	2.065722984878e-15
NDUFA4	1.54144436305312e-19	-0.273434310994891	1	1	2.83178743936489e-15
TAX1BP1	1.636407560181e-19	-0.283588353896151	0.689	0.742	3.00624432880852e-15
USP53	1.96623236253002e-19	-0.433434293223768	0.12	0.284	3.6121654732039e-15
SRPX	1.98742919943205e-19	-0.347283475242365	0.824	0.827	3.65110618227661e-15
CD74	2.5941074542231e-19	-0.997153471951997	0.124	0.281	4.76563480415325e-15
UBXN1	3.29140115542167e-19	-0.27413169271145	0.965	0.974	6.04663306262515e-15
CCND1	3.31832309417832e-19	-0.331011314849846	0.989	0.975	6.096091356315e-15
PLAT	4.37661383507987e-19	-0.395457445156713	0.118	0.284	8.04027727642523e-15
PPP2R1A	5.824155623724e-19	-0.26854809746349	0.842	0.854	1.06995562963434e-14
CTGF	7.58303524451097e-19	0.449747415751667	0.915	0.764	1.39307940476911e-14
C10orf10	1.86630836708525e-18	-0.749090760322357	0.449	0.572	3.42859510117232e-14
CALD1	2.26240299481716e-18	-0.297627421643597	0.995	0.982	4.1562605417786e-14
THBS1	2.59967330892552e-18	0.264781598813953	0.947	0.831	4.77585983582707e-14
S100A11	3.93731051654333e-18	-0.488476697717588	0.982	0.967	7.23323314994175e-14
BSG	5.52772566887326e-18	-0.353463527731494	0.993	0.98	1.01549848262871e-13
RSL24D1	6.77949830396059e-18	-0.267449370404093	0.865	0.857	1.2454616334206e-13
SRM	8.81642218182069e-18	0.276606897929247	0.969	0.894	1.61966491902228e-13
AP1S2	1.00235770273221e-17	-0.266784436652025	0.938	0.924	1.84143133568935e-13
CTHRC1	1.36643054058805e-17	-0.590240025578979	0.345	0.453	2.5102695461143e-13
MDH2	2.21095683078502e-17	-0.374600714172242	0.976	0.956	4.06174879383517e-13
DBN1	2.69198111486395e-17	-0.256931825429923	0.505	0.589	4.94543850611656e-13
SERPINE2	3.92680419687663e-17	-1.72740366355352	0.318	0.415	7.21393199008205e-13
IGF2BP3	9.7030753292014e-17	-0.664147938452719	0.124	0.264	1.78255196872759e-12
HOXB8	9.70570631129887e-17	-0.313523280038916	0.118	0.271	1.78303530644871e-12
PHGDH	4.16638160465995e-16	-0.416710409444199	0.116	0.26	7.65405964592079e-12
ITM2C	4.83006309096727e-16	-0.384045382301602	0.291	0.405	8.87330890441598e-12
ECHS1	6.04817212658025e-16	-0.261404986944756	0.965	0.919	1.11110970137406e-11
CYR61	6.09228488270381e-16	0.284050843975987	0.951	0.837	1.11921365580152e-11
PERP	8.95109472258326e-16	-0.255078976433196	0.735	0.742	1.64440561148577e-11
CUTA	1.00986297284484e-15	-0.280039147522718	0.982	0.955	1.85521926741326e-11
GSTK1	1.45428788751292e-15	-0.256092877278882	0.915	0.876	2.67167227814999e-11
RTN4	1.46310574817895e-15	-0.378213560412977	0.982	0.979	2.68787156997954e-11
CCNG1	2.84587024297927e-15	-0.269858726688831	0.862	0.872	5.22814822337721e-11
DUSP4	2.85748811495867e-15	-0.329981471518887	0.129	0.267	5.24949141599058e-11
GABPB1-AS1	5.76598656412718e-15	-0.266914174508897	0.573	0.643	1.0592693916958e-10
PLAUR	6.00990820728794e-15	-0.639463680942475	0.175	0.3	1.10408023676087e-10
ANKH	7.64485816014017e-15	-0.298922528383332	0.335	0.436	1.40443689259935e-10
TBCA	7.7416807863064e-15	-0.27254927258531	0.998	0.996	1.42222417725235e-10
FAM3C	1.55593153088594e-14	-0.793133236676621	0.7	0.668	2.85840181539057e-10
C16orf52	1.72674821623582e-14	-0.335573408447215	0.178	0.306	3.17220914804683e-10
STRAP	2.35946192577254e-14	-0.284751852659754	0.936	0.914	4.33456750383674e-10
ERRFI1	2.4142599708392e-14	-0.305119563887187	0.118	0.25	4.4352369924287e-10
FLOT1	2.59111394429832e-14	-0.586040354462858	0.987	0.964	4.76013542707044e-10
CD44	2.59301377887851e-14	-0.543949547920294	0.238	0.353	4.76362561317772e-10
PLIN2	2.90112665400929e-14	-0.260683485881757	0.684	0.695	5.32965977608046e-10
PRMT1	5.10483350803022e-14	-0.346646077379765	0.927	0.894	9.37808963760231e-10
CCT3	8.98771886198211e-14	-0.356413635560032	0.973	0.958	1.65113383213473e-09
TPM2	9.6189517647349e-14	-1.01962099927497	0.222	0.328	1.76709762869945e-09
AXL	1.06673411927243e-13	-0.799862258539505	0.169	0.293	1.95969725051538e-09
FBXO7	1.10951802223966e-13	-0.273810248737076	0.824	0.788	2.03829555865647e-09
TM4SF18	1.70729391066624e-13	0.255684384443405	0.996	0.83	3.13646964328495e-09
SERPINH1	2.41207023316489e-13	-0.356537149673428	0.867	0.847	4.43121422534723e-09
MXD4	2.57843387003485e-13	-0.312805618765688	0.589	0.628	4.73684086264102e-09
HEXB	2.65612134231403e-13	-0.266083242275315	0.7	0.715	4.87956051796511e-09
ZFP36L2	3.63236458214365e-13	-0.316461506340176	0.802	0.838	6.67301697385611e-09
PYGB	5.10833707113354e-13	-0.322483495029151	0.255	0.361	9.38452603337942e-09
JUNB	8.51254571824648e-13	-0.315669732033953	0.675	0.741	1.56383977389906e-08
SNHG7	9.7614392000367e-13	-0.400562075946208	0.94	0.91	1.79327399543874e-08
ADSL	1.33547038476111e-12	-0.349162133376458	0.691	0.665	2.45339264384463e-08
PRDX6	6.56584575110843e-12	-0.270326705840109	0.993	0.967	1.20621152293613e-07
CORO1B	6.81878611592739e-12	-0.250567177178845	0.915	0.902	1.25267919735702e-07
DCBLD2	1.81478929560816e-11	-0.445755069020828	0.195	0.293	3.33394941496174e-07
CCT8	2.12795299713194e-11	-0.263680610497275	0.945	0.93	3.90926245103108e-07
COPS6	2.2675685830781e-11	-0.408636215034494	0.945	0.894	4.16575024397277e-07
CMTM7	2.30349182915712e-11	-0.463436086566516	0.851	0.781	4.23174483934454e-07
HLA-C	2.5960543841959e-11	-0.261745401482537	0.993	0.988	4.7692115092063e-07
GRN	3.40320209381665e-11	-0.349324084731932	0.955	0.933	6.25202256655056e-07
FOSL1	4.29584583003442e-11	-0.506316650405298	0.193	0.292	7.89189837435624e-07
SH3KBP1	4.44591237773989e-11	-0.371100415023384	0.422	0.467	8.16758562914595e-07
IGFBP6	4.51081237183955e-11	-0.345176540205355	0.178	0.281	8.28681340830643e-07
SNRPN	6.6407108499814e-11	-0.273963644030545	0.753	0.702	1.21996499025008e-06
SULT1C4	6.71526389202282e-11	-0.365530967462457	0.524	0.571	1.23366112960351e-06
PLOD3	7.20008847073555e-11	-0.426169598651547	0.495	0.52	1.32272825295883e-06
ST3GAL4	7.35795049425522e-11	-0.644069082974884	0.356	0.414	1.35172908529963e-06
ATP1A1	1.48077393030248e-10	-0.519615673905751	0.86	0.796	2.72032978735868e-06
AP1S1	1.94602543686497e-10	-0.279172799866148	0.909	0.872	3.57504333006463e-06
HLA-E	2.6208215611889e-10	-0.351592842235767	0.967	0.935	4.81471129006012e-06
HMG20B	2.64767174664954e-10	-0.338899346242304	0.878	0.856	4.86403776576988e-06
ATXN10	3.44775423483471e-10	-0.27814040692968	0.704	0.682	6.33386930481484e-06
GSTO1	3.89206321168988e-10	-0.269967447460559	0.998	0.996	7.15010932619547e-06
TUBA1C	5.87414212638254e-10	0.262444913465909	0.955	0.895	1.07913865003774e-05
PKM	6.31982521787976e-10	-0.67339198302983	1	0.99	1.16101509077669e-05
PRNP	9.48811150690724e-10	-0.521730351128041	0.447	0.462	1.74306096493393e-05
PLPP2	1.14734199593591e-09	-0.300375923708438	0.296	0.381	2.10778198073386e-05
RCAN1	1.43670294572461e-09	-0.440312771957444	0.255	0.329	2.63936698159068e-05
LMNA	2.04554620206942e-09	-0.262972621616401	0.989	0.969	3.75787292782173e-05
FHL2	3.07381441474388e-09	-0.471861100761798	0.26	0.333	5.64690446132598e-05
ETV4	5.52612693960895e-09	-0.259788979307413	0.18	0.268	0.000101520478007556
PHLDA1	6.03848999688967e-09	-0.694349148041703	0.569	0.565	0.00011093309973286
MLF2	8.12664244885579e-09	-0.302754099844138	0.94	0.891	0.00014929454842793
MLLT11	1.05762080436634e-08	-0.258587985200773	0.2	0.289	0.000194295517970141
CCT5	1.08285238013735e-08	-0.355264691818512	0.935	0.89	0.000198930810755033
DRAP1	1.2553567590707e-08	-0.26761205734706	0.978	0.952	0.000230621590208878
LDHB	3.30191764759332e-08	-0.727545440417957	0.975	0.948	0.000606595291039368
SAT1	3.73734221787519e-08	-0.558370789873487	0.915	0.921	0.000686587138845852
UCHL1	4.08164723338209e-08	-0.49100374021321	0.547	0.541	0.000749839413244623
CALU	4.48900043610814e-08	-0.429958709115558	0.864	0.781	0.000824674270117426
CTSC	4.8855513567606e-08	-0.351972586988782	0.242	0.313	0.00089752463975049
CNP	7.08742956892651e-08	-0.39187467533931	0.664	0.597	0.00130203168610749
ARL6IP1	3.85330650701412e-07	0.366201860655059	0.896	0.829	0.00707890938403564
GARS	4.05485314558857e-07	-0.260305312069705	0.716	0.655	0.00744917071376077
CCT6A	1.05778621873526e-06	-0.402074445967868	0.98	0.935	0.0194325906243855
UQCRC1	1.23639885918361e-06	-0.367742135573806	0.956	0.911	0.0227138834420621
PCBP4	1.53475899704098e-06	-0.290355279972515	0.533	0.529	0.0281950575346399
STK17A	1.74613390880174e-06	-0.460460201917204	0.671	0.614	0.0320782260385968
CLDN5	1.96021558877528e-06	-0.419829113158047	0.929	0.805	0.0360111205813907
XRCC6	2.87423415856178e-06	-0.302808183065701	0.913	0.853	0.0528025557269385
ATP1B3	4.50967598137854e-06	-0.350915441558255	0.956	0.892	0.0828472574539051
RCN2	5.37003381934588e-06	-0.265347790498469	0.896	0.819	0.0986528912952032
SLC3A2	6.83929530464236e-06	-0.275440835080575	0.371	0.402	0.125644694041585
MFSD12	4.60962087701818e-05	-0.362612470716022	0.373	0.375	0.846833451317011
RAB34	0.000100228974150765	-0.312801199094071	0.544	0.51	1
MT1X	0.000141429835690033	-0.592684939650745	0.529	0.492	1
HSPE1	0.000295127967040403	-0.280629791404974	0.991	0.95	1
METRN	0.000593615346261397	-0.432132238855607	0.44	0.418	1
SNU13	0.000664095127108031	-0.367753340112327	0.995	0.981	1
HSPA5	0.00115624008337532	-0.270511354160943	0.878	0.839	1
TFPI	0.00128368470765156	-0.293058990469613	0.951	0.861	1
FKBP4	0.00182821781486921	-0.4306553017025	0.689	0.581	1
HSPD1	0.00255820210908133	-0.350818268978311	0.996	0.969	1
MT2A	0.00422601210696152	-0.681609046526686	1	0.99	1
PMP22	0.00519895739939311	-0.333284877710671	0.733	0.617	1
POLR2F	0.00863530361326632	-0.411009520460397	0.976	0.926	1
PFDN2	0.00888993141646034	-0.31904493532935	0.947	0.873	1
NEAT1	0.0159467006004284	-0.333824028379197	1	0.986	1
MRPS6	0.0263116446663931	-0.435407157668307	0.831	0.713	1
CTSL	0.0837853660642541	-0.285353003078427	0.987	0.905	1
COTL1	0.098225956690035	-0.497991338394144	0.973	0.905	1
ENO1	0.100161779970611	-0.473506846815752	0.996	0.992	1
HMGA1	0.138070908857726	-0.845106636684375	0.996	0.988	1
PHLDA2	0.16856969826311	-0.64168299007213	0.687	0.568	1
SLC20A1	0.239497827297016	-0.30893123902254	0.38	0.323	1
MLEC	0.376190602222183	-0.256576460576047	0.751	0.585	1
HSP90AA1	0.397066648320033	-0.470277811828983	1	0.983	1
TPI1	0.478390629654944	-0.331231599356039	1	0.999	1
LDHA	0.485776885499773	-0.468227154092814	0.991	0.941	1
CSRP2	0.543926714462434	-0.732311620955207	0.664	0.483	1
TNFRSF12A	0.609115979978716	-0.79189047643226	0.531	0.436	1

## Sheet: MELANOMAI_cluster5.markers
	p_val	avg_log2FC	pct.1	pct.2	p_val_adj
ERRFI1	0	1.06523213256912	0.908	0.09	0
FOXD3-AS1	0	0.497071693188089	0.7	0.008	0
COL11A1	0	0.59021603911443	0.77	0.01	0
PHGDH	0	1.36382330921653	0.958	0.089	0
ECM1	0	0.751826908704445	0.772	0.023	0
RGS16	0	0.575429477187675	0.641	0.015	0
GNG4	0	0.679406609075722	0.823	0.058	0
SOX11	0	0.680284880676802	0.779	0.015	0
LOXL3	0	0.562913135007946	0.766	0.025	0
ST3GAL5	0	0.77997178997809	0.882	0.058	0
FHL2	0	1.56009256486714	0.976	0.19	0
SLC20A1	0	1.36866083753332	0.978	0.209	0
GULP1	0	0.693948211032614	0.847	0.042	0
IGFBP5	0	1.38339987436322	0.775	0.017	0
CHPF	0	1.09790822305373	0.941	0.033	0
SERPINE2	0	3.42306915768986	1	0.278	0
RAMP1	0	1.93029775019418	0.98	0.054	0
SEMA3B	0	0.838342696676964	0.862	0.03	0
DCBLD2	0	1.4553555561188	0.967	0.138	0
GAP43	0	0.997569819481608	0.877	0.021	0
PODXL2	0	0.442760331687867	0.698	0.022	0
PXYLP1	0	0.58629929602961	0.755	0.015	0
PFN2	0	1.91008092002984	0.998	0.085	0
SPP1	0	0.761144881578272	0.726	0.02	0
USP53	0	1.38046630081301	0.958	0.113	0
VCAN	0	0.655249859684122	0.777	0.015	0
TGFBI	0	1.2288776863114	0.963	0.096	0
CD74	0	2.42362049157027	0.982	0.107	0
PRR7	0	0.844855470242345	0.904	0.12	0
TUBB2B	0	1.87244546914835	0.989	0.072	0
HLA-DRA	0	1.5641818861322	0.891	0.058	0
HLA-DRB1	0	1.34468015376703	0.928	0.036	0
POPDC3	0	0.524898431665202	0.766	0.038	0
FABP7	0	1.63533071629269	0.974	0.034	0
FAM20C	0	0.871626745136233	0.84	0.022	0
IGF2BP3	0	1.92272931341401	0.991	0.089	0
IGFBP3	0	0.913093512452288	0.777	0.029	0
PCOLCE	0	1.00918541083225	0.888	0.063	0
PTN	0	0.676318656006908	0.757	0.009	0
CITED1	0	0.660744315907962	0.635	0.012	0
PLP1	0	0.603159262169185	0.757	0.014	0
IL13RA2	0	0.742500080913466	0.79	0.019	0
CSAG1	0	0.82774346414834	0.904	0.021	0
MAGEA12	0	0.671219927384777	0.832	0.016	0
DUSP4	0	1.1483675047866	0.928	0.105	0
SFRP1	0	2.84924897018071	0.993	0.077	0
PLAT	0	1.15637507939766	0.937	0.117	0
RP11-395G23.3	0	0.536839351125975	0.72	0.03	0
TPM2	0	2.53161460223696	0.993	0.173	0
TRAF1	0	0.700361930097007	0.716	0.019	0
CD44	0	1.6364869705304	0.993	0.201	0
FOSL1	0	1.59805936903109	0.952	0.139	0
PAK1	0	0.39117542579302	0.624	0.008	0
CTSC	0	1.31240367989662	0.974	0.167	0
CADM1	0	0.81873273004185	0.877	0.016	0
ST3GAL4	0	1.9114103830479	0.998	0.287	0
KCNMA1	0	0.895909175486009	0.902	0.02	0
LOXL4	0	1.07523933763714	0.792	0.048	0
P3H3	0	0.763353916570907	0.893	0.099	0
IGFBP6	0	1.26424217155836	0.961	0.123	0
HOXC10	0	0.381363450839538	0.6	0.005	0
TBX3	0	0.456030172835678	0.676	0.015	0
STRA6	0	1.15556468804637	0.945	0.028	0
RP11-60L3.1	0	0.527661753031616	0.707	0.012	0
CSPG4	0	0.497794005026814	0.683	0.019	0
ALDH1A3	0	1.21898855574872	0.93	0.05	0
PRSS33	0	0.548621686882318	0.694	0.011	0
LITAF	0	0.909107269844445	0.877	0.027	0
C16orf52	0	1.16122785001016	0.954	0.149	0
LAT	0	0.714289466677943	0.853	0.058	0
MMP2	0	1.08001592443163	0.926	0.075	0
GAS7	0	0.584998685403341	0.79	0.018	0
ETV4	0	1.07954121379369	0.965	0.111	0
HOXB2	0	0.791173158927223	0.862	0.03	0
HOXB8	0	1.08274656859406	0.93	0.106	0
HOXB9	0	1.27196228336664	0.963	0.038	0
RP11-357H14.17	0	0.330837046543517	0.578	0.004	0
IGF2BP1	0	0.41866634716004	0.665	0.011	0
NGFR	0	2.05128687456688	0.991	0.06	0
CDH2	0	0.456841184630901	0.665	0.014	0
SLC39A6	0	0.764115729739906	0.904	0.087	0
SLC14A1	0	1.16458643542674	0.834	0.033	0
ST8SIA5	0	0.945008479972572	0.864	0.018	0
FLRT3	0	0.847615703644631	0.845	0.012	0
KCNG1	0	0.922624310305932	0.897	0.024	0
TFAP2C	0	0.534131040225882	0.705	0.017	0
PMEPA1	0	0.531161920619656	0.665	0.011	0
COL9A3	0	2.1391927727855	0.998	0.116	0
FSD1	0	0.695614310932929	0.849	0.057	0
CAPS	0	1.02829733156854	0.873	0.064	0
FXYD3	0	1.09573939135339	0.825	0.034	0
MAG	0	1.51444363030468	0.95	0.026	0
MIA	0	1.31696411047619	0.954	0.038	0
AXL	0	2.06690958763103	0.985	0.128	0
CADM4	0	0.648476824687022	0.79	0.039	0
PLAUR	0	1.85625194893806	0.987	0.136	0
KCNN4	0	1.25679390689885	0.947	0.033	0
EMP3	0	2.04203985107462	0.996	0.083	0
TNNT1	0	0.653332626560537	0.775	0.02	0
PRAME	0	0.475845155807986	0.698	0.009	0
SH3BP1	0	0.535590719878674	0.746	0.024	0
SOX10	0	0.762746242200192	0.84	0.021	0
SYNGR1	0	0.673143965821926	0.786	0.022	0
DSCR8	0	0.460116403965935	0.698	0.008	0
COL6A1	0	0.864297064452897	0.895	0.052	0
COL6A2	0	1.13293006527775	0.954	0.045	0
S100B	0	1.89005711006751	0.963	0.069	0
THY1	3.40802937499614e-306	0.509673606862654	0.617	0.013	6.26089076480541e-302
CLMP	4.72811359310754e-304	0.360175963567372	0.575	0.006	8.68601748189786e-300
ATP1B1	3.89463121840506e-303	0.935900195056968	0.888	0.112	7.15482701133194e-299
S100A1	1.38152943041195e-302	0.884955623677849	0.674	0.028	2.53800771660979e-298
DKK3	1.32272484499867e-301	1.40889046995021	0.987	0.248	2.42997781274706e-297
MLLT11	5.70150493046684e-300	1.01630583985758	0.93	0.143	1.04742347077606e-295
RCAN1	7.37461280549787e-300	1.42501036946666	0.956	0.189	1.35479011849801e-295
PTPRZ1	1.38998306382838e-297	0.358841261657713	0.554	0.003	2.55353788655911e-293
TAGLN3	4.03885128114668e-295	0.449510427115487	0.597	0.012	7.41977368859456e-291
POLR3G	7.50893374661227e-295	1.08139260421886	0.958	0.197	1.37946621859014e-290
TFAP2A	1.63711155472902e-291	0.346633078517585	0.56	0.006	3.00753763719268e-287
LEF1	5.06216134832855e-291	0.333839193182069	0.554	0.005	9.29969661301438e-287
HIVEP3	1.07756371407844e-290	0.775211528576316	0.847	0.1	1.9795922991335e-286
CKB	2.08674573688619e-289	0.937503878467325	0.827	0.091	3.83356059323362e-285
STMN3	7.01261268157728e-289	0.417907334079517	0.667	0.029	1.28828707573256e-284
PYGB	4.14417709089168e-286	1.10668643215854	0.972	0.216	7.6132677336771e-282
MAGEA3	6.6525992150084e-286	0.338864095005335	0.56	0.008	1.22214900178919e-281
LINC00511	1.657263951796e-285	0.362534219454737	0.562	0.009	3.04455960584442e-281
CTHRC1	1.6149986948985e-282	1.63040031829038	0.996	0.321	2.96691410239804e-278
CD22	2.79497847069463e-282	0.336245725694826	0.551	0.007	5.1346549485131e-278
ITM2C	9.16998085944075e-282	1.19942521791356	0.989	0.264	1.68461718368786e-277
SNX10	1.50536060270872e-281	0.501441894617054	0.652	0.03	2.76549796323619e-277
HDDC2	3.59583034131233e-281	1.00219304202793	0.958	0.208	6.60589992002489e-277
VGF	5.18817205905384e-281	0.378963188373661	0.551	0.008	9.53119088968781e-277
STX1A	1.28677460933898e-279	0.42589839758549	0.635	0.027	2.36393363481665e-275
TNFRSF12A	4.96048153530677e-279	2.6274983275842	0.993	0.349	9.11290062851206e-275
CSRP2	1.82102484595324e-278	2.37942461512004	1	0.424	3.3454047445007e-274
FXYD6	4.08155965645195e-277	0.396051806324017	0.567	0.012	7.49823324486788e-273
PRNP	1.35831953265969e-276	1.61339080631319	0.993	0.354	2.49536881344912e-272
SLCO4A1	1.92591566146577e-276	0.356490253765771	0.575	0.014	3.53809966167877e-272
MIR3681HG	4.21404326542533e-276	0.398124548545326	0.558	0.011	7.74161888291286e-272
SORD	4.2781317522197e-275	0.6784008123093	0.853	0.111	7.85935584200282e-271
GNG2	8.67053473163091e-275	0.508472387775562	0.786	0.074	1.59286393554792e-270
FAM84B	6.59229159536337e-274	0.44665076566046	0.674	0.038	1.21106988898421e-269
PTGES	3.67868282095508e-273	0.387955138559727	0.549	0.01	6.75810821037658e-269
PLPP2	4.56729949890337e-273	1.12974084546207	0.976	0.245	8.39058590943539e-269
BAG2	1.15210987774285e-271	0.554743329350992	0.805	0.084	2.11654105640139e-267
ALKBH2	4.16509169744632e-271	0.577315244522423	0.801	0.084	7.65168995737863e-267
GPC1	5.94042486531324e-271	0.4876058752356	0.694	0.045	1.09131545200669e-266
TRPV4	1.06800934093879e-270	0.456318342441323	0.689	0.043	1.96203996023866e-266
MT1X	6.67581242896137e-268	1.97739496308352	0.989	0.403	1.22641350132449e-263
LIF	1.23893381284682e-267	0.660742304806192	0.575	0.017	2.27604530758089e-263
CACNA2D4	3.3608518189065e-267	0.364889660798309	0.597	0.021	6.17422087651313e-263
FZD1	1.36182440925865e-266	0.379302895512597	0.63	0.03	2.50180762224907e-262
ASNS	3.8197242884893e-266	0.660406300069176	0.711	0.054	7.0172154903837e-262
LGI4	5.39283691761998e-265	0.396472114701538	0.534	0.01	9.90718070135966e-261
MFSD12	2.93511929271747e-264	1.36980023019251	0.941	0.263	5.39210765265127e-260
MAP9	7.60302192296055e-264	0.293362740125564	0.505	0.005	1.39675115746708e-259
DDR1	1.73175737847374e-262	0.407590561789037	0.626	0.03	3.18141147999411e-258
CTXN1	1.0800952811936e-261	0.502761329112529	0.661	0.043	1.98424304108076e-257
HOXC9	1.63062746066578e-261	0.286440278558148	0.51	0.006	2.9956257079891e-257
PHLDA2	1.21528065066111e-259	2.23600832089682	1	0.512	2.23259208332952e-255
MAGEA6	7.17254847001206e-258	0.290610331746868	0.501	0.006	1.31766887942592e-253
WNT7B	6.86954110500727e-257	0.380194416583034	0.521	0.009	1.26200339640089e-252
LYPD1	1.87590678991203e-256	0.356689978872338	0.514	0.009	3.44622836374739e-252
PHLDA1	9.94682464796336e-256	2.0266043531963	0.998	0.481	1.82733115607735e-251
SOX2	1.30057076745568e-255	0.376225675600616	0.499	0.006	2.38927855689284e-251
SLC4A7	2.22346230956551e-255	0.549156087463212	0.742	0.072	4.0847226089028e-251
C3orf14	8.76052389466306e-255	0.629194417614785	0.801	0.101	1.60939584468855e-250
SH3KBP1	1.16221516651674e-252	1.24123854725826	0.991	0.353	2.1351054824079e-248
RGS10	2.68350904506581e-252	0.582223080185858	0.832	0.107	4.9298744666904e-248
SPOCK1	5.7294345092785e-252	0.297122283752461	0.51	0.009	1.05255441369955e-247
FAM3C	1.46391107438334e-251	2.06463871292307	0.998	0.611	2.68935103474964e-247
GNG11	9.22091386301149e-251	-3.02854872446385	1	1	1.69397408577384e-246
GAPDH	1.18297310265726e-250	1.49538929283534	1	1	2.17323988689165e-246
CHST11	2.2201653429512e-250	0.305677195992675	0.543	0.016	4.07866575153565e-246
CADM3	2.27608144668407e-250	0.307856602104938	0.481	0.005	4.1813892257033e-246
IGFBP4	2.83866331589155e-250	-2.78163525871136	0.473	1	5.21490837762437e-246
METRN	5.43525508492874e-250	1.57499598531842	0.954	0.318	9.98510711652258e-246
HMGA1	5.59138721319578e-250	2.73804683715676	1	0.988	1.0271937449362e-245
SEC14L2	5.68240050553843e-250	0.463668655115342	0.744	0.072	1.04391379687247e-245
TMEM163	1.26974461735573e-249	0.31368934053978	0.497	0.007	2.3326478365442e-245
TPI1	2.3670543148775e-249	1.58479071303028	1	0.999	4.34851548186146e-245
TMSB4X	3.71124133456955e-249	-2.09592642021712	1	1	6.81792145573772e-245
SLC25A6	8.75491707538909e-249	-1.96516919268208	0.998	1	1.60836581591973e-244
ECSCR.1	8.87095875012907e-249	-2.56304907333645	0.306	0.997	1.62968383198621e-244
RPS4X	2.19130180567941e-248	-1.45357585062994	1	1	4.02564054721364e-244
EFEMP1	4.15734659495151e-248	-3.36610458252105	0.661	1	7.63746142958542e-244
EGFL7	5.47947146080039e-248	-2.62913314697717	0.435	0.997	1.00663370206364e-243
NET1	7.49359184988385e-248	0.696107569137004	0.858	0.138	1.37664775874216e-243
TCF4	2.04778156656297e-247	-2.26425132986113	0.538	0.999	3.76197951593283e-243
VAMP5	2.50954991524027e-247	-2.48323041515952	0.287	0.997	4.6102941492879e-243
IGFBP7	3.25186926516051e-247	-3.63286780186042	0.602	0.999	5.97400902702637e-243
RPS3	4.04839307907113e-247	-1.35637666504882	1	1	7.43730292556157e-243
CYTL1	8.39596117247688e-247	0.60326914983667	0.799	0.1	1.54242202699573e-242
LDHB	2.2853311657611e-246	2.1236035833661	1	0.944	4.19838188461972e-242
COTL1	3.24512583615181e-246	1.88446533652366	1	0.903	5.9616206735945e-242
IFITM2	1.37159484070963e-245	-2.26646213439468	0.254	0.995	2.51975688186766e-241
RPL10	1.8716319581001e-245	-1.16867672229713	1	1	3.4383750702257e-241
GMFG	2.16568818589071e-245	-2.26423473000844	0.271	0.994	3.97858576629982e-241
THBS2	3.08365358709615e-245	0.355831876404037	0.565	0.022	5.66498000485434e-241
FKBP4	3.66038604334368e-245	1.60358562529706	0.993	0.526	6.72449520022668e-241
FABP4	3.83752691597623e-245	-4.55875040591505	0.987	1	7.04992069733993e-241
DIXDC1	4.67429259302262e-245	0.332740100344843	0.569	0.024	8.58714292264186e-241
SNRPB2	1.03831676728333e-244	2.39996327206197	1	0.869	1.9074917331762e-240
RAB34	1.62363342600761e-244	1.29583535504764	0.991	0.424	2.98277696691859e-240
DSG2	2.76772035752265e-244	0.296427620199127	0.525	0.015	5.08457906880486e-240
FLOT1	7.11502577265877e-244	1.69956956923264	1	0.962	1.30710138469514e-239
CD99	2.18151726978617e-243	-1.63912346404334	0.991	1	4.00766537632417e-239
TPT1	2.21408580005184e-243	-1.46574434701819	1	1	4.06749702327524e-239
OBSL1	2.26116960171202e-243	0.62148669399238	0.829	0.119	4.15399467530515e-239
RPL7	2.41984886024826e-243	-1.10648426471838	1	1	4.44550434116208e-239
IL11	2.46162961129578e-243	0.557320096141804	0.516	0.013	4.52225975891147e-239
HSPE1	2.9659446339106e-243	1.89971637226445	1	0.949	5.44873688695716e-239
FTH1	3.13903987418521e-243	-1.51141864776192	1	1	5.76673015286565e-239
RPL34	3.62460867312809e-243	-1.17590273844812	1	1	6.65876859340361e-239
LDHA	3.8239574257376e-243	1.94977643733786	1	0.941	7.02499218682255e-239
APOBEC3C	5.04069149679338e-243	0.522474973300472	0.713	0.063	9.26025434875912e-239
PKM	7.57090545764728e-243	1.9670669938339	1	0.991	1.39085104162438e-238
ARHGAP29	1.33722644544395e-242	-2.05499456375922	0.392	0.992	2.45661870292509e-238
NAT14	2.19814430848338e-242	0.62444779735516	0.847	0.133	4.03821090911482e-238
UCHL1	6.3261652587778e-242	1.57275973543043	0.996	0.454	1.16217981969007e-237
BAMBI	5.92196256043644e-241	0.712651937233419	0.737	0.084	1.08792374197778e-236
NFE2L3	6.67196865399139e-241	0.675998118613684	0.834	0.128	1.22570736142476e-236
CNP	7.36373045378657e-241	1.36210140290415	0.998	0.534	1.35279092166513e-236
POLR2F	1.36179331895474e-240	1.66501068513741	0.998	0.924	2.50175050625176e-236
PLOD3	3.25775892161907e-240	1.35621182377015	0.991	0.422	5.9848289149064e-236
SNU13	6.26690798316864e-240	1.48823691964791	1	0.98	1.15129366558791e-235
IFITM3	2.36405126557158e-239	-1.94115925646138	0.941	0.999	4.34299857998154e-235
FABP5	2.3670605786978e-239	-2.71043091073504	0.947	1	4.34852698912572e-235
H3F3B	2.80662080784872e-239	1.35672014739136	1	0.999	5.15604308609888e-235
SLC5A3	3.00552174959557e-239	0.72423758781981	0.816	0.119	5.52144400618203e-235
PDLIM1	5.75970076578339e-239	-1.9608166399932	0.821	0.997	1.05811462768207e-234
MT2A	7.05948951820589e-239	2.62123740708291	1	0.99	1.2968988193896e-234
MLEC	8.7252024833011e-239	1.33792794536934	0.998	0.543	1.60290694820724e-234
PVRL3	1.03769803825157e-238	0.764994114226254	0.888	0.169	1.90635506607195e-234
RPL7A	1.17016554946625e-238	-1.03548592636542	1	1	2.14971113092446e-234
RPL26	1.76055265923429e-238	-0.988477933685809	1	1	3.23431129027932e-234
FAM78B	2.78196604870107e-238	0.287731440383375	0.464	0.005	5.11074982806873e-234
RARB	3.99936628867314e-238	0.259784470198651	0.473	0.006	7.34723580892142e-234
MRPS6	7.81240934685749e-238	1.69604966723549	0.996	0.685	1.43521772111119e-233
MYL6	7.87883753215751e-238	-1.51755544045621	1	1	1.44742124303266e-233
ENO1	8.63679293588664e-238	1.89373816112766	1	0.992	1.58666523025174e-233
CHCHD2	1.9460389679084e-237	1.08814390143145	1	1	3.57506818794452e-233
POLR2L	2.06114503401146e-237	-1.28451205201789	0.996	1	3.78652954198244e-233
PMM1	2.82434542104683e-237	0.609055152594116	0.86	0.143	5.18860497300514e-233
UQCRC1	2.99754973742936e-236	1.39474518839967	1	0.904	5.50679862263147e-232
SPATS2L	4.3679755626677e-236	1.23688863215064	0.996	0.509	8.02440790617684e-232
S100A6	6.23271907699466e-236	1.30250782487147	1	1	1.14501282163469e-231
RPS6	8.04426499283284e-236	-0.859383159620252	1	1	1.47781192183332e-231
HAND2	2.15560457173637e-235	0.278153503576708	0.462	0.006	3.96006115873688e-231
RPL31	4.70209340598935e-235	-1.24677064264546	0.998	1	8.63821579614303e-231
RPS24	1.23847911712918e-234	-0.943506305885516	1	1	2.27520998607801e-230
TPST1	1.28858523393023e-234	0.744381558056921	0.816	0.128	2.36725993325323e-230
CCDC181	2.71562854281836e-234	0.268914413823845	0.451	0.004	4.98888119601161e-230
TM4SF18	2.82312034529529e-234	-2.14535977705625	0.245	0.984	5.18635438634198e-230
GPAT3	4.09537851551613e-234	0.518090400127813	0.729	0.08	7.52361987085467e-230
ANGPT2	1.52916365532562e-233	-2.99824604982195	0.239	0.978	2.80922655119869e-229
NTM	2.01232676263425e-232	0.28672924738832	0.457	0.006	3.69684549563539e-228
ATP1A1	4.0711199250017e-232	1.59574538852738	0.998	0.771	7.47905441422063e-228
TTC39C	8.21635494571904e-232	0.296794017380817	0.503	0.015	1.50942656707805e-227
DLL3	2.79701585121711e-231	0.288679450075833	0.532	0.021	5.13839782027095e-227
PCBP4	3.94583944213883e-231	1.18975653641546	0.991	0.439	7.24890163915325e-227
MFI2	5.57233441278213e-231	0.350025985922595	0.6	0.037	1.02369355497221e-226
HSP90AA1	6.87694328436266e-231	2.05927785432721	1	0.984	1.26336325077026e-226
NME1	7.79007000710007e-231	1.39657071407411	1	0.903	1.43111376100435e-226
ITGA4	8.68591886971723e-231	0.349406345691997	0.606	0.038	1.59569015555575e-226
CDC42EP3	9.47468548039914e-231	0.954961921203925	0.952	0.262	1.74059446960413e-226
RPL3	2.73312420523428e-230	-0.748457647040272	1	1	5.0210224774359e-226
CCT6A	3.16287472691403e-230	1.45959209502487	0.998	0.934	5.81051716081377e-226
STK17A	3.30450175394166e-230	1.57485490957315	0.989	0.554	6.07070017216622e-226
CMTM7	3.58156038774243e-230	1.48977939236717	1	0.755	6.57968458832161e-226
UQCRB	3.91367329662686e-230	-1.12699155720504	0.998	1	7.18980921323321e-226
PFDN2	5.87242142186339e-229	1.43186147020053	1	0.866	1.07882253941052e-224
NT5DC2	7.03820505658585e-229	1.21397076825336	0.98	0.443	1.29298865094539e-224
MDK	7.96697018652663e-229	-1.97568102192508	0.676	0.989	1.46361209296681e-224
MSI2	1.04773597708913e-228	0.440331832076667	0.702	0.07	1.92479576351043e-224
RPL9	5.27167506023695e-228	-0.801556145843151	1	1	9.6845942531613e-224
NIPAL3	8.16654057571097e-228	0.677350901974259	0.849	0.149	1.50027516916386e-223
PECAM1	1.22595793535039e-227	-1.6813203258696	0.155	0.965	2.2522073230322e-223
RPL39	5.91292649328307e-227	-0.853748449907862	1	1	1.08626372608103e-222
SPATA13	5.94572009241831e-227	0.268900315318651	0.455	0.007	1.09228823817817e-222
HMGA2	1.305573306669e-226	0.592348875656851	0.796	0.116	2.39846872168163e-222
BTF3	1.42418390288925e-226	0.868327202098043	1	1	2.61636824799783e-222
IFI27L2	1.68645677382241e-226	0.711012891355657	0.877	0.165	3.09818973918915e-222
RPL8	2.17278762472024e-226	-0.780643161670504	1	1	3.99162814537356e-222
CLDN5	5.69883157774552e-226	-2.20341421464233	0.151	0.962	1.04693234914763e-221
YBX1	5.96211220745794e-226	0.846964339111159	1	1	1.0952996336321e-221
CNN3	1.47466924752766e-225	-1.41629447038112	1	1	2.70911487463307e-221
POLD2	2.4864688271872e-225	1.29270584494461	1	0.722	4.5678918824256e-221
COPS6	3.36430649248782e-225	1.31154993220611	1	0.886	6.18056745734937e-221
EPS8	3.93542923701347e-225	0.664140146913634	0.864	0.156	7.22977705131744e-221
HLA-DRB5	7.50026552682553e-225	0.463673751322497	0.46	0.009	1.37787377993312e-220
ATP5J	1.37071739423882e-224	1.06211444892175	1	0.995	2.51814492495614e-220
HSPD1	5.97299203522783e-224	1.52194303746106	1	0.97	1.0972983667917e-219
HSPB1	2.31520328724492e-223	-1.34881431176548	1	1	4.25325995899765e-219
RPS3A	5.94847455678079e-222	-0.692143214519117	1	1	1.0927942608262e-217
TTLL12	7.79476717503615e-222	0.677069114386957	0.886	0.193	1.43197667772589e-217
EIF5A	1.59642999330235e-221	1.22887666947021	1	0.994	2.93280154069574e-217
GYPC	2.80846740081807e-221	-1.49779662914733	0.976	0.998	5.15943546204287e-217
SDHAF3	3.07209078107769e-221	0.621612477148225	0.873	0.168	5.64373797391783e-217
COL13A1	4.2433653539756e-221	0.313221519388742	0.527	0.024	7.79548649178858e-217
CALU	4.31428882104096e-221	1.44171320341387	1	0.757	7.92577999313435e-217
ILF3	5.5546836003523e-221	1.30185921055311	0.998	0.743	1.02045092422072e-216
PPP1R14A	1.25467093226905e-220	-1.92188409405843	0.276	0.955	2.30495596967148e-216
HLA-DMB	1.7955578483862e-220	0.296881971728169	0.464	0.011	3.29861932327028e-216
S100A10	4.04692955235312e-220	-1.0615529399699	1	1	7.43461428062791e-216
NFIB	4.6681442798991e-220	-1.52817131209018	0.578	0.979	8.57584785660263e-216
H2AFJ	8.71836717888241e-220	-1.5354823564361	0.083	0.943	1.60165123443249e-215
TIMM50	9.92398743313753e-220	1.12566449849704	0.993	0.529	1.8231357313417e-215
ERGIC2	1.23781078071615e-219	1.02489166965326	0.98	0.41	2.27398218525364e-215
SDPR	2.76169023002824e-219	-1.72223325969897	0.147	0.948	5.07350112158488e-215
TFPI	1.03474762974244e-218	-1.9101559620234	0.414	0.97	1.90093487059984e-214
MDH2	1.27436033397247e-218	1.13937468152615	1	0.952	2.34112736954082e-214
DAAM2	4.6022430948175e-218	0.252314158757269	0.457	0.01	8.45478078948922e-214
ZNF385A	7.51923202559424e-218	0.433908162049278	0.683	0.069	1.38135811542192e-213
BTG3	1.07245467746569e-217	0.962654789420871	0.945	0.285	1.97020648797223e-213
FAM19A3	3.02916164937301e-217	0.253492740650949	0.427	0.005	5.56487286606316e-213
RPS13	8.07756117003656e-217	-0.703223927383289	1	1	1.48392876254742e-212
PMP22	1.07887079431982e-216	1.38336061266515	0.993	0.571	1.98199353624493e-212
ATP1B3	1.34095991584558e-216	1.3667659668698	1	0.886	2.46347746139991e-212
APLP2	1.85305000881211e-216	-1.53478904912032	0.886	0.999	3.40423817118873e-212
RPL27A	2.42264023686936e-216	-0.670851761536316	1	1	4.4506323791527e-212
S100A11	3.93861261772024e-216	1.37160988835154	1	0.964	7.23562524001385e-212
BCHE	4.29829700702519e-216	0.277663855926194	0.468	0.012	7.89640143160598e-212
CDK6	4.72202222989629e-216	0.642550871198316	0.873	0.174	8.67482703854248e-212
SLC7A5	5.48472634923152e-216	0.478179434082463	0.722	0.088	1.00759907761732e-211
RNF135	8.6765407767645e-216	0.328450572052079	0.604	0.045	1.59396730609941e-211
FAM213A	1.10676355673865e-215	-1.53078289209741	0.902	0.993	2.03323533008457e-211
MAGEF1	1.1701415741083e-215	0.791670405320519	0.917	0.232	2.14966708579436e-211
SLC5A6	3.25683876957635e-215	0.684980263608885	0.893	0.188	5.9831385035887e-211
SLC2A1	3.78960463489227e-215	0.434356853975901	0.641	0.059	6.96188267476058e-211
CTSL	6.50132254161227e-215	-1.87857138652104	0.626	0.979	1.19435796411959e-210
MYL12B	1.06626963532354e-214	-1.21094099069006	1	1	1.95884394705287e-210
HSP90AB1	2.49673134230522e-214	1.47961046335415	1	0.998	4.58674514894891e-210
NUDC	2.67305752481979e-214	1.3177343483476	0.998	0.81	4.91067397884644e-210
COL4A1	2.68319228709111e-214	-1.59479408090891	0.545	0.972	4.92929255061508e-210
PDPN	1.0923250783407e-213	-1.57093556299209	0.136	0.937	2.0067104014197e-209
GUK1	3.19443943170611e-213	-1.09595946658699	0.998	0.999	5.86850467998729e-209
CTSZ	3.92389376055449e-213	-1.42828685160143	0.112	0.931	7.20858522751466e-209
PPAN	4.03577305579486e-213	0.727863361697831	0.919	0.223	7.41411868080073e-209
MMRN1	8.80569455097456e-213	-1.4922441209902	0.107	0.93	1.61769414595954e-208
HLA-B	1.00441151982124e-212	-1.83639128499484	0.726	0.986	1.84520440306359e-208
PLA2G16	1.04129677237834e-212	-1.39370226387099	0.49	0.97	1.91296630053625e-208
RRP9	5.86624324138925e-212	0.650591027693645	0.884	0.18	1.07768754587562e-207
RPS7	7.41995845397365e-212	-0.663074013406976	1	1	1.3631205675795e-207
MT-ND2	1.88409493005261e-211	0.977549431828203	1	1	3.46127079599965e-207
SDC1	2.33507941795169e-211	0.256878260241349	0.435	0.008	4.28977439871905e-207
ADSL	2.54530239527632e-210	1.12841881050444	0.993	0.607	4.67597503036212e-206
NUDT1	3.83532336814641e-210	1.12563169487542	0.987	0.578	7.04587255962177e-206
RPS27L	4.93133557140497e-210	-1.40107997810871	0.996	0.999	9.05935657822808e-206
DNAH14	8.23154133981989e-210	0.331396829954548	0.582	0.042	1.51221645953831e-205
SORBS2	4.47332668964732e-209	-1.92774604547957	0.304	0.943	8.21794846155108e-205
SNCG	1.09813644459904e-208	-1.62144255081867	0.214	0.933	2.0173864623729e-204
PHB	2.95263675291262e-208	1.11828294727051	0.998	0.929	5.42428897877577e-204
RPS8	2.68330871945426e-207	-0.583467314301764	1	1	4.92950644850943e-203
ID1	3.77177753152191e-207	-1.59236812591615	0.996	0.999	6.9291325031589e-203
SNCA	5.32001169070698e-207	-1.41952760409164	0.411	0.947	9.77339347699778e-203
CD34	7.49118458664399e-207	-1.78923372242323	0.182	0.925	1.37620552041237e-202
MNS1	3.29910482063404e-206	0.33566007959386	0.578	0.044	6.06078546598679e-202
ERBB3	6.91157151155132e-206	0.254073477477221	0.429	0.009	1.26972480238709e-201
TUBB2A	8.87071237826676e-206	1.10664760542041	0.985	0.483	1.62963857101139e-201
LPXN	2.8933847366374e-205	0.379368969886045	0.514	0.028	5.31543709967656e-201
EIF3F	4.45466448863605e-205	-1.05233752576106	1	0.999	8.18366413207329e-201
RPL41	4.62651980103513e-205	-0.741660449678279	1	1	8.49937952648164e-201
HMG20B	4.66086630115064e-205	1.19018686592483	1	0.833	8.56247748184383e-201
PCAT19	5.78423831875543e-205	-1.32617952760149	0.175	0.925	1.06262242153856e-200
ITM2B	1.68520317572561e-204	-1.60432072076192	0.982	0.996	3.09588675412552e-200
PDAP1	1.69562919313987e-204	1.0923189774002	1	0.871	3.11504039071725e-200
UHRF1	6.01032924127214e-204	0.691533761406492	0.86	0.182	1.10415758491411e-199
MMP17	7.42561546582241e-204	0.431660295081047	0.648	0.068	1.36415981722623e-199
MLF2	1.00986737945201e-203	1.13103411401735	1	0.881	1.85522736279129e-199
HHIP	4.03605851033604e-203	-2.19344626492449	0.306	0.927	7.41464308933835e-199
HOMER1	8.67917961048231e-203	0.340888273828135	0.597	0.05	1.5944520862417e-198
SPOCD1	1.20573325723096e-202	0.281173743042896	0.414	0.007	2.21505256685899e-198
RPS26	1.99995744453342e-202	-0.800579721479282	1	1	3.67412182135234e-198
CXorf36	3.50550498160409e-202	-1.33394491631289	0.085	0.91	6.43996320170488e-198
NREP	4.58839526736848e-202	0.506374560749171	0.744	0.11	8.42934094568263e-198
ACTB	5.63526475900388e-202	1.0866136064237	1	1	1.0352544888766e-197
NHP2	9.59783043485931e-202	1.03743009849701	1	0.957	1.763217429188e-197
FXYD7	1.35832631677191e-201	0.277282996273416	0.475	0.019	2.49538127654168e-197
MT1F	1.65957469752002e-201	0.365060183295091	0.608	0.054	3.04880467681404e-197
EIF4EBP1	3.40778404612737e-201	1.30584084299228	0.998	0.877	6.26044007114059e-197
NEAT1	1.48124528596902e-200	-2.29137338921087	0.956	0.995	2.72119571485368e-196
DDX18	1.68552108446191e-200	1.09829155247681	0.987	0.627	3.09647078426497e-196
GALE	2.7017801514896e-200	0.801298421558937	0.93	0.278	4.96344031630155e-196
MCM7	6.08294000702266e-200	1.29897720260012	0.998	0.531	1.11749690869013e-195
RPL10A	6.15110430331075e-200	-0.651559227583775	1	1	1.13001937156122e-195
TBCA	4.98870365589418e-199	0.900176119750243	1	0.995	9.1647474862432e-195
BSG	5.89407748844696e-199	1.04022708064676	0.996	0.98	1.08280097540259e-194
B2M	6.16233177414858e-199	-1.14655525067172	1	1	1.13208197022883e-194
EPAS1	6.90478154278684e-199	-1.31536591086925	0.219	0.92	1.26847741722537e-194
NDUFA4	1.81520845566233e-198	0.837458391895046	1	1	3.33471945389726e-194
ALDH1A1	2.06422835844432e-198	-2.6136760997135	0.466	0.939	3.79219391729806e-194
RPS9	4.27208824998944e-198	-0.574581880388129	1	1	7.8482533240556e-194
SLC3A2	9.16778813128435e-198	1.02371285618846	0.937	0.29	1.68421435759825e-193
RCN2	1.67827619677092e-197	1.10808132227362	0.996	0.803	3.08316120108785e-193
PRDX6	1.98255176585318e-197	0.96853901956919	1	0.967	3.64214584904888e-193
SLC26A2	3.12040672418194e-197	0.771020725350028	0.864	0.205	5.73249919299464e-193
RAB13	3.42912744423384e-197	1.03619341512566	1	0.987	6.29965002780199e-193
RAMP3	7.31135700179317e-197	-1.98187812770982	0.182	0.906	1.34316939479942e-192
RPS15A	1.13169570804599e-196	-0.626979241339538	1	1	2.07903818525129e-192
RANBP1	1.33337158078997e-196	1.17514887722917	1	0.937	2.44953693106925e-192
C1QTNF3	1.78484010297104e-196	0.297303815328919	0.431	0.012	3.27892975316811e-192
IL6ST	4.17123172902819e-196	-1.3589338606816	0.676	0.97	7.66296980939768e-192
SH3BGRL3	6.98340447563723e-196	0.929232315984791	1	0.999	1.28292123621931e-191
TBRG4	7.5832646640043e-196	0.831090883789967	0.956	0.355	1.39312155142423e-191
ST13	2.23410156061987e-195	0.926323717693609	1	0.981	4.10426797701475e-191
RTN4	3.13916308558546e-195	1.13187786707923	1	0.976	5.76695650452906e-191
TYRO3	3.16102794708952e-195	0.360233751284393	0.672	0.078	5.80712444159816e-191
EXOSC5	7.32440792553164e-195	0.702931357484005	0.934	0.274	1.34556697999942e-190
RPL36A	1.10040208750744e-194	-0.835084989459491	0.998	1	2.02154867495991e-190
SLC1A5	1.21684980157313e-194	0.871910229292008	0.917	0.258	2.23547477047e-190
CKAP4	2.22915512645901e-194	0.995127549599642	0.982	0.478	4.09518088281784e-190
TBXAS1	2.41598905603504e-194	0.266446927740168	0.488	0.025	4.43841349484198e-190
DRAP1	1.12576241314859e-193	1.02657976032326	0.996	0.949	2.06813812919527e-189
RGCC	3.29971069755103e-193	-3.06426171129195	0.442	0.928	6.06189852247099e-189
MARCKS	3.34938642088466e-193	-1.4523405307882	0.891	0.983	6.1531577938072e-189
CSTB	8.41042603414849e-193	-1.00135734728804	0.991	0.999	1.54507936673342e-188
MAPKAPK3	1.30787814667869e-192	0.405596934646909	0.65	0.075	2.40270294326342e-188
MZT2A	1.39222023846961e-191	-1.00403201321976	0.998	0.998	2.55764780009252e-187
COMMD6	2.29771061928326e-191	-1.11143150931126	0.926	0.987	4.22112417868528e-187
GCSH	5.77655131216676e-191	1.06409565871447	0.993	0.734	1.06121024155815e-186
ROBO4	7.62192825931338e-191	-1.1847286540848	0.098	0.884	1.40022444051846e-186
TINAGL1	1.41056759257492e-190	-1.36243668958057	0.829	0.984	2.59135372431938e-186
NETO2	2.37817087835585e-190	0.69674982020843	0.853	0.205	4.36893772062754e-186
THOC5	2.39285382491887e-190	0.672643857663091	0.904	0.249	4.39591176175845e-186
CCNI	4.97710882632689e-190	-1.16870438815342	0.963	0.996	9.14344662484512e-186
GIMAP4	6.72909069910892e-190	-1.31086836999645	0.094	0.884	1.2362012523333e-185
DNMT1	9.21271906514813e-190	1.13641697012698	0.993	0.598	1.69246861945836e-185
LINC01235	1.20163398528067e-189	-1.89308840697272	0.127	0.883	2.20752179435911e-185
DNAJC15	3.83021087657123e-189	-1.2010515553956	0.083	0.875	7.036480401349e-185
CBR3	8.73456697222089e-189	0.60291719377538	0.84	0.179	1.6046272984667e-184
CD276	1.43491297309365e-188	0.571211183397415	0.827	0.171	2.63607862287034e-184
RAB32	1.60264145758436e-188	-1.22165519903496	0.103	0.875	2.94421262172823e-184
TMEM204	2.66268792908455e-188	-1.15962778471771	0.072	0.877	4.89162399452122e-184
TGFBR2	4.74632735296009e-188	-1.2623435446163	0.23	0.896	8.71947798012299e-184
CH17-189H20.1	5.39054486763661e-188	0.259821213358079	0.499	0.03	9.90296997633523e-184
TLCD1	6.97458031590939e-188	0.352439143216876	0.582	0.056	1.28130014983571e-183
NME4	7.14659776381154e-188	1.15338014002721	0.991	0.882	1.31290147518982e-183
ATP2B1	9.87233230646695e-188	0.838281613198275	0.93	0.283	1.81364616802104e-183
RPS14	1.11362392126933e-187	-0.557623716361009	1	1	2.04583850576389e-183
TIE1	1.30857382041555e-187	-1.17004647695744	0.101	0.877	2.40398096548541e-183
UBE2E3	2.16967887475508e-187	1.04049971196136	0.991	0.748	3.98591706081256e-183
EMG1	2.68265136248074e-187	0.987135592554817	0.991	0.503	4.92829881801338e-183
CCT3	3.67689072432773e-187	1.10342755875678	1	0.953	6.75481594966248e-183
ITGB8	5.34689851858179e-186	0.2879634693243	0.514	0.036	9.82278726848661e-182
HHIP-AS1	6.16076054304171e-186	-1.31031725807036	0.158	0.881	1.13179331936219e-181
POP7	7.27574122806435e-186	1.08280652365908	0.989	0.643	1.3366264210077e-181
YARS	1.7594206361772e-185	0.88610227518115	0.965	0.389	3.23223165072113e-181
YWHAQ	2.36493713521352e-185	0.960692498504978	1	0.937	4.34462601110076e-181
OPTN	2.59776793129185e-185	-1.16082999817059	0.223	0.896	4.77235946657627e-181
PRMT1	7.49875659118207e-185	1.07131800556057	1	0.881	1.37759657336606e-180
RAN	1.73193303881145e-184	0.985835601775032	1	0.995	3.18173418560051e-180
EBNA1BP2	2.3497869868519e-184	1.18516734428228	0.991	0.723	4.31679367354563e-180
VWF	2.98723885018114e-184	-1.34551874678281	0.153	0.882	5.48785649166777e-180
ZNF655	3.03591831017883e-184	0.366976759734294	0.639	0.075	5.57728552762952e-180
BCL2A1	1.19676108628089e-183	0.250588493377443	0.392	0.009	2.19856979160662e-179
FSCN1	1.56394488574307e-183	1.01999415949707	0.996	0.963	2.8731231495986e-179
CMSS1	1.8068820768908e-183	0.920070164399997	0.976	0.46	3.31942306345609e-179
RFC2	3.99302005139625e-183	0.82753797277842	0.934	0.326	7.33557713642006e-179
UXS1	4.35083498816533e-183	0.806027950511793	0.956	0.36	7.99291895675853e-179
U2SURP	5.79710968786564e-183	0.974890699983562	0.993	0.581	1.0649870207578e-178
HILPDA	8.69259897978941e-183	0.466503454353709	0.794	0.149	1.59691735857711e-178
EXOC6	1.64477340145392e-182	-1.1958348130509	0.315	0.896	3.021613215811e-178
CCT5	1.71350318646311e-182	1.23135265974721	0.998	0.88	3.14787670385138e-178
UBE2J1	1.83130642880097e-182	-1.14947955481767	0.718	0.958	3.36429304035027e-178
NIPSNAP1	8.24962693364761e-182	0.775246243144269	0.921	0.314	1.5155389639804e-177
LRRC59	1.06466395594356e-181	1.07672234602014	0.996	0.737	1.95589415346391e-177
AP1S1	2.0750704415297e-181	0.960868320080883	0.993	0.857	3.81211190813422e-177
RPS25	1.36150984022981e-180	-0.523995087357997	1	1	2.50122972748618e-176
PRCP	1.92288527158327e-180	-1.28144076465595	0.409	0.922	3.53253253242562e-176
RAMP2	2.39570586546085e-180	-1.46738683120403	0.777	0.968	4.40115124543813e-176
ANXA6	3.09314484048927e-180	0.313991040110805	0.571	0.054	5.68241638646283e-176
NOP56	6.71671977578971e-180	0.992382329480869	0.998	0.612	1.23392859001033e-175
CDH5	1.73844920228084e-179	-1.06175008346026	0.072	0.847	3.19370502951013e-175
NRN1	6.08740488064164e-179	-1.0951443806532	0.186	0.875	1.11831715062268e-174
ANKH	7.25938097882196e-179	0.808170144467175	0.943	0.313	1.33362087961938e-174
DNAJC2	9.46127542984426e-179	0.909190899647057	0.974	0.47	1.73813090921669e-174
MRPL51	1.44985168031904e-178	0.870566849602286	1	0.993	2.66352252191411e-174
LMO2	2.46429401197179e-178	-1.21760792772809	0.074	0.849	4.52715452939338e-174
BRIX1	2.63351520612505e-178	0.785457854433424	0.947	0.331	4.83803078517232e-174
HLA-E	3.47664434872951e-178	-1.31456073124128	0.786	0.972	6.38694333305099e-174
TUFM	2.14381519818968e-177	0.83203387399403	1	0.985	3.93840290059426e-173
CCDC86	2.17626603932749e-177	0.591681025098165	0.853	0.205	3.99801834084854e-173
HNRNPA1	2.18473813567958e-177	-0.765476773443681	1	1	4.01358242905696e-173
PHB2	7.83219118796139e-177	0.847727140188873	0.998	0.963	1.43885184314039e-172
PNO1	1.25147061322579e-176	0.621837117980209	0.867	0.224	2.2990766635571e-172
RPS28	1.34976240552664e-176	-0.556720927284059	1	1	2.47964851519299e-172
CALCRL	1.72237947843617e-176	-1.05268289124837	0.081	0.849	3.16418333983509e-172
MYL12A	2.24405585026054e-176	-1.0219263197936	1	0.999	4.12255500251365e-172
ESM1	3.35033632369543e-176	-1.61305949663875	0.147	0.863	6.15490286026088e-172
SERPINE1	3.71289851344107e-176	1.02754234008892	0.838	0.206	6.82096585904259e-172
STOM	4.12686051020094e-176	-1.11359268315543	0.252	0.875	7.58145544329014e-172
NOC2L	4.83616517404437e-176	0.81754285735855	0.958	0.384	8.88451904123692e-172
HAGHL	5.79650868506489e-176	0.432915399781404	0.737	0.124	1.06487661053327e-171
FARSB	1.68654052480647e-175	0.651925748939336	0.88	0.235	3.09834359812197e-171
AMD1	9.17061570973105e-175	0.9603719468813	0.976	0.475	1.68473381203469e-170
JUP	1.19722684276631e-174	-1.13638544859328	0.245	0.878	2.19942543284598e-170
ARHGAP18	2.45326992434701e-174	-1.29960355677459	0.532	0.921	4.50690217801788e-170
OCIAD2	4.08033188261438e-174	-1.1062524586571	0.059	0.839	7.49597770155088e-170
HSBP1	7.565282660149e-174	0.837537627973006	0.998	0.983	1.38981807749597e-169
TFF3	1.67311107325907e-173	-1.40704218916632	0.127	0.854	3.07367235268424e-169
ATP5L	2.16908807316327e-173	-0.682363761404059	1	1	3.98483169920824e-169
COL4A2	2.3220775909405e-173	-1.16331184009411	0.726	0.955	4.2658887423168e-169
DCPS	4.88141763400354e-173	0.745120271477563	0.943	0.361	8.96765233542791e-169
PSAT1	8.3662913565648e-173	0.62959406223009	0.781	0.164	1.53697138511452e-168
ARSK	8.83905273717341e-173	0.309177653423559	0.586	0.063	1.62382237834613e-168
NCL	1.05200836526981e-172	1.21848373100299	1	0.938	1.93264456783717e-168
CYCS	1.12177873367846e-172	1.02125658367389	1	0.916	2.06081971164069e-168
UPP1	1.591222024505e-172	0.792130795694399	0.93	0.332	2.92323398121813e-168
GPRC5A	1.67602870419898e-172	0.340721164261602	0.536	0.05	3.07903233248394e-168
STRAP	1.84822601915978e-172	0.886786840195657	1	0.903	3.39537601979843e-168
SRI	3.56657028759955e-172	0.878813682030333	1	0.97	6.55214627534913e-168
KCTD12	2.21385654304806e-171	-1.27055546660153	0.098	0.836	4.0670758552336e-167
NCAPH2	2.72849842934126e-171	0.722501994704537	0.939	0.316	5.01252446454283e-167
SSFA2	3.92387598978724e-171	0.759269932391448	0.915	0.304	7.20855258083814e-167
HSPBP1	4.08085843317873e-171	0.771934401572618	0.958	0.381	7.49694502759264e-167
CLIC1	1.53726180605642e-170	0.825150550455139	1	0.999	2.82410366390624e-166
DSTN	5.72420984666879e-170	0.740080506998112	1	0.994	1.05159459093152e-165
NSUN5	1.47033542826427e-169	0.456295996927008	0.72	0.123	2.70115321526429e-165
EID1	1.70454902614095e-169	0.946375625270705	1	0.967	3.13142701592355e-165
GNL3	3.11437507331796e-169	0.921029876354118	0.987	0.522	5.72141844719243e-165
PLPP1	7.11659111807493e-169	-1.51290012665579	0.396	0.893	1.30738895430155e-164
CHPT1	9.5620791748339e-169	0.831766757522133	0.972	0.479	1.75664956520874e-164
CCDC91	1.75150873720349e-168	0.3768549880252	0.639	0.089	3.21769670111653e-164
MGST2	3.5155090324834e-168	-1.05996663395841	0.182	0.856	6.45834164357525e-164
PYCR1	4.41510805770424e-168	0.875293280909231	0.987	0.478	8.11099501280846e-164
EEF1A1	5.84120794648598e-168	-0.561448698733476	1	1	1.07308831184894e-163
TOMM40	8.12842552889678e-168	1.02314940861068	0.993	0.684	1.49327305391363e-163
TRAF4	2.4356177424851e-167	0.791469682034766	0.956	0.379	4.47447335471938e-163
ATXN10	3.13486320686889e-167	0.959486069284055	0.978	0.629	5.75905719733884e-163
RPL4	1.00824281006719e-166	0.511302567414274	1	1	1.85224286637444e-162
NUDT14	1.04338657146733e-166	-1.02759685448561	0.387	0.884	1.91680547044263e-162
ATIC	3.33873277449891e-166	0.734353406811254	0.941	0.336	6.13358598003196e-162
RPS19BP1	3.59082696046921e-166	0.898486725689824	0.996	0.847	6.59670820907799e-162
RBM3	1.19736774534003e-165	-0.902726652889644	0.996	0.997	2.19968428496416e-161
ATAD3A	1.26573133737818e-165	0.755823958032957	0.954	0.382	2.32527503989746e-161
MZT2B	5.03600969896914e-165	-0.824059459510803	0.996	0.999	9.25165341797621e-161
HNRNPAB	8.81317722895259e-165	1.02252550729214	0.996	0.799	1.61906878873088e-160
TOMM22	8.9880132000944e-165	0.846907075634725	0.998	0.924	1.65118790498934e-160
JAM3	1.67523025976977e-164	0.261364111816506	0.492	0.04	3.07756551022305e-160
CACYBP	2.47561226825995e-164	1.00835482045416	0.996	0.886	4.54794729802035e-160
LSM7	2.85971652328658e-164	0.827742261265252	1	0.973	5.25358522492977e-160
CLEC14A	3.94478156138241e-164	-1.17258237193542	0.061	0.811	7.24695820641562e-160
COX7A1	5.3648465923373e-164	-1.03666260138184	0.066	0.811	9.85575967478285e-160
C12orf75	1.09146118144697e-163	1.03669591866073	0.996	0.824	2.00512333643623e-159
ETV1	1.20918010356519e-163	0.307851105681728	0.538	0.054	2.22138476825961e-159
TECR	3.41447463317015e-163	0.906137280458716	0.996	0.799	6.27273134859688e-159
RNF24	7.39903067868963e-163	0.379851647559628	0.683	0.108	1.35927592598207e-158
ATP6V0B	8.60135242090783e-163	0.9293254779983	0.998	0.887	1.58015445324498e-158
CHCHD3	1.51400226975015e-162	0.841141677895215	0.982	0.663	2.781373569758e-158
C4orf3	6.17049933216007e-162	-0.981993337151832	0.663	0.951	1.13358243231113e-157
WBSCR22	9.51929597187193e-162	0.812789581524648	0.98	0.496	1.74878986299259e-157
MRPL42	1.26436430878815e-161	0.868654825655132	0.976	0.6	2.32276367167471e-157
SERF2	3.7213149357051e-161	-0.635495536475561	1	1	6.83642766838384e-157
VDAC1	6.59698978477326e-161	0.841088701908307	0.998	0.925	1.2119329933607e-156
CHST10	8.87884140762189e-161	0.268140674833679	0.525	0.051	1.63113195499422e-156
TNFRSF10D	1.24837952597606e-160	0.265568879484818	0.495	0.043	2.29339802717061e-156
ADM	2.20686157369737e-160	-1.51435656266972	0.195	0.834	4.05422539703943e-156
RPS23	2.54040438995049e-160	0.436905684841049	1	1	4.66697690477805e-156
ARPC1B	3.42604697999484e-160	0.764513851436859	1	0.999	6.29399090694852e-156
RPS20	3.96659192665392e-160	-0.49286891217815	1	1	7.28702602845592e-156
ENG	5.20086346973394e-160	-1.23360380418636	0.678	0.929	9.55450628024822e-156
AGPAT1	1.28711378607685e-159	0.696485361656143	0.928	0.384	2.36455673640179e-155
SLC25A5	1.39462756730688e-159	-0.818011718047152	0.996	0.999	2.56207030389946e-155
TCEB2	2.19023944625256e-159	0.670702395355964	1	0.999	4.02368888671058e-155
SOD1	2.44757478972115e-159	0.702605715013006	1	0.997	4.49643964619672e-155
SNX3	2.97643944613687e-159	-0.835167456756911	0.989	0.997	5.46801690649804e-155
STK32B	3.97560517892991e-159	0.290480314041749	0.562	0.066	7.30358427421214e-155
PDIA4	6.19790302686674e-159	1.01939462759384	1	0.755	1.13861676506569e-154
PES1	6.94253238517692e-159	0.724814740652836	0.932	0.379	1.27541262448085e-154
EVA1A	7.04449264521739e-159	0.430978772426658	0.63	0.098	1.29414374385289e-154
ETV5	8.80906176920254e-159	0.618392492584898	0.847	0.239	1.6183127376202e-154
FOXP1	1.24950345355575e-158	-0.9836965792703	0.039	0.789	2.29546279452727e-154
RPL21	1.30952168269567e-158	-0.41730778406461	1	1	2.40572228328021e-154
RUVBL1	1.40675130960971e-158	0.845761011413835	0.976	0.559	2.58434283088401e-154
TOMM7	2.05546188816225e-158	0.655572683255284	1	0.999	3.77608903474288e-154
SNHG7	2.67952462711149e-158	-1.22590418757175	0.744	0.95	4.92255469246652e-154
UBE2S	5.19382545540574e-158	1.80799464584587	0.996	0.721	9.54157674412588e-154
CARD16	6.25466563728458e-158	-1.1218466679955	0.103	0.809	1.14904462422555e-153
WSB1	1.53486440157917e-157	-1.1753186252152	0.641	0.928	2.8196993921411e-153
PCBD1	3.81934083183784e-157	-0.980310950215574	0.862	0.958	7.0165110421693e-153
TMEM88	1.15906091128711e-156	-1.21419644344869	0.068	0.791	2.12931080012555e-152
QDPR	1.33589430621499e-156	0.727180366852926	0.965	0.419	2.45417142994756e-152
TMEM255B	1.81163431736332e-156	-0.956437641180317	0.263	0.845	3.32815340442815e-152
SIGIRR	1.92831179353029e-156	-0.928102858365249	0.092	0.795	3.54250159589449e-152
XRCC6	3.27569469398603e-156	1.12951513900381	1	0.839	6.01777872232173e-152
SERPINH1	1.46250814893463e-155	1.0614686231866	0.998	0.823	2.68677372040781e-151
RPL13	1.73922618686763e-155	-0.440641958865058	1	1	3.19513242789452e-151
KDELR2	2.51844373389439e-155	0.840564763786728	1	0.955	4.62663298353738e-151
PSMG3	5.64245576342562e-155	0.770419457509667	0.969	0.501	1.03657554829892e-150
RSL1D1	6.27216133443461e-155	0.867348767466657	0.998	0.794	1.15225875874898e-150
ADIRF	1.82420983723976e-154	-1.22694579681284	0.127	0.804	3.35125589199316e-150
LDB2	2.63421287214985e-154	-1.04414175530321	0.144	0.814	4.83931246742649e-150
MRPL37	4.30767605551701e-154	0.831818492127891	0.987	0.791	7.9136316815903e-150
CRIP2	5.64676272000998e-154	-0.901524712611006	0.967	0.989	1.03736677929303e-149
UQCR10	5.76990993485206e-154	0.7341155918723	1	0.986	1.05999015413167e-149
CDC42EP4	1.05530074502842e-153	0.333743573286033	0.632	0.096	1.93869299869171e-149
SRSF9	1.35934129834433e-153	0.774430140259141	0.996	0.982	2.49724589918837e-149
DRG1	1.65368651001225e-153	0.738601366683487	0.976	0.484	3.03798748754351e-149
RPA3	2.47123630300335e-153	0.920601624223264	0.982	0.717	4.53990821224746e-149
SNX24	5.13189308952631e-153	0.361944954376261	0.643	0.102	9.42780079476878e-149
POLR3K	5.53183113742072e-153	0.798960342494329	0.972	0.489	1.01625269825556e-148
LAPTM5	8.31688194808588e-153	-0.952447800145485	0.072	0.791	1.52789438268286e-148
PSMB2	2.70909727785122e-152	0.806041013230606	1	0.964	4.97688260914047e-148
MTUS1	4.99176100410512e-152	-1.02202532494579	0.057	0.777	9.17036414064151e-148
POLR3H	8.73500045739753e-152	0.681291802581197	0.934	0.343	1.6047069340285e-147
ACVRL1	1.50422517678897e-151	-0.915398728470791	0.057	0.775	2.76341207227902e-147
TCP1	1.57507538803762e-151	0.840088689768454	0.998	0.877	2.89357099536392e-147
PSMD4	3.1655367929316e-151	0.836873868617195	1	0.886	5.81540764229464e-147
GPATCH4	5.06172637200101e-151	0.764899549704027	0.965	0.448	9.29889751800307e-147
POLE4	7.45299965917301e-151	0.819873570324948	0.993	0.691	1.36919056738667e-146
MRPL39	9.92743801321963e-151	0.582024213710049	0.867	0.248	1.82376963740858e-146
ICAM2	1.03779213371985e-150	-0.995273275122089	0.063	0.779	1.90652792885673e-146
DNAJB1	1.26368747041781e-150	0.711426961896734	0.902	0.348	2.32152025190456e-146
NACA	1.29887300137542e-150	-0.522071958255332	1	1	2.38615959082678e-146
TOMM34	1.60749875744618e-150	0.663604821113561	0.923	0.341	2.95313596730437e-146
SNX8	2.00253023585028e-150	0.462307204086052	0.757	0.17	3.67884829628055e-146
PUS7	2.95627313560355e-150	0.362190963673523	0.691	0.122	5.43096937741729e-146
EEF1E1	4.79631662906674e-150	0.801548698225616	0.989	0.664	8.81131327925852e-146
PYCARD	1.05348009022828e-149	-0.941046576872686	0.055	0.772	1.93534827375838e-145
F12	1.27535667746108e-149	0.27212072960165	0.499	0.052	2.34295775216374e-145
UBE2I	2.52241654525449e-149	0.792869668007199	0.998	0.938	4.63393143528702e-145
UQCRH	3.18381790994027e-149	0.539866796455025	1	1	5.84899188235126e-145
FAM216A	3.38252096537232e-149	0.500952445540741	0.816	0.213	6.21402926548549e-145
RNPS1	4.46890992497028e-149	0.841052241631463	0.991	0.82	8.2098344231629e-145
EIF3E	5.52013617286302e-149	-0.860473591128411	0.993	0.999	1.01410421631666e-144
CALR	7.36601997268157e-149	0.968139071790115	1	0.986	1.35321152918133e-144
MFNG	1.204740130142e-148	-0.90695281130967	0.053	0.768	2.21322809308386e-144
MAGOHB	1.25207679123067e-148	0.733209849641125	0.956	0.427	2.30019027316986e-144
SERBP1	2.59068401556949e-148	0.669466257455249	1	0.996	4.7593456050027e-144
ARMC10	2.69348799323479e-148	0.722776814366671	0.972	0.513	4.94820679237163e-144
NOP16	3.540067612622e-148	0.80012868294558	0.961	0.454	6.50345821114788e-144
ADAM15	3.67155273909819e-148	-0.980441971325524	0.617	0.899	6.74500953699728e-144
CD3EAP	3.69721981814438e-148	0.449992506577287	0.753	0.165	6.79216252791304e-144
PAK1IP1	5.44737628497746e-148	0.526790103574292	0.805	0.209	1.00073749731321e-143
HLA-A	6.08591525528255e-148	-1.0923021565935	0.998	0.999	1.11804349154796e-143
GIMAP7	7.91846539971185e-148	-1.09145956169405	0.061	0.766	1.45470127858106e-143
TMEM243	8.13172016013454e-148	0.525958766287443	0.832	0.228	1.49387831061832e-143
BOP1	9.78741580488187e-148	0.687903289308626	0.954	0.404	1.79804615751485e-143
UBE2T	1.45339652111466e-147	0.899694876519622	0.954	0.426	2.67003474893975e-143
RUVBL2	1.52704760536926e-147	0.840281742713294	0.985	0.622	2.80533915582387e-143
EIF4H	1.93529140332168e-147	0.750872725814734	0.998	0.941	3.55532383704225e-143
EEF1D	3.2822650601771e-147	-0.639510940827777	1	1	6.02984914205134e-143
NAB2	3.51965345668868e-147	0.274115661755158	0.492	0.05	6.46595536528277e-143
DAP	1.65905115528878e-146	0.782847519356426	0.989	0.648	3.04784287738101e-142
ACTN4	2.01446786378199e-146	0.835533927068356	0.998	0.865	3.7007789125539e-142
BAZ1B	2.08029592191482e-146	0.813086051433889	0.98	0.635	3.82171163814971e-142
CUTA	3.44658377713984e-146	0.76368725031928	1	0.953	6.33171905698359e-142
SNRPN	1.49405672355399e-145	0.821364306338257	0.987	0.658	2.74473160684104e-141
FBXO7	1.85155807740036e-145	0.798041701400439	0.989	0.757	3.40149734399219e-141
UNG	1.98076013583839e-145	0.544118468529604	0.777	0.191	3.63885444554871e-141
RRP7A	2.21223376434627e-145	0.821606110144855	0.985	0.61	4.06409464848053e-141
RPL15	2.4240083693992e-145	-0.371306031573731	1	1	4.45314577542327e-141
ECHS1	2.95609354975938e-145	0.735634766899598	1	0.914	5.43063946026295e-141
GJA1	9.28907619278097e-145	-1.06865949552709	0.186	0.8	1.70649618737579e-140
TMED4	3.82306278685795e-144	0.738065619033736	0.943	0.389	7.02334864573674e-140
SRGN	7.05771307550835e-144	-1.26124940167235	0.077	0.765	1.29657246910164e-139
NTAN1	8.98080055283474e-144	-0.929704011545157	0.902	0.981	1.64986286956127e-139
YRDC	1.04065271832424e-143	0.555018347589235	0.862	0.267	1.91178310883345e-139
SPINT2	1.11592366129848e-143	-0.93188728558645	0.061	0.753	2.05006335817143e-139
MRPL3	1.40187340386918e-143	0.788654731046292	0.978	0.603	2.57538163024808e-139
HES6	1.57010371712053e-143	0.347666564241718	0.562	0.08	2.88443753872212e-139
PIR	2.96193105640338e-143	-0.930970705996985	0.499	0.878	5.44136354371864e-139
SPTBN1	3.3568254471612e-143	-0.961435622944043	0.821	0.954	6.16682402897984e-139
CLSPN	3.76228009957825e-143	0.823093654887422	0.941	0.364	6.91168477093521e-139
OSBPL10	4.10203355888335e-143	0.373079568988051	0.716	0.143	7.53584585102461e-139
UBA2	4.77530334085725e-143	0.771659339139723	0.976	0.552	8.77270976748886e-139
PPM1G	5.42684132226038e-143	0.764171979587502	1	0.907	9.96965019312455e-139
BIN3	5.49989146114964e-143	0.591608045701473	0.877	0.284	1.0103850603278e-138
PRDX5	5.71380790975477e-143	-0.821227505438016	0.965	0.996	1.04968365110105e-138
MT1E	9.24681352854611e-143	-1.29030043408351	0.085	0.762	1.69873211332921e-138
HINT1	1.80084491195015e-142	-0.541765042861557	1	1	3.30833218774362e-138
DDX56	3.05001600886593e-142	0.63504980272451	0.926	0.357	5.60318440988761e-138
MRPS34	3.42569140437936e-142	0.764136265387811	0.996	0.908	6.29333767898532e-138
FRMD4A	4.46427359335201e-142	0.785775819699975	0.932	0.428	8.20131701834699e-138
PHACTR2	6.67692600927328e-142	-0.946329528494466	0.269	0.812	1.22661807716359e-137
CBR1	1.07764970363255e-141	0.781471437273709	0.972	0.569	1.97975027054336e-137
LMO4	3.04142982675026e-141	0.758638702925619	0.945	0.432	5.58741073472291e-137
C16orf59	3.09296346846326e-141	0.391509552016035	0.702	0.145	5.68208318791386e-137
SMIM15	3.17157498153698e-141	0.689759021757813	0.961	0.437	5.8265003985816e-137
WDR18	3.18776461884707e-141	0.743561211478304	0.974	0.537	5.85624238128395e-137
RHOB	3.68339331415537e-141	-1.07878856061701	0.354	0.838	6.76676185743483e-137
LINC00998	4.18073117299826e-141	0.759365394518378	0.987	0.733	7.68042123791511e-137
GRK6	8.79875563568747e-141	0.608545744809799	0.899	0.323	1.61641939783214e-136
MT-ATP6	9.44707773534727e-141	0.663571425608671	1	0.999	1.73552265076065e-136
HN1	1.03649331479502e-140	1.07470606140836	1	0.889	1.90414186860994e-136
COPS8	1.63137518580389e-140	0.735176758552495	0.982	0.606	2.99699935384032e-136
PRPS2	2.03307643920107e-140	0.411533842851565	0.744	0.167	3.73496472645628e-136
RPL11	2.35137499634594e-140	-0.40355851261568	1	1	4.31971100578713e-136
TUBB	3.86706539426743e-140	0.986570041175339	1	0.998	7.10418583580869e-136
RPL30	8.58145504093428e-140	-0.443953614649347	1	1	1.57649910557004e-135
PSMC5	9.4487852586041e-140	0.758516870831714	0.996	0.909	1.73583633985816e-135
PLOD1	1.03316247026462e-139	0.730799308402293	0.967	0.478	1.89802277412312e-135
XRCC5	1.1486115481977e-139	0.933516853486766	0.998	0.853	2.110114275194e-135
FAM69B	2.02912355396922e-139	-0.908779236670972	0.114	0.759	3.72770288099685e-135
UTP4	2.81164262100773e-139	0.43343645546872	0.757	0.179	5.1652686590533e-135
ZCCHC17	3.80566492452819e-139	0.780645353860815	0.972	0.541	6.99138703285073e-135
COX6C	4.73749924571551e-139	-0.711860506966829	0.996	0.999	8.70325986430397e-135
FAM43A	7.71880191763401e-139	-1.02101017831711	0.602	0.906	1.41802110028854e-134
LRRC23	1.03333816235365e-138	0.328026084170205	0.698	0.134	1.89834553805988e-134
CHAF1A	1.17710846130268e-138	0.604381558252775	0.88	0.279	2.16246595425914e-134
GNB2L1	1.64222322821313e-138	-0.439261501658846	1	1	3.01692829255035e-134
SOX18	1.74435217525059e-138	-0.845414043127797	0.048	0.737	3.20454938115287e-134
RP11-536O18.1	2.69997924417817e-138	-1.55978328404381	0.129	0.767	4.96013186947971e-134
MBOAT7	2.86509159437508e-138	0.610787630710916	0.932	0.373	5.26345976802645e-134
SAAL1	3.81233403630729e-138	0.570810617119352	0.847	0.262	7.00363885810013e-134
GSTO1	4.56392239080888e-138	-0.999335546102235	0.993	0.997	8.384381824155e-134
RNF126	8.97908361604661e-138	0.781963200839583	0.976	0.662	1.64954745110392e-133
LAMA4	1.59800758728947e-137	-0.943014869906462	0.54	0.882	2.93569973860949e-133
CLEC2B	1.68744674969338e-137	-1.00160394819569	0.306	0.819	3.1000084238617e-133
MRTO4	7.45407982684744e-137	0.659099418306164	0.93	0.403	1.36938900499014e-132
TNFSF10	1.14277840195701e-136	-1.00719911584621	0.072	0.749	2.09939820223522e-132
PSMD8	1.17587679713106e-136	0.715070260114898	0.998	0.966	2.16020326400947e-132
CHCHD10	1.26106059273616e-136	-0.931366646254631	0.904	0.975	2.3166944149156e-132
P4HA2	2.94495719828522e-136	0.443263938388761	0.779	0.185	5.41018086896978e-132
NELFCD	4.15573471015217e-136	0.65650538292905	0.961	0.463	7.63450023602055e-132
DHODH	4.73322416094336e-136	0.266222897985298	0.58	0.085	8.69540610606904e-132
TOP1	5.09978140459737e-136	0.883582792028473	0.985	0.698	9.36880841838583e-132
GADD45GIP1	5.85523055633156e-136	0.663775021769641	0.998	0.986	1.07566440550367e-131
RPS6KA1	7.03759529675068e-136	0.326054751421717	0.632	0.113	1.29287663196607e-131
VARS	9.9769669123278e-136	0.554258940076192	0.908	0.319	1.83286859146374e-131
GPANK1	1.55384284355752e-135	0.563112444785159	0.893	0.314	2.85456468789953e-131
HSPG2	4.57379139939277e-135	-0.935154575301994	0.521	0.877	8.40251217982445e-131
CCT2	1.06047860925451e-134	0.816356343520969	0.998	0.785	1.94820525306147e-130
TRMT6	1.78492391597893e-134	0.422533334100527	0.702	0.155	3.27908372604488e-130
PAICS	2.26641258192152e-134	0.813761332785503	0.996	0.689	4.16362655424802e-130
GPS1	2.34460674629945e-134	0.675183767846434	0.98	0.563	4.30727705362673e-130
RHOBTB3	2.95261523363489e-134	0.714517102778637	0.921	0.417	5.42424944571065e-130
SPRY2	3.59567876482049e-134	0.462824128357303	0.764	0.195	6.60562145885171e-130
MALAT1	4.02518072324338e-134	-1.51415370749215	1	1	7.39465950667041e-130
PTPRS	5.93620302174331e-134	0.363738509614552	0.462	0.05	1.09053985712446e-129
CD40	8.00572950716569e-134	-0.829284578281614	0.066	0.731	1.47073256776141e-129
PRDX2	8.61714373631544e-134	-0.934841210141438	0.786	0.971	1.58305547579851e-129
CNBP	9.43794641873457e-134	0.734450902908113	0.998	0.939	1.73384513658573e-129
B3GAT3	2.13030625968651e-133	0.676708066668153	0.972	0.52	3.91358562967009e-129
WDR54	2.14492102520848e-133	0.627127870894094	0.943	0.411	3.9404344154105e-129
FTSJ2	2.79022715537406e-133	0.533788476040993	0.862	0.285	5.12592630713768e-129
HPCAL1	6.27520297881692e-133	0.801123704080902	0.961	0.581	1.15281753923846e-128
MTCH1	4.44062785151404e-132	0.690200131146931	0.998	0.925	8.15787742601644e-128
LSM5	5.68303426427702e-132	0.779650627249676	0.998	0.901	1.04403022469033e-127
NOLC1	6.33873061431428e-132	0.553416673962645	0.891	0.312	1.16448820115568e-127
CALD1	7.01258029024472e-132	0.764052610136021	1	0.982	1.28828112512086e-127
XIST	7.067666215253e-132	-0.814455918944863	0.024	0.706	1.29840096040413e-127
THUMPD3	9.1176881613172e-132	0.413512125008188	0.744	0.173	1.67501049211558e-127
SAT1	1.23077223565155e-131	-1.7041103354709	0.814	0.94	2.26105167411546e-127
POLR2C	1.23154887166754e-131	0.705064342832634	0.969	0.569	2.26247843214044e-127
CTPS1	3.99291190852852e-131	0.451402053578059	0.766	0.197	7.33537846715774e-127
ABCF2	5.78274235425973e-131	0.581426461277653	0.917	0.365	1.06234759790106e-126
MYL9	9.42328365385786e-131	-0.933868590175388	0.125	0.744	1.73115144005023e-126
WBP11	1.62776769570955e-130	0.665661391953918	0.952	0.453	2.99037203378802e-126
GPN3	3.18841369073954e-130	0.611222936248293	0.928	0.399	5.85743479125762e-126
EIF3I	4.05026508795294e-130	0.74508946063781	0.998	0.968	7.44074199307834e-126
HDGF	5.52166828041579e-130	0.822642607852658	0.978	0.713	1.01438567979518e-125
DHX36	6.21670113603155e-130	0.6764673416634	0.982	0.558	1.14207016570036e-125
CRACR2B	8.75750389288093e-130	-0.803269631060642	0.055	0.717	1.60884104016115e-125
NOC4L	1.09138103671599e-129	0.445471043652729	0.812	0.229	2.00497610255095e-125
TGFA	1.30294608782829e-129	0.286108967980321	0.492	0.064	2.39364225794936e-125
PPIL1	1.36756831061406e-129	0.451464053816573	0.805	0.224	2.5123597434291e-125
SNRPD2	1.90271894634411e-129	0.56604678292535	1	0.998	3.49548497632877e-125
ATP5J2	2.30908326163688e-129	0.622672369882006	0.998	0.989	4.24201685995311e-125
FLAD1	3.90968528806414e-129	0.501579291943442	0.873	0.293	7.18248284270263e-125
GTPBP4	4.03900099467358e-129	0.61188523911611	0.91	0.37	7.42004872731484e-125
M6PR	4.60270953853452e-129	0.625037529701112	0.947	0.456	8.45563769324177e-125
GRN	5.18893429551184e-129	-1.09467710136613	0.845	0.955	9.5325911942848e-125
ARPC1A	5.60543300456999e-129	0.645511998597279	0.998	0.976	1.02977409726955e-124
HCFC1R1	6.12250152706113e-129	0.798515942689256	0.969	0.58	1.1247647555364e-124
EHBP1	6.58923839164919e-129	0.295326046000748	0.635	0.116	1.21050898492987e-124
GARS	7.63611776372642e-129	0.867783644665894	0.98	0.606	1.40283119437418e-124
C1orf21	9.38303182498411e-129	0.394710929406485	0.718	0.161	1.72375677656783e-124
RRP15	9.61404710426012e-129	0.524172971736059	0.845	0.264	1.76619659352363e-124
NOP2	1.04398685511921e-128	0.374752818935037	0.722	0.163	1.91790825153949e-124
COPS7A	1.04913700153713e-128	0.621322849536965	0.926	0.401	1.92736958552386e-124
CALM2	2.03934183161508e-128	0.946285409525491	1	0.987	3.74647487886007e-124
PNRC1	3.34297046160984e-128	-0.999853569134129	0.416	0.839	6.14137103502343e-124
MGMT	3.62541041848614e-128	-0.812228818870846	0.066	0.716	6.66024147980089e-124
DDR2	6.56122729250083e-128	0.288637575323626	0.578	0.094	1.20536306590533e-123
TCTN1	8.66981974031433e-128	0.318894048739077	0.656	0.128	1.59273258449315e-123
GINS2	9.57033745018067e-128	0.717203536104066	0.928	0.392	1.75816669297269e-123
TMEM171	1.00756620220725e-127	0.312974959539015	0.569	0.094	1.85099987007494e-123
HEBP1	1.40650380731084e-127	-0.867223803596281	0.764	0.929	2.58388814441075e-123
LXN	1.51388258041928e-127	-0.923216424156229	0.057	0.715	2.78115368848826e-123
EIF3B	1.62920306146385e-127	0.70887179339656	0.954	0.554	2.99300894421524e-123
PSMC4	1.68894450607554e-127	0.717265756434585	0.978	0.542	3.10275995211137e-123
FAM60A	3.05995127592327e-127	0.627467373391945	0.904	0.376	5.62143648899864e-123
ATP5G2	3.17270272579642e-127	-0.535613450127458	1	1	5.8285721775606e-123
MYCT1	3.9625094631926e-127	-0.802006907811298	0.061	0.708	7.27952613483112e-123
BIN1	6.37399956059159e-127	0.542089446225688	0.875	0.309	1.17096745927628e-122
SDC2	8.81893063761561e-127	0.26768360306641	0.536	0.079	1.62012574743636e-122
CENPH	1.00499297080027e-126	0.648462892259002	0.956	0.482	1.84627258665718e-122
PSMC3IP	1.24621410907057e-126	0.435006842577292	0.757	0.2	2.28941993977354e-122
TSPAN18	1.38989115054462e-126	-0.764962142452067	0.039	0.694	2.55336903266551e-122
SMARCA4	1.40920003468644e-126	0.720557514966758	0.961	0.6	2.58884138372246e-122
SOCS2	1.43808229893984e-126	-0.929240126315714	0.713	0.949	2.64190099138238e-122
FHL1	1.83330884076345e-126	-0.899588646372545	0.46	0.834	3.36797167136653e-122
RAB5C	2.98703263183182e-126	0.63979984257427	1	0.967	5.48747764793824e-122
ORC6	3.31620510233906e-126	0.577785905942713	0.84	0.28	6.09220039350709e-122
SPCS1	4.41091550625594e-126	0.646799513624126	0.996	0.94	8.10329287654279e-122
POLR2I	4.87298849681382e-126	0.698921509535461	0.998	0.867	8.95216716749667e-122
KANK3	6.56685104834951e-126	-0.760881751776723	0.048	0.704	1.20639620609229e-121
EEF2KMT	1.63659390594105e-125	0.353805779271101	0.718	0.164	3.0065866646043e-121
EFNA1	1.6490486018909e-125	-0.788575827229453	0.092	0.724	3.02946718653378e-121
TMX4	3.49685903024143e-125	0.551095725337225	0.897	0.334	6.42407972445653e-121
ERCC1	6.93783868612301e-125	0.708781143864774	0.987	0.719	1.27455034502766e-120
DNAJA3	8.57869124312804e-125	0.441308583010207	0.79	0.219	1.57599136827505e-120
TAX1BP3	9.45077963801368e-125	-0.818204815269385	0.751	0.912	1.73620272729949e-120
CXXC5	1.69142127072986e-124	0.57005095132361	0.816	0.268	3.10731001645782e-120
KDM1A	1.69349276005375e-124	0.491862868138428	0.853	0.274	3.11111554949474e-120
TGFB1	2.21740801773457e-124	-0.815994662483967	0.403	0.822	4.07360026938018e-120
NAE1	2.71696459489569e-124	0.652582440278871	0.95	0.464	4.99133565728286e-120
NAA38	4.14151816040987e-124	-0.75522327223734	0.996	0.992	7.60838301248898e-120
AGK	1.06144804368827e-123	0.32231049321623	0.595	0.107	1.94998620105972e-119
DYNLT3	1.23104508093167e-123	0.525289511611833	0.91	0.363	2.26155291817957e-119
DTD1	1.48869798903995e-123	0.684342897561154	0.974	0.668	2.7348870756653e-119
DNAJB11	2.48368435967941e-123	0.743250146273484	0.985	0.701	4.56277653716705e-119
TSPAN13	2.81060469406883e-123	0.756104924002029	0.991	0.753	5.16336188347386e-119
NDUFA1	4.60679960789168e-123	-0.725282886510549	0.989	0.991	8.46315155965781e-119
CASP4	6.85716451605181e-123	-0.831423827126888	0.505	0.861	1.25972969324388e-118
PAFAH1B3	8.65527673659595e-123	0.667216222725596	0.982	0.651	1.59006088928004e-118
RFC5	1.69916091658808e-122	0.366556311129073	0.718	0.17	3.12152851986395e-118
AUP1	2.00976052741904e-122	0.691781108907595	0.993	0.824	3.69213106492151e-118
HLX	2.77329164313588e-122	-0.847994924911311	0.057	0.696	5.09481407760493e-118
UBE2D3	4.36072951028547e-122	-0.763417915566154	0.943	0.976	8.01109618334544e-118
SLC16A1	4.48015847639942e-122	0.364896051790806	0.681	0.151	8.23049913699337e-118
TPST2	4.58075277302526e-122	-0.76900669755457	0.394	0.809	8.41530091932471e-118
TAGLN2	5.31323451015397e-122	0.713454657401541	1	0.976	9.76094311860386e-118
RFC4	6.57043552676913e-122	0.543433424362157	0.84	0.284	1.20705471062276e-117
PMAIP1	7.20332365248908e-122	0.627670157256861	0.81	0.26	1.32332258819877e-117
PSPH	7.39166495775959e-122	0.421049413795854	0.757	0.197	1.35792276939001e-117
ALDOA	7.84504117356149e-122	0.516288701557136	1	1	1.44121251399498e-117
USMG5	1.41703644169466e-121	-0.631248277120785	0.993	0.996	2.60323764703727e-117
FDFT1	2.65980273525914e-121	-0.952341836826075	0.707	0.902	4.88632360494456e-117
AKR1B1	3.19758320044032e-121	0.72954116011965	0.991	0.792	5.87428009752891e-117
TAF6	7.5260905943973e-121	0.60453344542818	0.93	0.465	1.38261810309673e-116
BYSL	8.71054710608499e-121	0.430673245850675	0.796	0.23	1.60021460885887e-116
MTHFD2	9.99307146707976e-121	0.743029751561901	0.919	0.421	1.83582715921722e-116
CAPN2	1.01832967316385e-120	0.720479343931213	0.996	0.761	1.87077344256931e-116
GNL2	1.05219655337707e-120	0.484069317076612	0.867	0.288	1.93299028820902e-116
STIP1	1.4104572496482e-120	0.716569288314069	0.972	0.57	2.59115101332871e-116
TUBG1	1.424195915378e-120	0.707387839941356	0.985	0.598	2.61639031614093e-116
SRSF7	1.71899166516282e-120	0.816754258971146	0.996	0.834	3.15795958807062e-116
CBX3	2.45620341537015e-120	0.644257065026572	0.996	0.962	4.5122912943765e-116
CENPK	2.56737758081993e-120	0.544688353477054	0.882	0.319	4.7165293537243e-116
THEM4	2.62694360570872e-120	0.444928613560203	0.851	0.263	4.82595809804749e-116
MALSU1	2.70311892277462e-120	0.706597136483105	0.98	0.662	4.96589977302925e-116
SEPW1	3.12826646063345e-120	0.693366970578192	0.998	0.967	5.74693831482971e-116
TWISTNB	3.59158579367079e-120	0.537156667927328	0.86	0.307	6.5981022615526e-116
SPHK1	7.76166921313349e-120	-0.979202960312085	0.182	0.741	1.42589625114475e-115
C12orf45	2.47690666302713e-119	0.539532257158716	0.867	0.32	4.55032523064714e-115
C14orf2	3.26574497611572e-119	-0.615789825836208	1	0.999	5.99950009562219e-115
DHFR	3.46696271062929e-119	0.729795346410018	0.967	0.525	6.36915719569707e-115
MARCKSL1	3.67185623097591e-119	0.684820109398199	0.998	0.992	6.74556708192584e-115
PPIC	3.78678536720415e-119	-0.809816769688633	0.383	0.806	6.95670339809075e-115
PA2G4	5.29569422748471e-119	0.774293546750157	1	0.872	9.72871986531216e-115
APMAP	5.84502376907618e-119	0.687225821100257	0.967	0.564	1.07378931661699e-114
RASGRP3	8.02215506877243e-119	-0.697751166414939	0.066	0.685	1.47375010768418e-114
EIF6	1.63685779552434e-118	0.706175290079646	0.991	0.823	3.00707145615777e-114
ASUN	2.41050744286122e-118	0.396223904619962	0.746	0.194	4.42834322328035e-114
MTX1	2.70596977121343e-118	0.656656384076219	0.967	0.568	4.9711370666962e-114
WDR43	3.43167442307368e-118	0.554132333785228	0.862	0.308	6.30432908262867e-114
XRN2	4.75979683384455e-118	0.695390776029539	0.985	0.649	8.74422276345582e-114
OSBPL1A	7.29833345212205e-118	0.322092288631893	0.711	0.161	1.34077683848934e-113
AATF	7.31215805483484e-118	0.56061548435597	0.906	0.361	1.34331655625371e-113
BCAR3	7.45097146373493e-118	0.369432400686587	0.641	0.138	1.36881796760274e-113
CDK2AP2	9.57236356284228e-118	-0.914028946766855	0.827	0.922	1.75853891012976e-113
PLIN2	9.94721927983939e-118	0.69579247331906	0.987	0.636	1.82740365389929e-113
MGST1	1.15255910720149e-117	-0.906934456439736	0.063	0.682	2.11736633583986e-113
PSMC2	1.24040238544891e-117	0.676036566436511	0.958	0.497	2.27874322230819e-113
FLI1	1.38818670700167e-117	-0.734684752985854	0.131	0.71	2.55023779943277e-113
GART	2.84796398083487e-117	0.482844816253863	0.845	0.278	5.23199462919174e-113
SSR1	5.40719082063447e-117	0.677393929017344	0.976	0.602	9.93355025658759e-113
RPL36AL	6.59872034334972e-117	-0.53657226214098	1	1	1.21225091427678e-112
SULT1C4	1.03543906033522e-116	-0.936772452173519	0.033	0.665	1.90220509774183e-112
SLC25A13	1.6484641003155e-116	0.389163942211433	0.74	0.193	3.02839339868961e-112
DBN1	1.753671486026e-116	0.596425582216843	0.952	0.499	3.22166988697836e-112
CD36	2.84679723005735e-116	-0.732137884250612	0.053	0.667	5.22985119133835e-112
RPL26L1	3.09788794902433e-116	0.648753034035021	0.989	0.804	5.69112995115259e-112
HTATIP2	4.65392343473047e-116	-0.782374724941234	0.385	0.801	8.54972274194335e-112
OSTF1	5.84970994800203e-116	-0.708671195424738	0.223	0.74	1.07465021454745e-111
SNRPB	6.71171417086431e-116	0.6140197031019	1	0.99	1.23300901032948e-111
DNAJA1	8.27072065317016e-116	0.76686019224075	0.998	0.788	1.51941409119389e-111
SEC14L1	1.01443653711518e-115	-0.845739493131505	0.724	0.905	1.8636213623343e-111
SMARCB1	1.2315299867042e-115	0.654571031226768	0.985	0.74	2.26244373857429e-111
POLR2J	1.50556663297011e-115	0.62081997569949	0.991	0.947	2.76587646142939e-111
ALG3	1.65941637642728e-115	0.579719985901748	0.943	0.478	3.04851382513455e-111
ANP32A	2.624476657157e-115	0.703406808223505	0.985	0.646	4.82142606686312e-111
KLF6	3.64344167960153e-115	-0.975971077358091	0.886	0.958	6.69336670959597e-111
ASNA1	3.93966819735778e-115	0.656756304513975	0.987	0.763	7.23756444536598e-111
BOD1	3.94955080826435e-115	0.647257664693784	0.974	0.599	7.25571978986243e-111
ZCCHC9	4.24363281801784e-115	0.492867058155636	0.838	0.288	7.79597784998057e-111
TNFAIP8L1	8.72659810857764e-115	-0.82989217282387	0.186	0.724	1.6031633385268e-110
SCARF2	1.22060351068562e-114	0.254119564301979	0.516	0.084	2.24237070948056e-110
EDF1	1.44413915367262e-114	-0.576032124929946	0.998	0.998	2.65302803921198e-110
SFXN1	1.45630880296906e-114	0.540521902176869	0.891	0.352	2.67538490193445e-110
C7orf49	3.67947719833386e-114	0.454634510451179	0.856	0.303	6.75956756105914e-110
LRWD1	4.97375083968161e-114	0.354019520606752	0.7	0.172	9.13727766757909e-110
TMEM99	6.33895614804791e-114	0.338233460956963	0.681	0.161	1.16452963395788e-109
FKBP14	8.38070491124156e-114	0.358532646142261	0.641	0.146	1.53961929924419e-109
SERPINB1	1.34229753383057e-113	-0.818028419876844	0.059	0.669	2.46593479940015e-109
STUB1	1.92043816679871e-113	0.631471710819388	0.996	0.926	3.52803695622591e-109
RPS12	1.93131853960737e-113	-0.37193293987972	1	1	3.5480252891127e-109
HIBADH	2.96633521562051e-113	0.471767230998202	0.882	0.336	5.44945442461644e-109
NFKBIB	3.04846886775511e-113	0.350555562835692	0.718	0.184	5.60034215695291e-109
SLC9A3R2	3.19407652874902e-113	-0.867412486819553	0.934	0.98	5.86783799096483e-109
DDX55	3.51078604851247e-113	0.313783704626147	0.676	0.156	6.44966504972225e-109
DDX27	6.35457966673353e-113	0.408299142036405	0.801	0.244	1.16739983057562e-108
TYW3	7.49905946206895e-113	0.596557387419817	0.934	0.472	1.37765221377669e-108
TFB1M	7.9363128447032e-113	0.505668239743216	0.807	0.269	1.45798003270042e-108
GMNN	7.99552975066563e-113	0.679583235927975	0.937	0.464	1.46885877049478e-108
TBCB	1.28786431269868e-112	0.623274515223626	0.993	0.924	2.36593552885875e-108
RBM8A	1.76108959068413e-112	0.67227823439461	0.998	0.905	3.23529768704581e-108
ABHD11	3.30599816249733e-112	0.351772788856255	0.687	0.171	6.07344922432384e-108
SMARCC1	4.76325666984991e-112	0.606050155768127	0.956	0.502	8.75057882818127e-108
WDR12	6.15412744321104e-112	0.353371611964937	0.735	0.186	1.1305747525923e-107
EDN1	8.13678968844922e-112	-1.35093666273588	0.214	0.746	1.49480963366501e-107
PIGC	1.0076444430975e-111	0.35964228303361	0.729	0.195	1.85114360641441e-107
RAD23A	1.13004241411513e-111	0.700904848759344	0.996	0.944	2.0760009189709e-107
GSPT1	1.50017045627905e-111	0.696851773063133	0.982	0.709	2.75596314523024e-107
PTPRE	1.85945733644063e-111	-0.770301505816239	0.149	0.701	3.41600907277509e-107
PHLDA3	2.13760903778177e-111	0.757059048493407	0.888	0.37	3.92700156330888e-107
LAPTM4B	2.16394060467706e-111	0.573032643075561	0.88	0.391	3.97537528485224e-107
GOLM1	2.75569838958698e-111	0.395557256553276	0.788	0.234	5.06249351151024e-107
CCT8	3.16933296805963e-111	0.777150368269138	1	0.92	5.82238159562234e-107
BZW2	3.9913598593915e-111	0.668596248812378	0.991	0.732	7.33252719768812e-107
ELOF1	5.3703311926112e-111	0.610835445025409	0.963	0.607	9.86583543394604e-107
CFAP36	9.08514610514825e-111	0.508865988850912	0.917	0.407	1.66903219097678e-106
SSRP1	1.04885381151623e-110	0.657069569078157	0.991	0.828	1.92684933713646e-106
PTRF	1.15652120558872e-110	-0.707997344794683	0.972	0.991	2.12464510678704e-106
IFNGR2	1.76273897097282e-110	0.687265457425567	0.969	0.671	3.23832776357416e-106
MRPL40	3.91953248957796e-110	0.639186398781501	0.982	0.716	7.20057313660367e-106
TRIB2	4.34533750785546e-110	0.321036109013315	0.683	0.16	7.98281953568126e-106
NTMT1	5.89386487539581e-110	0.623323822447949	0.965	0.577	1.08276191625896e-105
GLO1	7.69294564282962e-110	0.630569561926045	0.989	0.707	1.41327104404423e-105
PSMA7	9.71614754546676e-110	0.491382174451042	1	1	1.7849534655777e-105
SMS	1.62597182390574e-109	0.676738444765238	0.991	0.925	2.98707283769724e-105
EMCN	1.71357345926652e-109	-0.690628959540536	0.046	0.645	3.14800580201852e-105
RAC3	2.05115129205538e-109	0.659818955022728	0.965	0.604	3.76817003863494e-105
TADA3	2.15873576826097e-109	0.602066481202947	0.954	0.576	3.96581347987223e-105
SPARC	2.17132007579513e-109	0.728815067418562	1	0.986	3.98893211124323e-105
TFG	2.31801751786163e-109	0.619001225264594	0.989	0.719	4.2584299820636e-105
ANAPC5	2.68674948597306e-109	0.613549060056306	0.993	0.762	4.93582748068111e-105
SMYD2	4.58880183830074e-109	-0.776231070958925	0.805	0.908	8.43008785714229e-105
2007-09-01	9.583399998045e-109	0.72450657366082	1	0.902	1.76056641364085e-104
MEA1	1.08106785977188e-108	0.647287470774712	0.982	0.712	1.98602976518692e-104
SEC61B	1.7016089300907e-108	-0.603784594240057	0.993	0.998	3.12602576546962e-104
POP5	1.79182883570124e-108	0.551454485494408	0.917	0.444	3.29176875406676e-104
SLC39A1	1.98570443986527e-108	0.624767313257276	0.972	0.679	3.64793762647649e-104
PROX1	2.26569624437688e-108	-0.781450942297139	0.074	0.66	4.16231057054476e-104
C12orf29	2.77475473930428e-108	0.291769085350779	0.619	0.132	5.0975019315759e-104
KARS	3.92438814483111e-108	0.658537848872721	0.991	0.784	7.20949346086924e-104
SCLY	5.23183947590608e-108	0.256556791813634	0.562	0.108	9.61141230118705e-104
PSME1	1.1170482199608e-107	-0.775488020621616	0.934	0.98	2.05212928488999e-103
PDCD2L	1.59424394118178e-107	0.319496667757481	0.685	0.167	2.92878554434505e-103
ACOT7	2.02393820512911e-107	0.654771442420951	0.982	0.687	3.71817687664269e-103
C7orf50	2.04730931706742e-107	0.660493253105076	0.976	0.681	3.76111194638456e-103
TMEM43	2.30696334481602e-107	0.413004506399127	0.821	0.269	4.2381223607615e-103
SNRPA1	3.16573760915773e-107	0.644729473056481	0.982	0.657	5.81577656178366e-103
ARF1	3.475641789241e-107	0.579995836351972	1	0.977	6.38510153101463e-103
SMIM4	3.49521420272437e-107	0.551022224684168	0.945	0.501	6.42105801182495e-103
RHOD	4.44526586032197e-107	-0.638862588026076	0.026	0.624	8.16639791199749e-103
FDPS	7.15906255842002e-107	-0.811867195665327	0.991	0.995	1.31519138260734e-102
HMBS	8.23551463375225e-107	0.511528086425913	0.906	0.394	1.51294639336663e-102
HNRNPA2B1	1.10577343508629e-106	0.686202436059933	1	0.994	2.03141637759702e-102
FKBP7	1.13166530639014e-106	0.373868192963161	0.72	0.194	2.07898233436932e-102
PSMD3	1.30816192143051e-106	0.66351395200713	0.972	0.673	2.40322426585999e-102
EIF5B	1.64546364947495e-106	0.654855553573283	0.996	0.806	3.02288127045044e-102
GAMT	1.71370648449986e-106	0.457604656029333	0.838	0.295	3.1482501826747e-102
SSBP1	1.72282899900127e-106	0.64777263004535	1	0.946	3.16500915406523e-102
HINT2	2.69323765807367e-106	0.56159906817178	0.928	0.453	4.94774690164714e-102
BCYRN1	3.09032700051528e-106	0.712904708676083	0.519	0.107	5.67723973264662e-102
PPP1R18	3.52494422366081e-106	0.647259641471031	0.954	0.531	6.47567503328728e-102
RASSF8	4.64947798846504e-106	0.291799174033105	0.56	0.111	8.54155601260912e-102
NDUFA9	5.5256134480038e-106	0.642091349835212	0.982	0.674	1.01511044653278e-101
AKT1S1	5.68703823919196e-106	0.605422453248405	0.978	0.633	1.04476579492196e-101
BAX	6.29530113038469e-106	-0.814841101164611	0.987	0.978	1.15650977066297e-101
CHAC1	6.29553308992627e-106	0.253700428330072	0.302	0.022	1.15655238395036e-101
SF3A3	6.93684333454463e-106	0.51099481218935	0.899	0.381	1.27436748898919e-101
PARP1	7.7879471581664e-106	0.686101721735937	0.998	0.838	1.43072377242675e-101
MRPS15	1.17063662363441e-105	0.565760973568756	1	0.942	2.15057654127877e-101
SRM	1.75530655976997e-105	0.715555131353528	1	0.891	3.22467368095341e-101
DONSON	2.43106929121881e-105	0.360033579384993	0.711	0.195	4.46611739489808e-101
ZNF511	2.78212606148083e-105	0.599487258484855	0.972	0.641	5.11104378754643e-101
IFT57	2.78928669039842e-105	0.4876232090419	0.877	0.354	5.12419857893095e-101
C11orf24	3.42439918232558e-105	0.387759685671564	0.781	0.239	6.29096373785033e-101
RFC3	3.48841090911806e-105	0.307926321524874	0.63	0.147	6.40855968114079e-101
UAP1	4.35863713683684e-105	0.433878695911559	0.821	0.285	8.00725228408295e-101
TNFRSF14	5.65523938583916e-105	-0.68661065577518	0.068	0.65	1.03892402757251e-100
ABCF1	6.26731029245291e-105	0.565707901261538	0.961	0.535	1.15136757382652e-100
TMEM54	7.14638542245803e-105	0.378084058572982	0.726	0.206	1.31286246595976e-100
LYL1	7.39349223073806e-105	-0.652729010896416	0.046	0.631	1.35825845770889e-100
IFRD2	9.24367889030467e-105	0.644075899580807	0.987	0.675	1.69815624893787e-100
CCT7	1.09015340698159e-104	0.711958384342119	0.996	0.863	2.00272082396588e-100
CETP	1.22033952853212e-104	-0.770569333293503	0.061	0.641	2.24188574786636e-100
STRA13	1.90212745396789e-104	0.707896293154406	0.989	0.785	3.4943983456844e-100
ANKRD39	2.9097822209037e-104	0.486409541114964	0.895	0.38	5.34556091802218e-100
TIMP3	3.84529063754865e-104	0.904222271830816	1	0.921	7.06418343024063e-100
FNBP1	6.37256775866219e-104	-0.677418948526522	0.153	0.684	1.17070442294383e-99
ARF4	1.0623379528646e-103	0.670641301979518	0.993	0.787	1.95162105320755e-99
BABAM1	1.3913368952568e-103	0.589618354049149	0.991	0.813	2.55602501027627e-99
ATP5G3	2.13864259971815e-103	0.605401360606337	0.998	0.967	3.92890031994221e-99
HIPK2	2.65437706240495e-103	0.420675847490766	0.748	0.233	4.87635610134413e-99
EDNRB	3.54341405083057e-103	-0.793456406664283	0.204	0.708	6.50960595278085e-99
GNG5	3.68797119931731e-103	0.534320900521177	0.996	0.991	6.77517189026583e-99
GGCT	3.93296166432413e-103	0.629202006090953	0.982	0.758	7.22524387352987e-99
VAT1	4.42001994227793e-103	-0.704946564967422	0.453	0.791	8.12001863595878e-99
TRAP1	4.5053589422307e-103	0.58932218157469	0.956	0.521	8.27679491277202e-99
FARSA	4.6289208126611e-103	0.531455782564517	0.91	0.415	8.50379042493971e-99
AAMDC	5.01906157086285e-103	-0.722226699087257	0.6	0.836	9.22051801183214e-99
HEXB	5.09914426841739e-103	0.659684607756919	0.963	0.663	9.36763793550959e-99
DOCK9	5.85733746448725e-103	-0.656781157155846	0.048	0.625	1.07605146560095e-98
DKK1	7.233582474309e-103	0.383652266316704	0.374	0.045	1.32888143635531e-98
ZC3H15	9.9387856956861e-103	0.623007945589092	0.991	0.869	1.82585432015449e-98
UBE2M	1.22381185409054e-102	0.608333572652317	0.908	0.494	2.24826475714973e-98
TRIP13	1.22406669605075e-102	0.420545356931295	0.788	0.257	2.24873292731482e-98
RPL19	1.26526423810662e-102	0.285901639422407	1	1	2.32441693182567e-98
CDK4	1.68690449737011e-102	0.640657733652859	1	0.855	3.09901225211863e-98
WSB2	1.69727041544502e-102	0.539649588356941	0.917	0.457	3.11805548021404e-98
ASPH	1.81792662733796e-102	0.637224117685997	0.982	0.685	3.33971300708257e-98
TSEN34	1.89178336091964e-102	0.598810875217484	0.978	0.656	3.47539521234547e-98
NOP58	2.15341081806042e-102	0.572738720524766	0.919	0.4	3.95603101385879e-98
HACD3	2.64558695836121e-102	0.584068299004609	0.943	0.488	4.86020780120538e-98
HMGXB4	4.61512043447663e-102	0.510568374807233	0.906	0.4	8.47843775017701e-98
ETFB	4.64945135220631e-102	0.650942622242421	0.989	0.863	8.54150707913822e-98
SRP19	4.93007129897676e-102	0.606258296191206	0.978	0.71	9.05703398335021e-98
EIF3G	5.18629631670242e-102	0.563105762242502	1	0.958	9.52774496341401e-98
CD320	1.12112572317876e-101	0.657398689253441	0.991	0.842	2.0596200660517e-97
PDCD5	1.95304320973887e-101	0.62706304430201	0.996	0.935	3.58793568061128e-97
GAS6	2.57755240994477e-101	-0.750788021787627	0.208	0.697	4.73522153230953e-97
CEBPZ	2.86797419713661e-101	0.531110547662159	0.893	0.404	5.26875539755967e-97
SDF2L1	4.42003925864219e-101	0.806693070312928	0.985	0.775	8.12005412205157e-97
UNK	5.45128151191432e-101	0.336812922964238	0.7	0.188	1.00145492655378e-96
DUSP23	5.58408611008696e-101	0.540634274563982	0.926	0.452	1.02585245928407e-96
WDR61	7.59136480434148e-101	0.650192263535708	0.947	0.568	1.39460962820557e-96
GLRX2	1.41463893506948e-100	0.553414556795808	0.93	0.451	2.59883318761614e-96
COPRS	2.39836885349435e-100	0.640774280999547	0.985	0.777	4.40604342075447e-96
ACTL6A	3.42959456493402e-100	0.477558702171883	0.899	0.362	6.30050817524029e-96
HERPUD1	4.07114258645424e-100	-0.999108749139094	0.895	0.973	7.47909604557508e-96
PNPT1	4.32842815520942e-100	0.291186280912076	0.624	0.145	7.95175536393522e-96
MSRB3	4.68232233054782e-100	-0.639943405077059	0.171	0.673	8.6018943534494e-96
NDUFAF2	4.92122014276431e-100	0.574646251554359	0.974	0.607	9.0407735242723e-96
CHAF1B	7.266620873043e-100	0.280113518650089	0.551	0.115	1.33495092058673e-95
SRPK1	1.22431706531358e-99	0.531916841228102	0.943	0.484	2.24919288068758e-95
PSMD2	1.73700716737668e-99	0.71733675089124	0.991	0.782	3.1910558671877e-95
FEN1	2.10422486464637e-99	0.458920175925673	0.847	0.301	3.86567149884184e-95
TMEM167A	2.81987031545787e-99	0.597627350531371	0.985	0.814	5.18038375652765e-95
SSB	3.05675293839438e-99	0.718569513663599	0.989	0.844	5.61556082312431e-95
PSMD14	4.05630076952696e-99	0.623466975383464	0.982	0.679	7.45183014369799e-95
PACSIN3	5.20575890348494e-99	0.423067933227374	0.781	0.276	9.56349968159219e-95
TCEB3	5.42091906444306e-99	0.433703071194407	0.867	0.323	9.95877041328835e-95
RAB11A	5.93284227567319e-99	-0.752682472309618	0.941	0.971	1.08992245446392e-94
RGS17	6.07574228544127e-99	0.256595052874927	0.501	0.093	1.11617461525841e-94
E2F1	6.78795177489587e-99	0.387518436348586	0.757	0.227	1.24701462056612e-94
IMP4	8.2996114557351e-99	0.600353816502738	0.972	0.673	1.5247216205331e-94
TMEM173	8.93443026794492e-99	-0.730883043814058	0.357	0.763	1.64134418452416e-94
PSMB4	1.36294716749504e-98	0.612991065492584	0.998	0.869	2.50387024140513e-94
GADD45B	1.46308442971416e-98	-0.786679596673667	0.357	0.763	2.68783240582789e-94
CST3	1.54868398891054e-98	-0.623323063202748	0.996	0.997	2.84508735602756e-94
PHPT1	3.12912939701724e-98	-0.646693733611446	0.982	0.992	5.74852361526037e-94
CAV2	3.15689166290727e-98	-0.766278060603668	0.873	0.934	5.79952567392694e-94
DBI	3.18040700941206e-98	-0.551339781647854	1	0.999	5.8427257169909e-94
PDGFA	3.19638880242556e-98	0.354397460477626	0.652	0.17	5.87208586893601e-94
NDUFV3	5.98462797851979e-98	0.54517866701111	0.958	0.603	1.09943600593387e-93
PFDN6	6.89963603646887e-98	0.558519022027426	0.963	0.567	1.2675321362597e-93
PSMD7	7.68346603160353e-98	0.650357386890225	0.991	0.82	1.41152954466588e-93
RPUSD3	1.58711271291536e-97	0.544616330152438	0.934	0.499	2.9156847648968e-93
FCGRT	2.83438658067545e-97	-0.74227672114021	0.101	0.634	5.20705158735886e-93
EIF2S2	3.58649700765388e-97	0.55540323182417	1	0.984	6.58875365276095e-93
UTP20	3.65295951960142e-97	0.252661492721098	0.549	0.113	6.71085193345977e-93
POLRMT	3.93621185077251e-97	0.329163425101517	0.67	0.178	7.23121479105417e-93
GTF2H2	4.02747907200416e-97	0.271392290991228	0.608	0.139	7.39888180317884e-93
CYB5B	4.2771427490337e-97	0.591436879076157	0.958	0.618	7.85753894424981e-93
PDE2A	4.68896012518102e-97	-0.606824009997637	0.039	0.599	8.61408864597004e-93
MSN	5.46276113319829e-97	-0.682419013275829	0.825	0.925	1.00356384777986e-92
CHD1	5.96611117045789e-97	0.506530049077562	0.882	0.379	1.09603428312482e-92
YPEL3	6.03838841019626e-97	-0.747097011755043	0.282	0.721	1.10931233483715e-92
NDUFA6	6.83039310793539e-97	0.558892015175871	0.993	0.954	1.25481151785881e-92
FASTK	7.41240879303004e-97	0.530188067432861	0.952	0.541	1.36173361936755e-92
USF2	9.28270334707715e-97	0.554260528469453	0.963	0.63	1.70532543189154e-92
C16orf45	9.51642356340118e-97	0.270351807921008	0.615	0.141	1.74826217283243e-92
ABRACL	1.04262296266982e-96	0.430540080409227	0.884	0.35	1.91540264472073e-92
MIF	1.99757435711165e-96	0.588020641800289	0.989	0.85	3.66974385144982e-92
MYCBP2	2.02812656723469e-96	-0.7002631892889	0.44	0.767	3.72587131666686e-92
NDUFB10	2.31407935193954e-96	0.513981455145255	1	0.992	4.25119517744813e-92
HSP90B1	2.3492100150435e-96	0.751526078998547	1	0.959	4.31573371863642e-92
SNRPG	2.85641009475173e-96	0.574309290837002	1	0.991	5.24751098506841e-92
TJP1	3.56908794612831e-96	-0.686129049546153	0.611	0.846	6.55677146583231e-92
RRP1B	3.66536584442038e-96	0.476588394676087	0.888	0.38	6.73364359278468e-92
PDLIM7	4.74126657690955e-96	0.614926630800762	0.969	0.64	8.71018082844053e-92
NIT2	5.177946637685e-96	0.461912006014237	0.862	0.368	9.51240576809112e-92
HMGB1	5.67277027747208e-96	0.591191143810441	1	0.999	1.0421446276744e-91
ESF1	6.89012619278351e-96	0.493772446263677	0.875	0.361	1.26578508287626e-91
DPH2	1.28953438078269e-95	0.31911055444272	0.681	0.187	2.36900361093588e-91
CEBPD	1.38458735862828e-95	-0.755526857028848	0.197	0.699	2.54362543653602e-91
ITGA1	1.41457503067988e-95	-0.709714611756761	0.274	0.703	2.59871578886201e-91
DCAF15	1.63773128647588e-95	0.273613127411997	0.584	0.135	3.00867614638484e-91
AK2	1.73318931799162e-95	0.547160600552651	0.967	0.662	3.18404209608241e-91
ARHGDIB	1.88979381339995e-95	-0.795185672675906	0.09	0.624	3.47174021459706e-91
PRPF31	2.29029022930433e-95	0.585461037789089	0.965	0.688	4.20749218025499e-91
NFIA	2.90119900211188e-95	-0.584982277986081	0.011	0.573	5.32979268677974e-91
CMTM6	2.97854387815154e-95	0.59772786921782	0.974	0.661	5.4718829585522e-91
CAV1	2.98136985901565e-95	-0.742018419040904	1	0.999	5.47707456799765e-91
HDAC7	3.95829181968061e-95	-0.62505030077296	0.306	0.72	7.27177790193524e-91
UBE3A	1.50920335880328e-94	0.453478853163924	0.88	0.379	2.77255749045751e-90
JAK1	1.57720080690615e-94	-0.689354068957186	0.707	0.874	2.89747560236728e-90
SRRM1	3.00121888723616e-94	0.62362007033554	0.989	0.833	5.51353921774156e-90
PHF5A	3.09561501518226e-94	0.536367424288006	0.95	0.581	5.68695434439133e-90
RHBDD2	3.39484580670767e-94	0.474805353249963	0.877	0.376	6.23667123150267e-90
ILF3-AS1	3.81086554868905e-94	0.380074660514748	0.761	0.243	7.00094109949665e-90
APOA1BP	5.67642772138003e-94	0.581732578512381	0.989	0.731	1.04281653669473e-89
MCM3	7.29439336001594e-94	0.576644118179153	0.912	0.403	1.34005300416853e-89
SF3B4	1.14196040362317e-93	0.470003145163925	0.895	0.403	2.09789545749612e-89
SSU72	1.14751517358186e-93	0.554717928082906	0.998	0.962	2.10810012538724e-89
SSR4	1.20574853107762e-93	-0.560400867453064	0.991	0.997	2.21508062644269e-89
CDCA7	2.09945410936211e-93	0.415543235261514	0.761	0.249	3.85690714430913e-89
MRPS33	2.73143398194422e-93	0.552150324412904	0.972	0.768	5.01791736822973e-89
ENTPD6	3.60562149550657e-93	0.380573380035915	0.827	0.298	6.62388724939512e-89
PCNA	3.81235330042154e-93	0.62352431917873	0.958	0.48	7.00367424820441e-89
WDR41	4.59909432772079e-93	0.384377299471476	0.829	0.301	8.44899618945586e-89
MRPL12	5.33430796112365e-93	0.605649536564542	0.993	0.885	9.79965715538026e-89
HOXD8	7.03985826581042e-93	-0.756928089169045	0.51	0.802	1.29329236201203e-88
MCUR1	9.12508486587099e-93	0.539079210487743	0.974	0.648	1.67636934070916e-88
TXNDC12	1.37619228781089e-92	0.547204202782412	0.974	0.653	2.52820285193738e-88
POLR1D	1.74092492966545e-92	-0.624254934491495	0.987	0.991	3.1982531882884e-88
MANF	2.16500360695062e-92	0.702829728005997	0.996	0.85	3.97732812632899e-88
CSDE1	2.63032910377287e-92	0.571545866038403	0.993	0.915	4.83217759654115e-88
PSMB8	2.85846675316197e-92	-0.653717165564221	0.514	0.814	5.25128927223385e-88
SIRPA	3.49365552036879e-92	-0.555218231782518	0.059	0.592	6.4181945564695e-88
POMGNT1	3.69743670037678e-92	0.386374601356873	0.816	0.29	6.79256096226219e-88
MSRB2	4.1159436215465e-92	-0.666104065974534	0.499	0.785	7.56140002714307e-88
C19orf53	5.24334951694494e-92	0.506169763407617	1	0.986	9.63255739757954e-88
TNFRSF1A	5.44846294921021e-92	0.570634316989179	0.976	0.646	1.00093712839941e-87
NOC3L	6.39377613753759e-92	0.327234758426651	0.67	0.192	1.17460061422703e-87
DTWD1	6.720421234632e-92	0.395849647984367	0.746	0.249	1.23460858501425e-87
SRPX	7.8331502405998e-92	0.707245310369728	0.985	0.796	1.43902803070059e-87
AURKAIP1	9.80899515191305e-92	0.515295607825249	0.998	0.985	1.80201049935795e-87
DBF4	1.14000016131614e-91	0.419539760676586	0.772	0.267	2.09429429635387e-87
PGAM1	1.74768977526397e-91	0.533025828633521	1	0.975	3.21068088613743e-87
TXNRD2	1.96333895754024e-91	-0.729235087763548	0.455	0.761	3.60684999889717e-87
HOXD9	2.44090448796817e-91	-0.663377283138802	0.21	0.67	4.48418563484633e-87
RRP1	2.69549958804025e-91	0.427249311706927	0.836	0.332	4.95190229318874e-87
SNRNP70	3.509162500181e-91	0.581159927323712	0.989	0.808	6.44668242908251e-87
CDH13	4.46434144613469e-91	-0.700070703687647	0.554	0.806	8.20144167069404e-87
CORO1B	4.5768631104288e-91	-0.662218381969861	0.827	0.919	8.40815522016875e-87
CDC45	5.13110601758563e-91	0.306446318639827	0.617	0.159	9.42635486490657e-87
APOL3	5.23930350701566e-91	-0.569444099487545	0.046	0.583	9.62512447273847e-87
MRPS23	5.42778177189509e-91	0.565193602059394	0.956	0.643	9.97137789314848e-87
ERI3	5.67489994206469e-91	0.517586779015426	0.945	0.593	1.0425358683567e-86
WDR46	6.08510564272002e-91	0.483177234625951	0.899	0.405	1.1178947576241e-86
PRRC2C	7.6741358807938e-91	0.55199404252596	0.993	0.879	1.40981550266063e-86
CKAP2L	9.53562532658251e-91	0.373220691874828	0.659	0.187	1.75178972874647e-86
RPL35	1.18822230661616e-90	-0.31988830763922	1	1	2.18288319948455e-86
PDLIM4	1.28485261267823e-90	-0.568161303545324	0.059	0.588	2.36040273475117e-86
PRELID1	1.35362263023753e-90	0.513651879687109	1	0.996	2.48674013400936e-86
RTCB	1.53239306042635e-90	0.595005134432841	0.976	0.63	2.81515929130925e-86
CDC6	2.54734570546481e-90	0.407066461703081	0.656	0.193	4.6797287955094e-86
IMMP2L	2.68568154495836e-90	0.279615200130761	0.534	0.118	4.933865566243e-86
MAD2L1	4.08445338037386e-90	0.500446438018273	0.858	0.356	7.50354930508482e-86
RPS6KA2	4.36826593460658e-90	-0.608149273787505	0.228	0.678	8.02494134846575e-86
PPID	4.65975063456848e-90	0.441854535113682	0.871	0.37	8.56042789076576e-86
MGLL	4.93660634210946e-90	0.700294912904684	0.985	0.807	9.06903951108929e-86
LSM2	5.44107137251425e-90	0.545324813798582	0.991	0.948	9.99579221844592e-86
TMEM50A	5.65905682292477e-90	-0.678652541876657	0.934	0.963	1.03962532893951e-85
ILF2	5.95186375915006e-90	0.63473251971784	0.993	0.893	1.09341689119346e-85
RP9	6.02110114570659e-90	0.391568461650658	0.796	0.283	1.10613649147776e-85
PLSCR4	6.0493756639465e-90	-0.635803375483024	0.044	0.575	1.11133080322361e-85
THEM6	6.71976931285913e-90	-0.637088665002201	0.241	0.675	1.23448882046535e-85
FMNL2	6.92627111527726e-90	0.334012469638093	0.691	0.203	1.27242526658758e-85
CLTA	7.40120148093201e-90	-0.559232830701462	0.993	0.995	1.35967472406202e-85
IFT22	9.03021031159576e-90	0.477624793869107	0.856	0.385	1.65893993634326e-85
ADRM1	1.32417586987744e-89	0.542882631058389	0.998	0.913	2.43264349055184e-85
DUSP14	1.97821032240843e-89	0.435644058779517	0.86	0.346	3.63417018329652e-85
IPO11	2.19325518859053e-89	-0.615414689431512	0.21	0.656	4.02922910695967e-85
P3H4	3.47649716790288e-89	0.506548973067471	0.917	0.472	6.38667294715438e-85
CNN2	4.0345522863264e-89	0.565195026770182	0.958	0.678	7.41187600521023e-85
GIMAP1	6.12960355306878e-89	-0.614681701566491	0.031	0.562	1.12606946873427e-84
CSNK2B	6.64852829409954e-89	0.546019392058326	0.993	0.948	1.22140113290903e-84
CFLAR	8.18053261873217e-89	-0.608693414111684	0.175	0.645	1.50284564738729e-84
CDK5	1.05300914679219e-88	0.436144370410259	0.864	0.391	1.93448310357194e-84
PSMD11	1.12071264259148e-88	0.551356403573277	0.982	0.664	2.05886119570481e-84
DUSP1	1.43955559126816e-88	-0.75660269809	0.333	0.728	2.64460757671874e-84
IFRD1	1.6317581612989e-88	0.442239301819862	0.807	0.301	2.99770291812221e-84
SLC35B2	2.06758333771468e-88	0.522027475260428	0.937	0.539	3.79835734971564e-84
TGM2	2.84538507830322e-88	-0.752474530054849	0.823	0.919	5.22725692735085e-84
HMGN3	2.99789580698646e-88	-0.639265251378097	0.888	0.936	5.50743438701482e-84
BUD31	3.25381746640288e-88	0.564015530590281	0.993	0.868	5.97758806752874e-84
ZFYVE21	3.30042242422631e-88	-0.620111845040162	0.578	0.807	6.06320603554615e-84
POLR1E	3.36815104769848e-88	0.265946702384284	0.632	0.164	6.18763028972687e-84
TUBA1A	4.25353120174287e-88	0.725558015852984	1	0.916	7.81416217072183e-84
MRPS35	4.64832436998512e-88	0.509826762930011	0.947	0.55	8.53943670009966e-84
PSME3	5.06600066922293e-88	0.491871287248217	0.904	0.463	9.30674982942944e-84
SOX17	9.03085255350452e-88	-0.658448719137684	0.031	0.558	1.65905792260431e-83
HN1L	9.76709479371847e-88	0.459093600257263	0.88	0.397	1.79431298455402e-83
KPNA2	9.86613692123982e-88	0.791899186316529	0.969	0.654	1.81250801380097e-83
BLOC1S1	1.15041990357124e-87	-0.596738838093573	0.932	0.961	2.11343640485072e-83
GSTK1	1.50818367123526e-87	0.571433525186299	0.993	0.863	2.77068422242629e-83
POLR2D	1.74120290208918e-87	0.386244144946411	0.805	0.3	3.19876385142803e-83
CKS1B	2.56033619195489e-87	0.783596872639232	0.993	0.71	4.70359361824033e-83
ALDH2	2.94379607757475e-87	-0.589282128942882	0.042	0.565	5.40804777411257e-83
GSDMD	3.06057603600574e-87	-0.621080745044926	0.698	0.864	5.62258423574615e-83
CDKN2AIPNL	3.37930038289385e-87	0.504951741601571	0.961	0.589	6.20811273341429e-83
PRPF40A	3.89790514895069e-87	0.563573646856649	0.982	0.762	7.16084154913731e-83
RPS27	5.32444241310886e-87	0.348040861124476	1	1	9.78153315712228e-83
MT-ND4	7.40620274987178e-87	0.419579236102952	1	1	1.36059350717894e-82
ALG12	8.10064624679227e-87	0.290926833470241	0.672	0.187	1.48816972199821e-82
NEDD8	9.15798959081265e-87	-0.499461618351316	0.996	0.997	1.68241426772819e-82
PRSS23	9.4035257795148e-87	0.666401889686092	0.926	0.528	1.72752172095466e-82
HIST1H4C	1.16997167904619e-86	1.09518026382799	0.976	0.84	2.14935497157576e-82
SLIRP	1.2647563725674e-86	0.567124986161768	0.998	0.957	2.32348393204357e-82
BMPR2	1.51819426259418e-86	-0.636039085323668	0.225	0.657	2.78907467981177e-82
NID1	1.84906321028738e-86	-0.686430333486617	0.363	0.734	3.39691402361894e-82
PRMT5	1.86408918540121e-86	0.303024182956906	0.709	0.211	3.42451824250057e-82
C6orf48	2.04267688537212e-86	-0.674666828879618	0.836	0.943	3.75260170611712e-82
RFT1	2.18602112609862e-86	0.35059372142397	0.731	0.247	4.01593941075578e-82
PPIA	2.36266831356798e-86	0.403529624998884	1	1	4.34045795885574e-82
TRAPPC1	2.78241550342323e-86	-0.561371615300004	0.987	0.985	5.11157552133882e-82
KIAA1524	3.78422208794858e-86	0.293102114399177	0.639	0.176	6.95199439777033e-82
PAQR4	4.52106356623296e-86	0.394452456915446	0.786	0.279	8.30564587752657e-82
NTN4	5.04144048260566e-86	-0.646808002032063	0.063	0.57	9.26163031059486e-82
ACOT13	5.5157841045681e-86	0.501549091310027	0.923	0.542	1.01330469785021e-81
LINC00662	6.90049406127328e-86	0.253407471687687	0.554	0.128	1.26768976399651e-81
NDUFA5	8.17066922276623e-86	0.53192304751482	0.985	0.707	1.50103364291438e-81
COX7B	8.24369555642587e-86	-0.541312230601152	0.996	0.995	1.514449310671e-81
TBX1	1.45799873409417e-85	-0.560638014060818	0.042	0.557	2.6784894744044e-81
MTPN	1.49550169183631e-85	0.557935501605549	0.978	0.806	2.74738615807248e-81
RABEPK	1.59266698516481e-85	0.331714049391844	0.781	0.271	2.92588851844628e-81
AHNAK	1.78637281916789e-85	-0.654421916924645	0.803	0.898	3.28174550609334e-81
HES4	1.87274029238443e-85	-0.768514449397292	0.313	0.71	3.44041119113944e-81
RPF2	2.21357286802826e-85	0.383258441094504	0.766	0.263	4.06655471585472e-81
RPL39L	2.47386383497081e-85	0.556437945137847	0.963	0.578	4.54473525122488e-81
VIM	2.4796756197173e-85	-0.634742050964975	1	1	4.55541208098265e-81
TSPAN3	3.80212995238639e-85	0.527344914869529	0.958	0.612	6.98489293552904e-81
C7orf73	3.86495723204007e-85	0.530898134875262	0.993	0.91	7.10031293098082e-81
QTRT1	3.86782986322651e-85	0.377207834214282	0.814	0.307	7.10559024173341e-81
THBS1	3.97369409251552e-85	-0.879919816220843	0.731	0.878	7.30007341736026e-81
CBFB	4.3460427781105e-85	0.347805459576905	0.792	0.281	7.98411518766679e-81
FAM234A	4.92539577878628e-85	0.410314712247389	0.871	0.376	9.04844458520827e-81
TMEM256	5.25460614156648e-85	-0.60982033290164	0.912	0.949	9.65323694267178e-81
NXT1	7.57517775308699e-85	0.491209810249422	0.912	0.49	1.39163590501961e-80
ST20	7.79678816159218e-85	0.353052922573245	0.792	0.281	1.4323479531661e-80
SHE	8.87645072883516e-85	-0.516134088233875	0.022	0.54	1.63069276339431e-80
HNRNPR	1.01036904845507e-84	0.634270433913462	0.993	0.732	1.85614897891681e-80
PODXL	1.01993610185129e-84	-0.712081191258958	0.569	0.802	1.873724612711e-80
SRSF2	1.07917608776059e-84	0.598406191523426	0.998	0.917	1.98255439082498e-80
GRSF1	1.38024880928312e-84	0.519405819723049	0.958	0.621	2.53565508753401e-80
ADI1	2.23232430621229e-84	-0.629606748494566	0.867	0.923	4.1010029829426e-80
OST4	2.39387331625263e-84	-0.441049213135633	1	1	4.39778466928771e-80
EXTL2	4.01712680194786e-84	0.301071362097992	0.652	0.186	7.37986364785842e-80
SSR2	6.39040872851542e-84	0.481533519035526	0.998	0.984	1.17398198751557e-79
DGUOK	7.30611018703874e-84	0.528993746861491	0.982	0.848	1.34220550246089e-79
PSMG4	7.47925857898083e-84	0.523684122471431	0.976	0.666	1.37401459354457e-79
HEY1	8.98814192939018e-84	-0.736560267014725	0.173	0.625	1.65121155384827e-79
TRABD	1.23498680181277e-83	0.482745032387056	0.921	0.487	2.26879425361024e-79
RPF1	1.24427312500155e-83	0.389580566481424	0.836	0.318	2.28585415794035e-79
HDAC2	1.34352255954827e-83	0.53613293462559	0.982	0.672	2.46818529414613e-79
SRPRB	1.61679918374536e-83	0.402173916364626	0.836	0.337	2.9702217804586e-79
SQRDL	1.76524826028922e-83	-0.535427316787495	0.055	0.561	3.24293757897732e-79
ZRANB2	1.80515802886528e-83	0.506315508770686	0.926	0.508	3.3162558148284e-79
GPX4	1.82819973719766e-83	-0.441956995902429	1	1	3.35858573720581e-79
AP1S2	2.11574754934456e-83	0.54295890672916	0.998	0.913	3.88683982290089e-79
SRP9	2.98494446978508e-83	0.517748199731078	1	0.96	5.48364148544216e-79
COX7C	3.31435088599358e-83	0.345473930884576	1	1	6.0887940126588e-79
SLC7A11	3.73790836973548e-83	0.32558327883672	0.707	0.221	6.86691146604106e-79
PLXND1	5.3928786292833e-83	-0.591443309025842	0.3	0.685	9.90725732985635e-79
IL32	6.90488640617737e-83	-0.974022201689336	0.125	0.596	1.26849668167884e-78
AASDHPPT	7.32850557985414e-83	0.362344704923585	0.796	0.29	1.346319760075e-78
GEMIN6	9.32674373385533e-83	0.395309622513249	0.84	0.361	1.71341609134656e-78
LMCD1	9.98301367765128e-83	0.397641091202883	0.836	0.331	1.83397944272132e-78
C8orf33	1.47348450485188e-82	0.358834971301502	0.772	0.284	2.7069383838634e-78
SAE1	2.18549031618072e-82	0.561739219904033	0.974	0.668	4.01496425985561e-78
PRKCDBP	2.72053163494311e-82	-0.748754348948317	0.991	0.979	4.99788866655398e-78
FKBP5	2.75818061256824e-82	-0.551329223959519	0.147	0.604	5.06705360334911e-78
TUBGCP2	2.77705162788224e-82	0.386690635226115	0.838	0.339	5.10172154558247e-78
SLF1	2.94789153003554e-82	0.299252652818994	0.691	0.212	5.41557152982828e-78
TMEM106B	2.98999772727506e-82	0.286583197829288	0.716	0.218	5.49292482477701e-78
EXOSC2	3.28671231189143e-82	0.25765977436145	0.624	0.171	6.03801918817575e-78
CD81	4.47183247240979e-82	-0.619360163620521	0.339	0.693	8.21520343506403e-78
TMX2	4.50499179701972e-82	0.456018662734522	0.893	0.435	8.27612043030494e-78
SLC25A3	4.60884919192221e-82	0.387521639912943	1	1	8.46691685048029e-78
PSMA2	4.80373802214195e-82	0.49810752078056	1	0.963	8.82494712047697e-78
GOLT1B	4.91898194020103e-82	0.391201466470561	0.816	0.326	9.03666172234332e-78
2003-03-01	5.37877720019366e-82	-0.493415857577316	0.039	0.54	9.88135159447577e-78
MRGBP	5.93441255479241e-82	0.424279170010626	0.869	0.379	1.09021093044091e-77
SMIM10L1	6.39068919051632e-82	0.485758266694356	0.963	0.625	1.17403351118975e-77
UTRN	6.50406414372561e-82	-0.621289840062347	0.341	0.704	1.19486162384383e-77
SBNO1	6.72766500027669e-82	0.474964877853674	0.928	0.471	1.23593933720083e-77
HGS	1.2877945638827e-81	0.399737826743168	0.84	0.349	2.36580739330891e-77
CANX	1.3076497223417e-81	0.618419009057844	1	0.902	2.40228330491394e-77
TMEM248	1.44978745345162e-81	0.472426121604435	0.954	0.552	2.66340453073598e-77
PYCR2	1.48681727840795e-81	0.396840140754917	0.869	0.367	2.73143202216324e-77
DNTTIP1	1.72482584077417e-81	0.480279013548567	0.915	0.497	3.16867755208624e-77
RASIP1	1.80053379818881e-81	-0.515796613381111	0.037	0.537	3.30776064065266e-77
ADGRL4	1.93285346705162e-81	-0.581646384989131	0.175	0.62	3.55084510432052e-77
TNPO3	2.49790849995651e-81	0.350837584413376	0.801	0.302	4.5889077052701e-77
OAF	2.53712906814988e-81	0.5789887658881	0.963	0.692	4.66095981109815e-77
AP2S1	2.85688736511184e-81	0.452841694589823	1	0.995	5.24838777844697e-77
COLGALT1	3.18018919439272e-81	0.460735224276659	0.873	0.421	5.84232556901887e-77
DNAJB6	3.57436312617333e-81	0.523956483728519	0.996	0.857	6.56646249909303e-77
NUP93	4.6680423427823e-81	0.409971219910424	0.821	0.331	8.57566058792536e-77
THOP1	4.88132383112784e-81	0.457670999069393	0.891	0.431	8.96748001016495e-77
LGALS3	5.06876313865472e-81	-0.669858110837973	0.893	0.937	9.3118247620226e-77
TRMT1	5.57742841072942e-81	0.314171256083447	0.731	0.236	1.0246293733351e-76
SNX17	6.62074259739864e-81	0.509529199968248	0.985	0.79	1.2162966225681e-76
PPP1R14B	7.02939051867601e-81	0.665059397523553	0.985	0.89	1.29136933218597e-76
L3HYPDH	7.41977715294905e-81	0.251388414529421	0.624	0.169	1.36308726076827e-76
FLNA	9.92505584116602e-81	-0.664500784124166	0.777	0.867	1.82333200858061e-76
TMSB10	1.59519492052791e-80	-0.355271353407849	1	1	2.93053258850182e-76
NCAPH	1.7872252194021e-80	0.282810919660244	0.606	0.168	3.2833114505636e-76
POLR2E	2.47330171033907e-80	0.504066497939434	0.996	0.927	4.5437025720639e-76
DKC1	2.70590197226278e-80	0.489385880383166	0.932	0.525	4.97101251324395e-76
GNAS	3.52706967110399e-80	-0.648240189975213	0.958	0.977	6.47957969278514e-76
GLT8D1	3.54161584348278e-80	0.417625357020547	0.895	0.403	6.50630246606222e-76
DDIT4	4.34046381424369e-80	0.795787351679193	0.827	0.393	7.97386607314709e-76
DDX21	5.18437814705588e-80	0.546373471133946	0.978	0.66	9.52422109395636e-76
GMPS	5.86031529349914e-80	0.442782101763008	0.906	0.455	1.07659852256873e-75
CCDC109B	6.41348973628894e-80	-0.605757184359931	0.661	0.827	1.17822219945364e-75
ELF1	8.85216132619495e-80	-0.583970246663688	0.315	0.69	1.62623055723528e-75
CCNH	8.86034453585003e-80	0.391964637620602	0.825	0.333	1.62773389468101e-75
FAH	1.35409630044907e-79	0.261667706920241	0.619	0.176	2.48761031355498e-75
THAP7	1.48719149918703e-79	0.404054706459186	0.821	0.347	2.73211950315649e-75
HSD17B2	1.74716720409532e-79	-0.575297212014758	0.053	0.549	3.20972087064351e-75
EXOSC4	1.97825652661605e-79	0.485353402790182	0.899	0.52	3.63425506504634e-75
UCHL5	2.28517057674926e-79	0.354518853889169	0.805	0.307	4.19808686654606e-75
PSMB3	2.29103268210587e-79	0.538010371656443	0.998	0.964	4.20885614029669e-75
LYN	2.35700978664389e-79	-0.480024977503022	0.046	0.54	4.33006267904348e-75
SNRNP40	2.4333824442208e-79	0.466186395422573	0.947	0.507	4.47036688827803e-75
RBX1	2.83107929043778e-79	0.480718012337946	1	0.979	5.20097576446324e-75
MAF1	3.14058678460163e-79	-0.580932523025075	0.91	0.928	5.76957198199166e-75
CDCA7L	3.25083717235451e-79	0.422914670722303	0.803	0.328	5.97211296933247e-75
CRYZ	3.41317229834765e-79	0.279692298358657	0.659	0.197	6.27033882929448e-75
MLF1	3.44179016331272e-79	0.270309193537688	0.643	0.185	6.32291270902179e-75
PLXNA2	4.12742873781841e-79	-0.558977483940338	0.175	0.616	7.58249933424619e-75
LINC00152	4.59180600201502e-79	-0.709691819414813	0.969	0.978	8.43560680630179e-75
NAA50	5.69219705816031e-79	0.508442711968116	0.921	0.536	1.04571352155463e-74
TM4SF1	5.76322716650734e-79	-0.752786874398937	0.941	0.988	1.05876246275906e-74
FAM198B	6.00043436621761e-79	-0.554503755390437	0.042	0.53	1.10233979741784e-74
ITGA3	6.00244657181935e-79	0.464324341624761	0.904	0.475	1.10270945970893e-74
CBX6	6.11992998672495e-79	0.644480540828937	0.897	0.436	1.12429233786124e-74
DTYMK	6.59137825635905e-79	0.634392202640923	0.998	0.807	1.21090209947572e-74
SLC43A3	6.98912849037091e-79	0.34309055860107	0.694	0.232	1.28397279496604e-74
SF3A1	9.73039836208566e-79	0.368884556410772	0.829	0.331	1.78757148309876e-74
COX4I1	9.76326734555234e-79	-0.390631549181811	1	1	1.79360984405142e-74
MPLKIP	9.78981239622019e-79	0.509821323969835	0.987	0.789	1.79848643530961e-74
ATRAID	1.0106502648932e-78	0.496675989799974	0.996	0.911	1.85666560163529e-74
UBE2D4	1.07949258816964e-78	0.299299750109831	0.72	0.234	1.98313583372644e-74
GIMAP8	1.52244793977281e-78	-0.509840038751241	0.033	0.52	2.79688911015662e-74
FUZ	1.56927205342803e-78	0.289897838141056	0.702	0.223	2.88290968935263e-74
SERPINB9	1.58927789502753e-78	-0.531036894771721	0.035	0.522	2.91966242095507e-74
NIFK	2.19998373895114e-78	0.458582968283005	0.926	0.474	4.04159012682714e-74
NMT1	4.04120863767466e-78	0.451135310428249	0.912	0.471	7.42410438827212e-74
CSNK2A1	4.84854334862621e-78	0.412051037681118	0.904	0.436	8.90725898576122e-74
MXD4	5.39190421184189e-78	-0.663712121422518	0.328	0.677	9.90546722757473e-74
ERG	5.39423763997367e-78	-0.490704994504061	0.026	0.517	9.90975396839563e-74
MPV17	5.80866275147826e-78	0.477666875641717	0.963	0.645	1.06710943407407e-73
LSR	5.94117486702174e-78	0.294674050437073	0.659	0.2	1.09145323482056e-73
MRPL55	6.0082932642558e-78	0.502432896972307	0.978	0.805	1.10378355557643e-73
USP5	7.46474983816019e-78	0.408476143504988	0.805	0.324	1.37134919276841e-73
BLOC1S4	8.87445034961199e-78	0.379295405083454	0.836	0.348	1.63032527372722e-73
ATOX1	1.25014759866442e-77	0.462690379430834	1	0.985	2.29664615350641e-73
LRP10	1.27982306736635e-77	-0.596970638703017	0.554	0.782	2.35116295705872e-73
NMRAL1	1.68270912053013e-77	-0.477248244158993	0.053	0.534	3.0913049253259e-73
LRRC32	2.28317260088274e-77	-0.507733849504883	0.046	0.53	4.19441638508169e-73
C7orf55	2.63763810780842e-77	0.473818818664797	0.958	0.606	4.84560496785485e-73
BCL2L12	3.94612894744923e-77	0.502938366539878	0.958	0.568	7.24943348935899e-73
FAM136A	4.27256436537549e-77	0.492673165882962	0.956	0.605	7.84912799563131e-73
NXN	4.28173348440792e-77	-0.503494826655315	0.057	0.531	7.86597258420579e-73
DYSF	4.95722608310189e-77	-0.489648972578069	0.033	0.517	9.10692003726648e-73
BPGM	5.15061083674879e-77	0.253972512456482	0.646	0.188	9.4621871681912e-73
ADPGK	5.2190476628111e-77	0.336329424483339	0.729	0.258	9.58791246135028e-73
EPHA2	5.97629391122962e-77	0.429628810011	0.746	0.293	1.09790495443199e-72
EHD2	6.98271297810581e-77	-0.580759501149227	0.551	0.783	1.28279420120782e-72
EVA1C	8.82334247947659e-77	0.309044315880405	0.681	0.218	1.62093624690464e-72
KIF22	9.06569285961371e-77	0.429720033812912	0.86	0.375	1.66545843523964e-72
GIPC1	9.74832318118795e-77	0.514491387050866	0.98	0.806	1.79086445161604e-72
RNASEH2A	1.42206584985955e-76	0.482066533918935	0.95	0.557	2.61247717277698e-72
HLA-C	1.73291206558116e-76	-0.695354586027015	0.978	0.991	3.18353275567916e-72
MRPL4	1.90013024500106e-76	0.51547256504373	0.969	0.726	3.49072927309144e-72
PDE4B	2.22915586983741e-76	-0.568921727599843	0.239	0.64	4.09518224847831e-72
MFGE8	2.32641996905901e-76	0.414637020076988	0.877	0.42	4.2738661251583e-72
SUMO2	2.69195223335059e-76	0.369134285404203	1	0.999	4.94538544788836e-72
TMEM208	2.77402803807608e-76	0.482613439465066	0.974	0.65	5.09616690874956e-72
TPD52	2.80688371993035e-76	-0.785464385262887	0.545	0.765	5.15652608188405e-72
RNF114	3.82974861546145e-76	0.415978684253597	0.895	0.429	7.03563118146422e-72
LEPROT	3.98247397654464e-76	-0.595617000083808	0.742	0.857	7.31620294231016e-72
MAD1L1	5.64602167501437e-76	0.259671610453285	0.661	0.196	1.03723064191689e-71
ANKRD55	6.15053729493753e-76	-0.596875620924651	0.028	0.51	1.12991520645297e-71
PDCD6	6.38792060032077e-76	0.492644802321392	0.991	0.874	1.17352489348493e-71
GALNT2	8.28126356874828e-76	0.307814929046559	0.74	0.252	1.52135093021475e-71
GPIHBP1	8.3582692925495e-76	-0.608224107586752	0.031	0.51	1.53549765173427e-71
HAX1	8.91404368249996e-76	0.50316761745306	0.982	0.814	1.63759896491207e-71
UBE2N	1.00263661185669e-75	0.494257988885552	0.989	0.811	1.84194371964192e-71
ATP5E	1.07198538738446e-75	-0.372935155466229	1	1	1.969344355164e-71
ZNF146	1.18436985365481e-75	0.289578827983226	0.737	0.246	2.17580585814926e-71
MGP	1.61267024953258e-75	-1.13514038795814	0.125	0.57	2.96263651541631e-71
TMEM147	1.71929727205278e-75	0.493726952219106	0.993	0.921	3.15852101848817e-71
GIMAP6	2.55543856253986e-75	-0.480549813048252	0.039	0.518	4.69459618324197e-71
PREP	2.73379509287252e-75	0.251953659505324	0.586	0.164	5.02225496511611e-71
PREB	2.97476456221936e-75	0.372831161406874	0.862	0.373	5.46493997725319e-71
APP	3.20777865994458e-75	0.618874762761948	0.998	0.888	5.89301017618419e-71
HAGLROS	4.373834140809e-75	-0.52810043863157	0.018	0.494	8.03517070008021e-71
COA6	7.02284274111367e-75	0.464792567719284	0.939	0.609	1.29016643996999e-70
PKMYT1	7.59503957750454e-75	0.294054761035848	0.626	0.189	1.39528472078336e-70
SMAD1	1.11757988283928e-74	-0.533504199765708	0.179	0.596	2.05310600276404e-70
RHOC	1.143649657453e-74	0.472975693745333	1	0.998	2.1009987857069e-70
CWC27	1.25415956073256e-74	0.420465003230119	0.893	0.448	2.30401652902179e-70
ITGB3BP	1.51439740586552e-74	0.420141734944873	0.867	0.406	2.78209947431555e-70
EIF5AL1	2.13115994081329e-74	0.361125192627192	0.862	0.371	3.9151539272681e-70
LUZP1	2.14478473399316e-74	-0.597989441314583	0.63	0.821	3.94018403481883e-70
SRSF10	3.83082614301106e-74	0.490959422582823	0.976	0.678	7.03761070732561e-70
GTF2A2	4.50553272439734e-74	0.509068655956432	0.993	0.856	8.27711416799035e-70
GCHFR	5.44426056671082e-74	-0.55735139493687	0.127	0.57	1.00016510871044e-69
G6PC3	6.41937673890654e-74	0.4465546151696	0.926	0.548	1.17930370070452e-69
P3H1	1.55698516752808e-73	0.380643922543895	0.796	0.323	2.86033745126583e-69
URI1	1.78125310580397e-73	0.252317182127674	0.639	0.194	3.27234008067247e-69
SPTAN1	2.41792865757769e-73	-0.569553347709185	0.387	0.701	4.44197673683598e-69
SELK	2.51427737595618e-73	0.493881404728015	0.987	0.813	4.6189789673691e-69
MYC	4.58808486728573e-73	0.495965900045079	0.921	0.486	8.42877070969062e-69
BDP1	4.67838796851008e-73	0.450483889097464	0.932	0.522	8.59466653694987e-69
SWAP70	5.3464786016655e-73	-0.559167281320314	0.284	0.65	9.82201583911969e-69
AKR1C3	5.6443403934937e-73	-0.550230196065542	0.037	0.504	1.03692177368873e-68
CEACAM1	6.78741560651039e-73	-0.530472421854969	0.059	0.521	1.24691612107202e-68
VASP	6.83375352798574e-73	0.504548125609222	0.969	0.66	1.25542886062626e-68
NEK6	6.86205095333059e-73	0.312525641919696	0.751	0.269	1.26062738063636e-68
CCDC59	7.33270121353063e-73	0.468456654140225	0.952	0.602	1.34709053993771e-68
TSPAN15	9.65385562421125e-73	-0.462746598130423	0.053	0.51	1.77350981672385e-68
FZD4	1.02520406429351e-72	-0.461523109434676	0.028	0.495	1.88340238651361e-68
SURF2	1.62644806280084e-72	0.349058274015062	0.796	0.329	2.98794773617142e-68
CCDC34	1.63837487825006e-72	0.408345841117625	0.882	0.415	3.00985848883319e-68
UXT	1.75982884422864e-72	-0.53106711965118	0.941	0.956	3.23298156973244e-68
ZFAS1	2.10348663294303e-72	-0.506598527958339	0.991	0.99	3.86431529337964e-68
GALNT18	2.75350766041799e-72	-0.568147023424354	0.265	0.643	5.05846892295388e-68
GBAS	2.87025731824314e-72	0.438114975170692	0.93	0.561	5.27294971934448e-68
SPAG16	3.48356647991352e-72	0.28853380523482	0.687	0.23	6.39965998024912e-68
CCDC50	3.66446776028685e-72	-0.568848789467395	0.88	0.926	6.73199372242297e-68
BMX	5.15188977541036e-72	-0.528343922451955	0.033	0.493	9.46453670640637e-68
C1orf174	5.69531415763597e-72	0.341030039766797	0.834	0.355	1.0462861638993e-67
GRWD1	6.16477937929877e-72	0.297154209993394	0.7	0.241	1.13253161977098e-67
CENPF	8.32276023555728e-72	0.651711225603905	0.963	0.473	1.52897428287423e-67
CIRBP	8.36377085886728e-72	0.494261694201577	0.996	0.869	1.53650834448251e-67
PPIB	1.11152292761076e-71	0.446590956889623	1	0.997	2.04197877031373e-67
ID3	1.2224690604527e-71	-0.549256257307528	0.998	1	2.24579791095765e-67
PSMA5	1.28072843704225e-71	0.505540783634339	0.985	0.833	2.35282621169032e-67
MYO1C	1.58529025636113e-71	-0.550987283155881	0.495	0.731	2.91233672996104e-67
MYO19	1.91462623488124e-71	0.286911634313853	0.678	0.229	3.51735985610033e-67
ATP5G1	1.97327462996806e-71	0.503138103347503	0.998	0.941	3.62510282271432e-67
DEK	2.21282855100942e-71	0.548843205671665	0.998	0.91	4.06518733105941e-67
CFL1	2.68041392259771e-71	-0.35235962850342	1	1	4.92418841720426e-67
SLC39A7	3.53405049759236e-71	0.395445166567029	0.873	0.414	6.49240416912693e-67
KLHL7	4.33978341596301e-71	0.314640266141482	0.731	0.264	7.97261611346564e-67
MAST4	4.40907262625259e-71	-0.477073192026342	0.081	0.524	8.09990732168863e-67
ACAT1	5.14217971852755e-71	-0.57899176033912	0.663	0.83	9.44669836090696e-67
COX6A1	5.44606368671739e-71	0.391474647044208	1	0.999	1.00049635988685e-66
ABI3	5.58672979828367e-71	-0.473771990064712	0.033	0.488	1.02633813124269e-66
GCAT	7.01251016701215e-71	0.337662229067293	0.792	0.314	1.2882682427818e-66
RBPMS	7.32370529475834e-71	-0.559071808967376	0.573	0.783	1.34543789970006e-66
GOLIM4	8.21805751337413e-71	0.511683005075272	0.902	0.498	1.50973934578196e-66
UBE2L6	8.24513477617558e-71	-0.51356540694433	0.219	0.61	1.51471370973122e-66
MMP14	9.69812622169776e-71	0.317611762115975	0.713	0.256	1.7816427681881e-66
DAP3	1.1643095891017e-70	0.449809776336821	0.945	0.605	2.13895314613873e-66
PSMG1	1.32278080491532e-70	0.460808258639476	0.932	0.597	2.43008061670993e-66
MED8	1.56814017201147e-70	0.414727980365854	0.88	0.453	2.88083031000228e-66
SNRPF	2.06514346293647e-70	0.442349332052451	0.998	0.981	3.79387505576059e-66
RAD51C	2.22212746132744e-70	0.410372009116613	0.895	0.444	4.08227035920463e-66
MPHOSPH10	2.4323759070925e-70	0.365133576907174	0.823	0.344	4.46851777891963e-66
UTP18	2.49293374580697e-70	0.379160287525324	0.829	0.367	4.57976858442199e-66
ARMC6	2.54935521063069e-70	0.32509301509217	0.764	0.302	4.68342045744963e-66
HELLS	2.73336004944091e-70	0.326868256656854	0.783	0.292	5.02145574682789e-66
TMEM14B	2.75595649756738e-70	0.483068707912008	0.985	0.855	5.06296768168104e-66
SSNA1	3.401161283787e-70	-0.556406986810568	0.939	0.94	6.24827339444509e-66
NTPCR	3.99930863522504e-70	0.403871636387884	0.895	0.467	7.34712989377191e-66
EXOSC3	4.10137077106178e-70	0.342480680238039	0.821	0.342	7.5346282435176e-66
RPN2	4.55332200975923e-70	0.611623715894358	0.98	0.788	8.36490786412868e-66
TAX1BP1	4.78973730443155e-70	0.503991228012597	0.969	0.685	8.79922640197121e-66
SERPINB6	5.31903035847868e-70	-0.52752992081518	0.947	0.961	9.77159067156118e-66
SDHB	7.09660545654787e-70	0.467746005520794	0.993	0.806	1.30371738842241e-65
FBXW5	7.98498434075091e-70	-0.54543740026704	0.77	0.859	1.46692147323935e-65
NUMB	9.55755207052226e-70	-0.533902391543364	0.365	0.681	1.75581789087564e-65
ARID5B	1.17530929659159e-69	-0.642464873507195	0.654	0.824	2.15916070876842e-65
BOLA3	1.53617104539263e-69	0.494290241610889	0.985	0.802	2.8220998274908e-65
CCND1	1.74725191975838e-69	0.568640681055228	0.998	0.973	3.20987650178813e-65
LIMS2	1.75215739715118e-69	-0.46576969635873	0.037	0.488	3.21888835430643e-65
DDX24	1.93307282626531e-69	0.464073465994518	0.965	0.6	3.55124808913199e-65
JMJD8	2.16114999878216e-69	0.397656524904692	0.875	0.457	3.9702486627627e-65
LMNA	2.24933149058297e-69	0.625505973203141	1	0.967	4.13224688134998e-65
EIF5	2.51921280022496e-69	0.559233645737644	0.989	0.821	4.62804583529327e-65
MPHOSPH6	2.78651157785194e-69	0.385401591671046	0.882	0.41	5.1191004196718e-65
BRCA1	2.79491359803227e-69	0.26593843498486	0.617	0.191	5.13453577094507e-65
GTF3C6	2.98676228884317e-69	0.47368325886164	0.987	0.892	5.48698100083378e-65
FAM103A1	3.70640807333921e-69	0.353691391430467	0.812	0.367	6.80904227153147e-65
TIMMDC1	3.71594751441682e-69	0.430498736155889	0.945	0.571	6.82656717873513e-65
RAD51AP1	3.92319430202996e-69	0.304550011262399	0.713	0.256	7.20730025225924e-65
RNASEH1-AS1	4.11961902453009e-69	0.295013819365973	0.733	0.267	7.56815210996424e-65
RRP36	4.38224654994286e-69	0.448663273747202	0.869	0.505	8.05062513690003e-65
TCOF1	4.38270416196982e-69	0.311092426165299	0.764	0.296	8.05146581595475e-65
HOXB6	4.46266608209431e-69	0.330628810444965	0.713	0.265	8.19836385941545e-65
ANAPC13	4.55542206849061e-69	0.465325944107087	0.941	0.657	8.3687658820241e-65
CETN3	5.21214214141346e-69	0.29643284693529	0.724	0.264	9.57522632799066e-65
YKT6	5.54743189273459e-69	0.395292125541179	0.838	0.395	1.01911871301427e-64
PERP	5.86598735801406e-69	0.486372532974313	0.978	0.694	1.07764053754076e-64
KLF3	6.64542539022854e-69	-0.532098298626855	0.319	0.648	1.22083109843888e-64
LTBR	6.87206490018949e-69	0.417558569426999	0.908	0.491	1.26246704281381e-64
PGM2L1	8.62425976950499e-69	-0.518151797179209	0.173	0.579	1.58436276225576e-64
FAM133B	9.93285038762801e-69	0.436510789363325	0.921	0.514	1.82476394471114e-64
NF2	1.02531728936831e-68	0.413363909802735	0.794	0.367	1.88361039229852e-64
MRPS30	1.0471680956115e-68	0.343823317709939	0.783	0.315	1.92375250844789e-64
DYNLL1	1.16092430020068e-68	0.50248961866385	1	0.997	2.13273403189867e-64
ANXA2	1.3875447337325e-68	0.411705297705135	1	1	2.54905843033998e-64
TMEM219	1.48231270250318e-68	-0.546676855570174	0.904	0.941	2.7231566657686e-64
KNOP1	1.51112814086376e-68	0.431073622536568	0.941	0.541	2.77609350758082e-64
AGGF1	1.52667584421877e-68	0.30162040583305	0.753	0.288	2.8046561934143e-64
RABAC1	1.56986649914077e-68	-0.549067927446737	0.947	0.973	2.88400174557151e-64
ATG12	1.66942737162988e-68	0.424517588453809	0.939	0.586	3.06690502442125e-64
SLC39A3	1.67676160988088e-68	0.425410747471931	0.923	0.528	3.08037875351216e-64
MAP3K13	1.71593949913733e-68	0.422884230275048	0.917	0.503	3.15235245386518e-64
IL13RA1	1.82233421554351e-68	-0.512489866087052	0.147	0.555	3.34781018737497e-64
RCSD1	2.48618391281393e-68	-0.487420000909008	0.033	0.478	4.56736846623048e-64
SDAD1	2.62773661924326e-68	0.296657825057613	0.744	0.278	4.8274149432118e-64
ELAVL1	3.21028270422513e-68	0.472011706398995	0.956	0.669	5.897610355932e-64
PHF14	3.4694235610548e-68	0.461167159396212	0.954	0.639	6.37367802401377e-64
AHI1	3.66730011332134e-68	0.257406367864878	0.685	0.23	6.73719703818264e-64
TSPAN5	3.80789784710392e-68	-0.55797156213969	0.42	0.697	6.99548913491462e-64
SYNE2	3.82963793520318e-68	-0.572338601264889	0.435	0.711	7.03542785076177e-64
ASF1B	4.44880066264155e-68	0.39528568849285	0.755	0.312	8.17289169733879e-64
AAMP	6.17144992930984e-68	0.440844622378999	0.921	0.519	1.13375706651351e-63
TUBA4A	8.55782017748538e-68	-0.533029193118091	0.068	0.51	1.57215714480584e-63
MRPL24	8.98155658046704e-68	0.467733903693551	0.972	0.677	1.6500017593976e-63
TBL2	1.04568945032731e-67	0.255257404966556	0.615	0.189	1.9210360891963e-63
PPT1	1.19988610879883e-67	0.468810750846086	0.947	0.609	2.20431077047433e-63
BOK	1.20696564100171e-67	-0.542963978603053	0.337	0.657	2.21731657908425e-63
ANKRD1	1.41532332022024e-67	-0.95653117272744	0.072	0.508	2.6000904715766e-63
SHFM1	1.52349919508152e-67	0.398169426524638	0.998	0.993	2.79882037128425e-63
GRPEL1	1.61762731279979e-67	0.423587983024621	0.926	0.512	2.97174313634449e-63
PRPF4	1.62212733956914e-67	0.255697736629149	0.632	0.2	2.98001013552247e-63
ITGB1BP1	2.04466263976722e-67	-0.553710621864573	0.956	0.937	3.75624973551636e-63
STIM2	2.33598240091468e-67	0.31179642169725	0.711	0.262	4.29143326872035e-63
C9orf16	2.84955394335909e-67	-0.536033716109564	0.95	0.961	5.23491554934499e-63
PSMB9	3.01762502075969e-67	-0.537165791977993	0.376	0.702	5.54367892563763e-63
CIAO1	3.05103575850254e-67	0.397592347755964	0.895	0.484	5.60505779194502e-63
PTP4A3	3.217768335106e-67	-0.520944909378055	0.147	0.549	5.91136220842323e-63
WDR74	3.29151987654764e-67	0.339317529801624	0.823	0.342	6.04685116520567e-63
RNASEH1	3.77287373427012e-67	0.395906748897718	0.917	0.501	6.93114633722763e-63
CDC20	4.1812095172735e-67	0.616316965419151	0.95	0.515	7.68130000418314e-63
CPSF4	4.66568183167286e-67	0.311215670849661	0.74	0.287	8.57132409296622e-63
TCERG1	4.89878789959344e-67	0.309645017267178	0.786	0.314	8.99956325034312e-63
DIMT1	5.21555178585575e-67	0.419655995883008	0.891	0.504	9.5814901857956e-63
CAMLG	5.28246313861278e-67	-0.559015278652693	0.731	0.851	9.70441303194553e-63
TMEM9	5.33107561108573e-67	0.313062492216925	0.79	0.325	9.7937190051256e-63
GNPDA1	5.51184646656211e-67	0.304097597734532	0.775	0.298	1.01258131437213e-62
TRMT10C	5.79147111066384e-67	0.373847623059096	0.838	0.386	1.06395115774005e-62
LY96	7.09704919469163e-67	-0.449302629879531	0.031	0.469	1.3037989075568e-62
C5orf15	8.72214034903757e-67	0.316723768896444	0.746	0.288	1.60234440352169e-62
EWSR1	9.38183926953286e-67	0.473130547388557	0.982	0.707	1.72353769220588e-62
TIMM44	1.12550698602864e-66	0.378750162253819	0.834	0.388	2.06766888403321e-62
CMAS	1.15713181271476e-66	0.423863529352232	0.908	0.516	2.12576685313828e-62
SNRPC	1.19063699906349e-66	0.466825820817985	1	0.92	2.18731923097953e-62
NFKBIA	1.30870244906264e-66	-0.588775868328444	0.479	0.743	2.40421726917297e-62
YWHAZ	1.66335986520739e-66	0.458224518173895	0.996	0.915	3.0557584083725e-62
MRC1	2.07973582939001e-66	-0.452662387347557	0.028	0.465	3.82068269217239e-62
ODC1	2.1454461400111e-66	0.464159085000457	0.95	0.535	3.94139910381439e-62
MRPL47	2.30491776070427e-66	0.459644680519537	0.956	0.688	4.23436441818981e-62
PALD1	2.43297682226611e-66	-0.426733283948233	0.033	0.467	4.46962172018507e-62
PPP1R16B	2.43407406356738e-66	-0.427392117322688	0.02	0.458	4.47163746217963e-62
MORN2	2.78744804107906e-66	0.353012059844838	0.834	0.373	5.12082079626635e-62
DDX39A	3.04777279621066e-66	0.507098931480057	0.967	0.689	5.59906340391861e-62
GPN1	3.19094904597571e-66	0.313013789798383	0.755	0.293	5.86209249236198e-62
ARMCX6	3.27010008318861e-66	-0.538146989659055	0.394	0.676	6.00750086282579e-62
RER1	6.03638752948784e-66	0.442596640712349	0.993	0.884	1.10894475304221e-61
DHRS3	7.24347005735878e-66	-0.553651426940167	0.228	0.591	1.33069788423738e-61
FOXN3	1.18163417469981e-65	-0.443554772193058	0.044	0.476	2.17078014234102e-61
CRELD2	1.27863100367482e-65	0.496899521065165	0.98	0.695	2.348973016851e-61
SYNGR2	1.30441117965784e-65	-0.517390829349824	0.495	0.731	2.39633377814941e-61
PLK1	1.41775701209539e-65	0.697240210512966	0.737	0.31	2.60456140692045e-61
CARD8	1.61760441479601e-65	-0.480591838070762	0.234	0.598	2.97170107042175e-61
MT-ND1	1.64465530055918e-65	0.366333214630591	1	1	3.02139625265726e-61
IER3	1.64888540401308e-65	-0.528440485855515	0.063	0.489	3.02916737571243e-61
DAB2	1.92721596108399e-65	-0.597996653922544	0.565	0.761	3.5404884421074e-61
MCM5	2.20142814886602e-65	0.440214251428325	0.845	0.397	4.04424365228177e-61
DNAJB4	2.27610687846186e-65	-0.554009151074821	0.326	0.651	4.18143594642228e-61
SFT2D1	2.36203622805895e-65	0.419556919933656	0.961	0.654	4.33929675456709e-61
TBC1D4	3.04115780704733e-65	-0.485770781759122	0.151	0.549	5.58691100732666e-61
HOXB7	3.28468796548101e-65	0.460016884871028	0.908	0.518	6.03430026138517e-61
ATP5B	3.53467663427084e-65	0.421254529320962	1	0.989	6.49355444481896e-61
SLC35B1	4.49849773676158e-65	0.433686606651136	0.954	0.628	8.2641901922047e-61
ERGIC1	4.60542992655193e-65	0.439669261476995	0.945	0.621	8.46063531806856e-61
LONP1	4.99550297197027e-65	0.307662495334859	0.702	0.269	9.17723850980658e-61
MRPL20	5.61333962819133e-65	0.456245514888995	0.991	0.931	1.03122662309503e-60
NASP	5.76679700278502e-65	0.571635981666565	0.978	0.721	1.05941827738164e-60
DDT	6.51560415988586e-65	0.425373523789124	0.998	0.955	1.19698164021263e-60
POLDIP3	6.55411918619954e-65	0.27652917123005	0.729	0.271	1.20405723569672e-60
RHOJ	7.2725989440011e-65	-0.508437627834908	0.175	0.561	1.33604915200244e-60
PTMS	8.92021225280765e-65	0.404155913900842	1	0.998	1.63873219296329e-60
ZC3H13	8.93045754001372e-65	0.430241059087214	0.908	0.516	1.64061435467592e-60
PRPF38A	1.02165897785539e-64	0.350209110419839	0.858	0.415	1.87688970821815e-60
PDLIM5	1.02409887485269e-64	-0.517038013904703	0.374	0.675	1.88137204299187e-60
FKBP1A	1.18105303184112e-64	-0.364130676671002	1	1	2.16971252479532e-60
CRIM1	1.57142028130048e-64	-0.609922560400401	0.42	0.688	2.88685619877711e-60
VKORC1	1.9283071112776e-64	0.408776527005073	0.991	0.967	3.54249299412809e-60
EZH2	1.99245160510548e-64	0.333726657342116	0.764	0.303	3.66033284373927e-60
TARS	2.02641468017987e-64	0.420591676928708	0.93	0.536	3.72272640895844e-60
PXDN	2.0422751039719e-64	-0.522319937794757	0.495	0.724	3.75186359350679e-60
HJURP	2.14884427933602e-64	0.290989672278252	0.497	0.138	3.94764182556821e-60
PSMD6	2.50363834395706e-64	0.438367459624085	0.95	0.603	4.59943400168351e-60
ANP32E	2.67903958514254e-64	0.498915249912722	0.952	0.545	4.92166362186536e-60
NUP62	3.89735668959328e-64	0.317844158269254	0.764	0.311	7.15983397445182e-60
DPCD	4.10356939856178e-64	0.297378392946276	0.709	0.273	7.53866734209785e-60
NME3	5.11747706276248e-64	0.428891659895946	0.943	0.594	9.40131711200095e-60
C21orf59	5.21383237343551e-64	0.391758222732788	0.891	0.476	9.57833145323837e-60
NUF2	1.18351195915464e-63	0.360240653517433	0.667	0.236	2.174229820163e-59
POLDIP2	1.18831378537256e-63	0.425620997533582	0.967	0.7	2.18305125510794e-59
TMEM98	1.22106086851904e-63	0.438820750032493	0.88	0.51	2.24321092155634e-59
C4orf48	1.25459783592574e-63	-0.542599755485448	0.917	0.938	2.30482168437917e-59
PKIG	1.62550522334668e-63	-0.530332825257167	0.751	0.849	2.98621564581019e-59
AK5	1.7493619088228e-63	-0.52896467517156	0.072	0.485	3.21375276269836e-59
OXLD1	2.29169297625647e-63	0.353667216383798	0.869	0.424	4.21006916668075e-59
CCDC14	2.59541356761416e-63	0.2686743837823	0.663	0.235	4.76803426506397e-59
KATNB1	2.89199216647759e-63	0.27113085606361	0.707	0.259	5.31287880903598e-59
LSM10	3.12396757550646e-63	0.446923511799089	0.952	0.694	5.73904083296292e-59
CCDC85B	3.26683021923655e-63	-0.561706702984049	0.972	0.977	6.00149379575947e-59
TALDO1	3.7645078603669e-63	0.439785581308703	0.993	0.949	6.91577739028003e-59
FAM89A	4.25288364423505e-63	0.334191554325216	0.74	0.301	7.81297254282421e-59
RSL24D1	4.28673851279972e-63	0.474694661085632	0.985	0.834	7.87516732186437e-59
PYGL	4.94046671123532e-63	0.318038166748035	0.755	0.299	9.07613139521041e-59
MSH6	5.09313952199219e-63	0.289836511709918	0.665	0.233	9.35660661585185e-59
ANXA2R	5.15524493335333e-63	-0.444485897933569	0.068	0.488	9.47070046706341e-59
DHPS	5.36687698250731e-63	0.433062957257196	0.947	0.647	9.85948970456418e-59
ZNF22	5.41289179743711e-63	-0.536352237222109	0.589	0.765	9.94402352107171e-59
BAG1	6.25780283999888e-63	-0.530466819414472	0.709	0.826	1.14962095973619e-58
HLA-DPB1	6.87606439422464e-63	0.366479074129207	0.823	0.387	1.26320178986301e-58
NMRK1	7.46104208391554e-63	-0.445956287673636	0.066	0.481	1.37066804123612e-58
MTIF3	9.04872559604738e-63	-0.511183660365207	0.735	0.835	1.66234137924986e-58
IGBP1	1.13576243092797e-62	-0.549617569688717	0.67	0.803	2.08650916185778e-58
ADD3	1.47542492924831e-62	-0.526974625343098	0.481	0.707	2.71050313752207e-58
SEC61A1	1.47750311506193e-62	0.434084108721779	0.965	0.673	2.71432097268027e-58
C10orf10	2.11190834220391e-62	-1.21913489546451	0.267	0.603	3.8797868154628e-58
H1F0	4.36972979178022e-62	-0.52981800905723	0.083	0.49	8.02763060047944e-58
2001-03-01	5.46889889584621e-62	-0.466243211441248	0.026	0.442	1.00469141615591e-57
ENAH	6.12880035949865e-62	0.340757237737725	0.766	0.328	1.1259219140435e-57
CTNNBL1	6.57439823649066e-62	0.312713829511098	0.759	0.313	1.2077827000257e-57
SLBP	7.97723814295407e-62	0.431951703548044	0.947	0.597	1.46549841924209e-57
CSRP1	9.35522342031356e-62	0.571794782466634	0.943	0.695	1.7186480945458e-57
PUM3	1.26290180195895e-61	0.325642729258093	0.742	0.3	2.32007690037878e-57
PEPD	1.63115666643621e-61	0.453068707709741	0.932	0.651	2.99659791190996e-57
SERINC2	1.64633117800672e-61	-0.521880517396625	0.532	0.74	3.02447500711614e-57
LIMCH1	2.05615833052472e-61	-0.621159387955143	0.575	0.767	3.77736846900696e-57
AP1M1	2.74653330777874e-61	0.366196650936859	0.807	0.402	5.04565633972033e-57
TNFSF12	2.82331238093062e-61	-0.42033375944958	0.07	0.478	5.18670717500763e-57
DMTN	2.83734608362011e-61	-0.415826960136123	0.044	0.454	5.2124884902185e-57
ANKRD28	3.52559538110709e-61	0.325145019216013	0.698	0.284	6.47687127463184e-57
S100A16	4.25967503209897e-61	-0.37668801794538	1	1	7.82544900146903e-57
RP11-490M8.1	4.50271477704962e-61	-0.468904536985667	0.138	0.526	8.27193731691787e-57
AP3D1	4.79268880327421e-61	0.403182175422835	0.963	0.704	8.80464860049505e-57
AHCY	5.07213039851799e-61	0.4295559167664	0.976	0.751	9.31801075511739e-57
UTP6	5.1728038742906e-61	0.269340308406996	0.656	0.232	9.50295799745926e-57
FADS2	5.89888098734006e-61	-0.539395189039439	0.348	0.642	1.08368342618424e-56
MPST	6.32005685035358e-61	-0.487033587430435	0.965	0.969	1.16105764397846e-56
MFAP2	7.3881256544657e-61	-0.44913724280485	0.02	0.431	1.35727256398189e-56
L3MBTL3	8.28950496562909e-61	-0.449221474678356	0.144	0.532	1.52286495723572e-56
SNHG19	8.54147459588449e-61	-0.559273384696659	0.573	0.749	1.56915429800994e-56
ISCU	1.11262262015065e-60	0.420675686675525	0.985	0.873	2.04399901547877e-56
HLA-DPA1	1.14764120465483e-60	0.432579920661331	0.632	0.252	2.10833165707138e-56
CDT1	1.2494619180509e-60	0.416107313896007	0.895	0.495	2.29538648965132e-56
RALY	1.29211413515472e-60	0.402256488625709	1	0.938	2.37374287769273e-56
PML	1.34974485325828e-60	-0.468296909644013	0.315	0.636	2.47961626992079e-56
STAP2	1.60617963334476e-60	-0.408044436232796	0.033	0.445	2.95071260441767e-56
LINC01420	1.64431946030664e-60	-0.499826708327527	0.93	0.927	3.02077928052932e-56
PDCL3	2.42355528850717e-60	0.292592071310331	0.757	0.315	4.45231342051652e-56
TCHP	3.05414339909695e-60	0.254810186854465	0.702	0.258	5.610766838481e-56
TIMP2	3.17209527110368e-60	-0.535881023671087	0.525	0.725	5.82745622254457e-56
POLE3	3.2525395555406e-60	0.325102332871049	0.818	0.38	5.97524041748364e-56
TBL3	3.52398711954854e-60	0.2690193592928	0.63	0.218	6.47391673732262e-56
BCL2L13	3.60177429529501e-60	0.271235321883023	0.755	0.303	6.61681955788646e-56
HIRIP3	3.67828741675774e-60	0.268171603764374	0.705	0.263	6.75738181332565e-56
CLTB	3.7767914512313e-60	-0.482050829132389	0.939	0.928	6.93834357505702e-56
MYO6	3.99458094712736e-60	-0.470092536441547	0.177	0.548	7.33844465796767e-56
C1orf115	4.30263369459648e-60	-0.414195560282866	0.024	0.433	7.9043683603432e-56
TMEM261	4.36553570819696e-60	0.427350486759852	0.976	0.797	8.01992564952864e-56
KCNK6	4.52269012606184e-60	-0.416605610268989	0.035	0.442	8.30863403058821e-56
HSPB11	5.14170276792332e-60	0.417660508211965	0.954	0.648	9.44582215495192e-56
SCNM1	5.14387563419677e-60	0.333559956843876	0.821	0.388	9.44981392758289e-56
PPP2R1A	6.70519406568914e-60	0.44444875227474	0.985	0.825	1.23181120180775e-55
XBP1	1.092570851371e-59	0.483569612229769	0.919	0.555	2.00716191105366e-55
EMC7	1.10450434199333e-59	0.422876150491991	0.943	0.645	2.02908492667595e-55
AK6	1.23381762919049e-59	0.389151395827715	0.904	0.521	2.26664636658586e-55
MANBAL	1.68215683987163e-59	0.327117671321899	0.838	0.403	3.09029033052818e-55
C10orf54	1.9408178753403e-59	-0.437803891890589	0.07	0.472	3.56547651878766e-55
DOCK6	2.04296025477074e-59	-0.394340681208753	0.066	0.466	3.75312228403933e-55
RBM28	3.38186364163599e-59	0.278240043399055	0.744	0.296	6.21282169604947e-55
PWP1	3.41925838409444e-59	0.386564842275342	0.961	0.59	6.2815195774199e-55
RRS1	3.59551269864995e-59	0.253946021754874	0.698	0.255	6.60531637868982e-55
SGOL1	4.00622869365797e-59	0.284715094720955	0.689	0.254	7.35984273311906e-55
RHOG	4.80933644541876e-59	-0.491897188719883	0.676	0.791	8.83523198387881e-55
NR2F6	5.02953783850179e-59	0.388467284915352	0.884	0.493	9.23976396311163e-55
ZMAT5	5.39791159090609e-59	0.315904866551856	0.834	0.375	9.91650338365357e-55
CDC42EP5	5.69314410181559e-59	-0.423057599897235	0.079	0.475	1.04588750294454e-54
TSR1	5.74674438581744e-59	0.261617383186586	0.615	0.214	1.05573441111852e-54
EIF2AK1	5.92026052977593e-59	0.36325929946655	0.928	0.559	1.08761106192514e-54
IRF2BP2	6.06850276105338e-59	-0.528318325049039	0.446	0.678	1.11484464223312e-54
PIM3	6.70121742277742e-59	-0.607150436556083	0.934	0.934	1.23108065273844e-54
USP1	6.74801473818311e-59	0.407877222713396	0.902	0.497	1.23967778755162e-54
SMARCD2	6.81657795236683e-59	0.265707844822063	0.683	0.259	1.25227353562931e-54
GBGT1	8.81555857473624e-59	-0.389780155584587	0.02	0.421	1.6195062657648e-54
GLRX3	9.98136991107775e-59	0.41223205303574	0.993	0.812	1.83367746636409e-54
PRPS1	1.06192417287408e-58	0.279978366066602	0.742	0.299	1.95086089798697e-54
CCDC137	1.12786632371762e-58	0.288501774064383	0.755	0.303	2.07200322330164e-54
BECN1	1.26456808980662e-58	0.385718512257745	0.888	0.506	2.32313803778374e-54
SRSF1	1.60203690622493e-58	0.403794722334305	0.954	0.615	2.94310200042582e-54
MAPK3	1.71440681957724e-58	-0.497752151477952	0.742	0.829	3.14953676824534e-54
HMBOX1	1.81118481510631e-58	-0.44783059872207	0.151	0.522	3.32732762383179e-54
RELN	1.89058844270029e-58	-0.422326842719068	0.028	0.43	3.4732000280847e-54
ERAL1	2.04822716663766e-58	0.331550400278225	0.858	0.415	3.76279812783004e-54
UGP2	2.04926033833498e-58	0.440320991423018	0.897	0.517	3.76469616755519e-54
MAOA	2.16904217930507e-58	-0.391669303472578	0.013	0.412	3.98474738760133e-54
MALL	2.3854916367121e-58	-0.508300458126748	0.026	0.425	4.3823866858038e-54
NADK	2.83839588390882e-58	0.293504505293349	0.772	0.331	5.21441707832889e-54
COPS7B	3.10398147377442e-58	0.287951880234681	0.764	0.323	5.70232436547098e-54
SIGMAR1	3.13820828970901e-58	0.426375602502781	0.93	0.62	5.76520244902443e-54
LDOC1	3.7655207364732e-58	-0.394514827454643	0.015	0.415	6.91763814497491e-54
THOC3	4.02267490706422e-58	0.380339315452135	0.915	0.537	7.39005607176767e-54
P4HB	5.47766246088883e-58	0.370899336965036	1	0.997	1.00630137068989e-53
COA1	6.2656514573384e-58	0.407861136408571	0.965	0.612	1.15106282922764e-53
MPG	6.62934329041791e-58	0.408266200400671	0.991	0.959	1.21787665588267e-53
MAP3K11	6.70300050851825e-58	-0.505062862058301	0.632	0.767	1.23140822341989e-53
SCO2	6.71538613613534e-58	0.398907258004328	0.877	0.507	1.23368358706942e-53
CCT4	9.89704943980024e-58	0.515611571575767	0.996	0.905	1.8181869525857e-53
HES1	1.00167924211364e-57	-0.704175475457462	0.941	0.937	1.84018493568697e-53
CASP10	1.14147291943687e-57	-0.366159262924123	0.018	0.413	2.09699990029747e-53
C1QBP	1.17685629592988e-57	0.398215940428783	1	0.97	2.16200270125278e-53
TSNAX	1.30457035412595e-57	0.269400982292596	0.654	0.24	2.39662619756478e-53
ZNF593	1.36098113710515e-57	0.413906038457869	0.956	0.645	2.50025844697587e-53
STAMBP	1.36998213420097e-57	0.273506179535999	0.74	0.296	2.51679417874059e-53
CD164	1.46954407719771e-57	0.407255824824577	0.939	0.603	2.69969942421991e-53
SNHG15	1.6311630192999e-57	0.300234551883199	0.761	0.308	2.99660958275584e-53
C4orf32	2.43190152176785e-57	-0.473315756960338	0.267	0.587	4.46764628563971e-53
PIGS	2.45462235814609e-57	0.300744544719946	0.786	0.348	4.50938673415018e-53
MYZAP	2.50577204161771e-57	-0.385131280474342	0.018	0.411	4.6033538176559e-53
RAE1	3.71750634755764e-57	0.250745214709728	0.656	0.233	6.82943091109815e-53
OPN3	4.51942170199385e-57	0.290603011592193	0.737	0.308	8.30262960873291e-53
MEF2C	4.8401710242132e-57	-0.511033247387568	0.705	0.851	8.89187818858207e-53
TMA16	5.72373237245199e-57	0.359101888104926	0.891	0.477	1.05150687414315e-52
BCS1L	6.84413224253075e-57	0.26288624275263	0.713	0.278	1.25733553427532e-52
MAPKAPK5	7.25169643899395e-57	0.273794724221457	0.716	0.29	1.33220915280758e-52
DNTTIP2	8.47357250986818e-57	0.31038946070896	0.794	0.342	1.55668000578788e-52
GABARAPL2	1.08542838444886e-56	-0.498497518381068	0.976	0.978	1.994040485071e-52
SLC30A3	1.0992282938499e-56	-0.414307969933722	0.044	0.432	2.01939229863165e-52
SIAH2	1.12636151485986e-56	0.277726584861934	0.731	0.3	2.06923873894904e-52
MRPS21	1.16195296911657e-56	0.366027660084899	0.996	0.977	2.13462379956405e-52
BTF3L4	1.2137615552379e-56	0.393137992713967	0.932	0.628	2.22980135312754e-52
PRKCH	1.2661319234428e-56	-0.412051866225363	0.103	0.479	2.32601095655676e-52
PPARG	1.26788015412514e-56	-0.436211693593813	0.088	0.469	2.32922263114329e-52
TNFAIP1	1.2790112700284e-56	-0.486964571538763	0.51	0.715	2.34967160416917e-52
TRMT2A	1.29070383096338e-56	0.270913073316755	0.729	0.286	2.37115200786283e-52
MCAT	1.35223295888087e-56	0.251110054035948	0.674	0.256	2.48418716876005e-52
NTHL1	1.40404009474568e-56	0.403102273924582	0.945	0.64	2.57936205805729e-52
TRA2B	1.52492286849701e-56	0.442874538375329	0.961	0.688	2.80143580171586e-52
TMEM14C	1.9726741264317e-56	0.392555521166945	0.998	0.912	3.62399963766767e-52
ZNF467	2.18680901625557e-56	-0.437840858489126	0.026	0.417	4.0173868437631e-52
PPP1R35	2.39564986599977e-56	0.352156211587626	0.827	0.417	4.40104836882818e-52
TUBB6	2.8541077884608e-56	-0.70623611177841	0.954	0.921	5.24328141818134e-52
KIF17	3.41490626229115e-56	-0.367033166553939	0.044	0.429	6.27352429445508e-52
EMC4	5.10926583431798e-56	0.400135198833861	0.982	0.851	9.38623226422556e-52
S1PR1	6.12111356431753e-56	-0.37977945837143	0.063	0.452	1.12450977290077e-51
NDUFAB1	7.62706162644452e-56	0.37980200262829	1	0.968	1.40116749139412e-51
CHORDC1	7.98067123796697e-56	0.324085210504923	0.746	0.328	1.46612911312691e-51
AIMP2	8.32994228425351e-56	0.351772221069615	0.888	0.467	1.53029369704021e-51
ARHGEF7	8.87691927949698e-56	-0.414909314593848	0.131	0.504	1.63077884083639e-51
ACTN1	1.1156554984633e-55	0.49463475475011	0.98	0.755	2.04957071622693e-51
LAMTOR1	1.42979591451047e-55	-0.439882033650203	0.982	0.976	2.62667807454719e-51
BGN	1.56781697861138e-55	-0.607445196778734	0.267	0.592	2.88023657140697e-51
SCCPDH	1.64165718887265e-55	0.372948751625208	0.899	0.526	3.01588842167794e-51
KRR1	1.84303500626014e-55	0.281742617375385	0.781	0.322	3.38583961000051e-51
CPNE1	2.18183673337458e-55	0.390862183054167	0.963	0.738	4.00825226288245e-51
TROVE2	2.33205460665086e-55	0.32691591036264	0.818	0.381	4.2842175178783e-51
CLN6	2.46512113996459e-55	0.294049669667384	0.77	0.337	4.52867404622895e-51
SAT2	2.53110102267666e-55	-0.513906017128446	0.713	0.816	4.6498856887593e-51
HAT1	2.77164388168882e-55	0.281851012334233	0.759	0.313	5.09178697505054e-51
CHCHD5	3.69268177295622e-55	0.403878035296088	0.952	0.7	6.78382568509788e-51
MRPL2	3.71433628637277e-55	0.364179861018253	0.921	0.547	6.82360719169541e-51
IFT27	4.25821799791818e-55	0.34672957189263	0.864	0.462	7.82277228397549e-51
RAD1	4.48519980464914e-55	0.261372715366719	0.687	0.275	8.23976056112094e-51
SAMM50	4.5099807475993e-55	0.393472478079749	0.947	0.651	8.28528563141467e-51
ACE	5.86247203712057e-55	-0.429763118513087	0.026	0.407	1.07699473793942e-50
RWDD1	5.95374271198455e-55	-0.450896428886574	0.976	0.97	1.09376207361868e-50
DAZAP1	6.38274554472303e-55	0.377496296229921	0.926	0.565	1.17257418402107e-50
URM1	6.59930118847462e-55	-0.465670550100103	0.775	0.833	1.21235762133467e-50
ETF1	6.75808781135305e-55	0.338625392553642	0.888	0.483	1.24152831182367e-50
LAMP3	7.03603172216215e-55	-0.358502442929573	0.02	0.401	1.29258938767841e-50
HBEGF	7.45200054680308e-55	-0.490647814050388	0.258	0.58	1.36900702045319e-50
GDE1	8.34418322136685e-55	0.277155531792971	0.74	0.31	1.5329098995973e-50
2015-09-01	8.6276198512147e-55	0.407584408134467	0.989	0.874	1.58498004286665e-50
LGALS9	8.78292058863195e-55	-0.427961067696758	0.039	0.422	1.61351034133758e-50
CUL1	9.40174161517373e-55	0.29818783411699	0.768	0.339	1.72719395212357e-50
HNRNPUL1	1.00233184558599e-54	0.404398308933514	0.974	0.721	1.84138383352602e-50
MRPS26	1.07542123768015e-54	0.419336275299692	0.95	0.686	1.9756563557422e-50
ZDHHC4	1.32537468066979e-54	0.297655529517129	0.805	0.375	2.43484582585847e-50
NDUFB9	1.44169916378941e-54	0.38426571626538	0.996	0.971	2.64854553379753e-50
CNOT11	1.51367865904515e-54	0.266817246914311	0.691	0.278	2.78077906453185e-50
FERMT3	1.78876865751018e-54	-0.386346591180453	0.046	0.426	3.28614690071195e-50
RDX	2.10543681956861e-54	-0.555159755106817	1	0.991	3.86789798122949e-50
MAP2K2	2.15638741844402e-54	0.446133706650243	0.961	0.791	3.96149932642351e-50
KTN1	2.2451405788631e-54	-0.459303741324502	0.996	0.989	4.12454775742941e-50
COX14	2.2496265386868e-54	-0.464972126598689	0.895	0.9	4.13278891422152e-50
PREX2	2.25224708109447e-54	-0.343609518320363	0.009	0.39	4.13760311267866e-50
GSN	2.31483371545707e-54	-0.581502727388079	0.945	0.947	4.25258101866619e-50
PSMB7	2.32520744830118e-54	0.378489102973609	0.998	0.979	4.2716386032741e-50
MRPL19	2.47166308565699e-54	0.356494331759924	0.912	0.533	4.54069225466045e-50
AK1	2.6909656189814e-54	-0.489361151126033	0.786	0.827	4.94357293863073e-50
RNASEH2C	2.70990011326802e-54	-0.482404391176622	0.842	0.868	4.97835749808468e-50
NES	2.7568597834772e-54	-0.491947658856816	0.179	0.523	5.06462710822597e-50
IRF3	3.59165906494286e-54	0.303871026640608	0.845	0.418	6.59823686820653e-50
IDH3B	3.71686191488136e-54	0.409726919590844	0.972	0.696	6.82824702382854e-50
DDX41	3.75887404291206e-54	0.29146002598273	0.742	0.314	6.90542750423375e-50
CNRIP1	3.77394424263709e-54	-0.482426829017434	0.654	0.791	6.9331129681486e-50
BMP4	4.28463655166213e-54	-0.543708296677439	0.02	0.398	7.87130580905849e-50
SET	4.54138939278227e-54	0.426284573144076	1	0.98	8.34298645348031e-50
TCF7L1	5.1759386264149e-54	-0.396757033670491	0.096	0.463	9.50871685058681e-50
PARK7	5.1806610900579e-54	0.32584880491146	1	0.996	9.51739248854537e-50
AHSA1	5.72781568644213e-54	0.407397616642573	0.958	0.648	1.05225701975628e-49
TMED2	7.22472100053334e-54	0.404587359785263	0.993	0.951	1.32725349500798e-49
MTF2	7.78054861639862e-54	0.317670049729663	0.821	0.395	1.42936458631859e-49
SDHC	8.28317410566277e-54	0.414595910570321	0.982	0.79	1.52170191495131e-49
ZWINT	8.3548647343787e-54	0.344424955846231	0.862	0.424	1.53487220035271e-49
APITD1	8.40590696918424e-54	0.257006338075873	0.687	0.275	1.54424916930884e-49
ZNHIT1	8.64896046168708e-54	0.349052875091074	0.996	0.976	1.58890052641653e-49
SRRM2	9.26477280192633e-54	0.448172471861794	0.967	0.813	1.70203141144189e-49
EIF2B1	9.73575392569067e-54	0.339497701145339	0.858	0.461	1.78855535368863e-49
TPM4	1.41421276672671e-53	-0.494301224752955	0.991	0.985	2.59805027375365e-49
NCBP2-AS2	1.48783241278715e-53	0.355681415892767	0.919	0.538	2.73329692553128e-49
HID1	1.79724140863833e-53	-0.345223504968279	0.031	0.406	3.30171219180947e-49
WDR1	1.96952216021991e-53	0.40805664599397	1	0.94	3.61820916053999e-49
DAG1	2.03788238926797e-53	0.310458423121442	0.768	0.352	3.7437937373242e-49
NENF	2.17388134333473e-53	0.419772245271121	0.976	0.706	3.99363741584023e-49
NDUFA11	2.39194850618533e-53	0.331534240026374	0.996	0.994	4.39424860071306e-49
AKAP9	3.05099588172973e-53	0.392005132175555	0.937	0.659	5.60498453432569e-49
ESAM	3.23661775746892e-53	-0.56902085676751	0.035	0.409	5.94599048224615e-49
H2AFV	3.81925254072729e-53	0.389770257076442	0.998	0.977	7.0163488425701e-49
ADGRF5	3.92363533943068e-53	-0.361121341397482	0.018	0.389	7.20811048206811e-49
TAF15	4.12731375539092e-53	0.350269295378994	0.871	0.475	7.58228810002865e-49
OAZ1	4.21528706308442e-53	-0.268348563112407	1	1	7.74390386359238e-49
KDR	4.64815191575384e-53	-0.363514337647655	0.046	0.422	8.53911988443139e-49
NPM3	4.91714609013846e-53	0.381179127328066	0.978	0.758	9.03328908219336e-49
WASF2	5.02522617848072e-53	-0.47759964102793	0.93	0.926	9.23184301248693e-49
EPS8L1	7.91559513645148e-53	-0.414105436207625	0.09	0.455	1.4541739825175e-48
SNAPC2	8.03708800392156e-53	0.291293125816619	0.781	0.363	1.47649343720043e-48
BNIP3L	8.38523151104207e-53	-0.46085465222956	0.265	0.579	1.54045088089354e-48
TBC1D7	9.33050997558186e-53	0.283291297978791	0.799	0.364	1.71410798761414e-48
C5orf56	9.45251092969051e-53	-0.388486384000497	0.092	0.456	1.73652078289344e-48
FBLIM1	9.68858688031894e-53	-0.49936831937656	0.466	0.681	1.77989029578339e-48
PTPRN2	1.2083771128108e-52	-0.353361310885949	0.013	0.383	2.21990959394473e-48
ASCC2	1.25909525854456e-52	0.29442573570899	0.772	0.355	2.31308389947222e-48
ARHGEF12	1.29439464986158e-52	-0.449113214800034	0.335	0.609	2.3779324112607e-48
ITPA	1.36612505818172e-52	0.370324274814737	0.958	0.678	2.50970834438564e-48
PTOV1	1.37335300974274e-52	0.398666696354947	0.976	0.77	2.5229868141984e-48
PIN1	1.37556168774743e-52	0.374752689118362	0.993	0.916	2.5270443765608e-48
AIMP1	1.50585656457107e-52	0.387661924971155	0.963	0.654	2.76640909477352e-48
MORF4L2	1.59075965858088e-52	0.432222368522769	0.991	0.883	2.92238456877893e-48
RSRC1	1.83519193845288e-52	0.330678481777745	0.877	0.461	3.37143111013178e-48
NR2F1	1.95474439579261e-52	-0.491541203172756	0.28	0.581	3.5910609295106e-48
NOL7	2.04642691878267e-52	0.412109578046821	0.987	0.858	3.75949089249564e-48
EFCAB14	2.05060707931543e-52	-0.462349081572393	0.333	0.608	3.76717026541038e-48
SNRPE	2.18289049810853e-52	0.360436449143543	1	0.989	4.01018813407518e-48
ATP6V1D	2.39103552263075e-52	0.292556930672902	0.842	0.411	4.39257135862496e-48
FAM89B	2.43735163421757e-52	0.429189342690828	0.923	0.665	4.4776586872211e-48
PPM1F	3.60884897887337e-52	-0.439233478636607	0.322	0.595	6.62981645908828e-48
LSM3	3.60971476258405e-52	0.408865840726437	0.993	0.938	6.63140699034315e-48
GSK3A	3.83622212961309e-52	0.298758772552309	0.779	0.374	7.04752367431221e-48
CCDC124	3.90677695528795e-52	0.380881008948557	0.982	0.833	7.17713994455949e-48
ARRB1	3.97331855202021e-52	-0.357841521490558	0.061	0.427	7.29938351191633e-48
FLRT2	4.54746387783613e-52	-0.459395158521271	0.186	0.533	8.35414588997275e-48
HM13	5.64453964240906e-52	0.390884979498713	0.945	0.662	1.03695837770697e-47
GTF3A	6.04361485061103e-52	0.383202325310557	0.998	0.965	1.11027248420575e-47
FAM162A	6.05148912952263e-52	0.344454797448889	0.864	0.481	1.1117190679846e-47
ELP6	7.68900083251209e-52	0.309197327491356	0.832	0.419	1.4125463429408e-47
GIPC2	8.30126249323424e-52	-0.356414165631594	0.022	0.387	1.52502493263206e-47
KIF1C	9.99608694703401e-52	-0.439421761826516	0.42	0.649	1.83638113303962e-47
KIAA1462	1.08557594882259e-51	-0.339675480291873	0.018	0.382	1.99431157558198e-47
KLHDC8B	1.17933019240627e-51	-0.427892667898662	0.219	0.54	2.16654749646955e-47
SORBS3	1.24086591747667e-51	-0.478480752376221	0.707	0.793	2.2795947769964e-47
SPRY1	1.30155026711369e-51	-0.485929466955416	0.136	0.479	2.39107799571456e-47
LMAN1	1.34604587409576e-51	0.395053018244064	0.941	0.627	2.47282087530132e-47
ECI1	1.3962404570452e-51	0.392420027132555	0.912	0.598	2.56503334363775e-47
THUMPD3-AS1	1.49592427846886e-51	0.332057014813884	0.877	0.474	2.74816249197515e-47
SCD	1.61339777143463e-51	-0.522727751984576	0.545	0.704	2.96397304590255e-47
TIMM17B	1.63219229425641e-51	0.344894527804091	0.904	0.537	2.99850046377845e-47
PCGF5	1.82520252633001e-51	-0.430394902069401	0.311	0.597	3.35307956112086e-47
CDKN2A	2.0946250035222e-51	-0.359974875639197	0.024	0.387	3.84803559397063e-47
PDLIM2	2.19131514102557e-51	-0.497870305093055	0.722	0.823	4.02566504557807e-47
ZBTB8OS	2.69306348808447e-51	0.338563420487552	0.919	0.543	4.94742693395998e-47
USP16	3.03430260524842e-51	0.396047357202956	0.961	0.685	5.57431731610186e-47
KRT10	3.73560109171692e-51	0.409929764963273	0.996	0.91	6.86267276559315e-47
SUMF2	4.02675344697626e-51	0.36872216342855	0.93	0.606	7.39754875744008e-47
AARS	4.15155909851517e-51	0.315388068521613	0.687	0.286	7.62682921988222e-47
RNF145	4.19938407186839e-51	0.43684314075814	0.93	0.636	7.71468847842942e-47
PRMT2	4.61097122491099e-51	0.40365564305846	0.987	0.85	8.47081523728397e-47
METTL5	4.85247647154283e-51	0.396551937717196	0.969	0.735	8.91448452587133e-47
SCNN1B	4.88213237862904e-51	-0.475366899726481	0.024	0.388	8.9689653927794e-47
MLST8	5.2004882639869e-51	0.353058436191226	0.895	0.543	9.55381698977034e-47
NUSAP1	5.24288634400516e-51	0.371242839075923	0.888	0.437	9.63170650257189e-47
PLIN3	5.9999622717143e-51	0.400360237923058	0.904	0.546	1.10225306893663e-46
NIP7	6.19154137507201e-51	0.288984964232785	0.761	0.34	1.13744806601448e-46
[truncated: 757 more rows]

## Sheet: LECVI_cluster6.markers
	p_val	avg_log2FC	pct.1	pct.2	p_val_adj
[truncated: 428 more rows]

[truncated: 2 more sheets: LECVII_cluster7.markers, MELANOMAII_cluster8.markers]
