# Supplementary material for: DLL4/Notch3/WNT5B axis mediates bidirectional prometastatic crosstalk between melanoma and lymphatic endothelial cells
Source: JCI Insight. 2024 Jan 9;9(1):e171821. doi: 10.1172/jci.insight.171821 (PMC10906450; doi:10.1172/jci.insight.171821)
Supplement: Supplemental table 2 [file jciinsight-9-171821-s099.xlsx]

## Sheet: CC_vs_CTRL_LECI.DE
	p_val	avg_log2FC	pct.1	pct.2	p_val_adj
TIMP1	8.87096477973976e-143	0.83552303610972	0.999	0.877	1.62968493968599e-138
SOX18	2.05924660914972e-133	0.941356266211724	0.981	0.64	3.78304194566895e-129
EDN1	2.61683278683681e-128	1.1269276810275	0.977	0.49	4.8073835126979e-124
EFEMP1	7.64124591330164e-115	0.393013594395721	1	1	1.40377328673264e-110
ITM2B	5.70848614519952e-111	0.365563930992487	1	1	1.0487059897346e-106
RBP1	2.82957075475621e-108	0.601873830988987	0.993	0.897	5.19820443356263e-104
ENG	5.1101174380852e-96	0.645074698167164	0.971	0.77	9.38779674550632e-92
BGN	4.94002372964061e-92	0.749158751560878	0.935	0.58	9.07531759372276e-88
NNMT	2.16495081049411e-89	0.667581490203098	0.93	0.57	3.97723113395872e-85
HLX	1.67869304977833e-87	-0.530676856450929	0.12	0.66	3.08392700174776e-83
WSB1	4.79214278997505e-87	0.494761463718156	0.99	0.897	8.80364551946316e-83
PDLIM1	2.94936538233982e-85	0.265153288957223	1	1	5.41827914389648e-81
HLA-A	2.09173342640372e-73	0.256615219235525	1	1	3.84272347764628e-69
STC1	5.56363269277727e-72	-0.280819755503195	0.006	0.287	1.02209496199011e-67
HLA-B	5.12508362729087e-71	0.319746149937409	1	0.983	9.41529113169606e-67
IFITM2	8.46047884351519e-71	0.264831844650618	0.998	0.997	1.55427456834218e-66
MGP	1.69825575158254e-68	0.841624103692168	0.891	0.543	3.11986564123229e-64
2001-03-01	1.91305307418066e-68	-0.366701309542818	0.07	0.48	3.51446980257729e-64
MDK	6.97526162364378e-66	0.28601515984324	0.999	0.993	1.2814253128796e-61
TNFSF10	3.2887106866748e-63	0.521344910437474	0.902	0.66	6.04169040249027e-59
CD81	1.99630600040293e-61	0.486826121042512	0.881	0.637	3.66741375334023e-57
CEBPD	1.47961040782952e-58	0.48965963623925	0.936	0.773	2.7181922802236e-54
THBS1	2.38234283502262e-55	0.477710374733083	0.944	0.763	4.37660202222005e-51
PLPP1	5.55085116948679e-55	-0.536127980821725	0.558	0.923	1.01974686834642e-50
HMGA1	7.59721297914038e-53	-0.440626878627707	0.747	0.97	1.39568399639788e-48
RHOB	4.91761705545682e-51	0.489035730084573	0.868	0.69	9.03415429257973e-47
TXNIP	4.87050583859423e-50	0.531530165530756	0.716	0.313	8.94760627608146e-46
GRB10	6.86636916009474e-48	-0.432631590328949	0.313	0.747	1.26142067840101e-43
PRCP	2.53434209047028e-47	0.354591702712131	0.965	0.88	4.65583985440296e-43
CYBA	5.16029693267711e-46	0.272143239214897	0.987	0.957	9.47998149502111e-42
S100A4	5.97549033260715e-46	-0.549439145085086	0.131	0.477	1.09775732900326e-41
CREM	8.44702458722506e-46	-0.428473074264558	0.284	0.7	1.55180288691911e-41
NFIB	4.53569585472458e-45	0.272171090688752	0.993	0.967	8.33252685471452e-41
SLC9A3R2	4.59219879577788e-45	-0.365637279611726	0.751	0.963	8.43632840772354e-41
CASP4	1.06738735756098e-44	0.316384564698098	0.952	0.87	1.96089731457528e-40
DUSP23	1.0199617180207e-43	0.564201135400521	0.724	0.373	1.87377167217583e-39
RARRES3	1.04397010475183e-43	0.491608549458006	0.514	0.08	1.91787747943958e-39
IVNS1ABP	1.62480937478535e-42	-0.389376214085667	0.192	0.587	2.98493730241817e-38
HOXD8	5.99562136480914e-42	-0.41388012656241	0.368	0.753	1.10145560092909e-37
ARHGAP18	2.57847035628023e-41	-0.440996107760204	0.416	0.773	4.73690789152241e-37
TGM2	4.58614403185309e-41	0.338367000039235	0.942	0.85	8.42520520091731e-37
SELM	3.5970053567445e-40	0.461586485553474	0.695	0.363	6.60805854087532e-36
A2M	5.56348785555251e-39	0.465917996953348	0.675	0.323	1.02206835394355e-34
TFF3	7.533556143626e-39	-0.456344041038886	0.554	0.853	1.38398959914553e-34
PLP2	6.05443551664295e-38	-0.332111393742243	0.77	0.95	1.11226034876248e-33
RGCC	9.88600719378606e-38	-0.574822950361615	0.556	0.86	1.81615838157044e-33
NUDT4	2.23186989403334e-37	0.4371726095258	0.689	0.423	4.10016818232865e-33
CTSA	6.87398892404182e-37	0.365203484785556	0.827	0.593	1.26282050523572e-32
SULT1C4	1.11616022604254e-36	-0.40018922344977	0.402	0.8	2.05049795126275e-32
NR2F2	1.77584926262687e-36	0.355138061388973	0.885	0.787	3.26241268037181e-32
SOX4	7.14311504603594e-36	0.387540335634756	0.884	0.727	1.31226166510726e-31
LAPTM4A	3.31430529984665e-35	0.301223751422718	0.908	0.823	6.08871026634828e-31
TK1	3.57979712247585e-35	-0.371779242159356	0.185	0.523	6.57644529370039e-31
EPHX1	1.35101349537534e-34	0.385962707492118	0.767	0.527	2.48194689235404e-30
MT1E	1.52043148208526e-34	-0.365880200826247	0.21	0.553	2.79318467573884e-30
CFI	1.75774786309858e-34	0.410025403290947	0.431	0.053	3.2291585992984e-30
DAB2	4.47154979902045e-34	0.368200593162486	0.799	0.597	8.21468413578048e-30
SNCG	4.63338352182013e-33	-0.375802497889406	0.679	0.917	8.51198886793576e-29
MFAP2	5.12600707174366e-33	0.404224511788447	0.655	0.327	9.41698759150028e-29
ALDH1A1	5.9526577651214e-33	0.32507717839185	0.955	0.92	1.09356275803045e-28
CCL2	1.24260472309906e-32	0.649797957634212	0.417	0.057	2.28278913680528e-28
TYMS	1.99088122974084e-32	-0.300478558830636	0.142	0.453	3.65744790715689e-28
VWA1	6.56714189608023e-32	0.395303605138546	0.461	0.117	1.2064496377289e-27
CLU	7.59261629675652e-32	0.449959416704401	0.777	0.593	1.39483953987714e-27
MT2A	1.2540461410466e-31	-0.350664664442282	0.799	0.937	2.30380816571671e-27
PLSCR4	2.35715719474742e-31	0.356272210277556	0.826	0.63	4.33033348247048e-27
KIAA0101	3.59827396329529e-30	-0.363308521653217	0.596	0.883	6.61038909796978e-26
POSTN	4.9411339019467e-30	0.50211350195369	0.451	0.107	9.07735709126628e-26
PLK2	1.18282185256764e-29	-0.342364809854235	0.261	0.613	2.17296202535201e-25
C12orf75	3.59106146095534e-29	-0.324157494244015	0.348	0.69	6.59713900992105e-25
JUN	4.19451638419159e-29	0.432966564592902	0.725	0.403	7.70574604939837e-25
ALDH2	9.69683217188821e-29	0.324345179631513	0.796	0.623	1.78140503829758e-24
DUSP5	4.43932046042939e-28	-0.276136134479743	0.217	0.563	8.15547561785484e-24
LRRFIP1	1.21056782281828e-27	-0.302982148582081	0.676	0.927	2.22393414729947e-23
ESM1	1.47105844990373e-27	-0.374793167037124	0.519	0.833	2.70248147831815e-23
HSPA5	2.05527119671749e-27	0.377362894246431	0.83	0.653	3.7757387154897e-23
PROCR	5.39479665110685e-27	0.359351934122329	0.704	0.503	9.91078092774839e-23
PPP1R14A	5.47185889200945e-27	-0.348112079396673	0.604	0.857	1.00523519705106e-22
BMX	9.59912828367442e-27	0.369970349480661	0.677	0.41	1.76345585699383e-22
PLSCR1	1.01385636415734e-26	0.348137187824739	0.575	0.307	1.86255552659345e-22
NQO1	1.35918786409431e-26	-0.350062106597381	0.497	0.803	2.49696402512766e-22
STOM	1.74992057384245e-26	0.283066992019436	0.873	0.75	3.21477908620597e-22
GBP2	3.4605960788972e-26	0.32791279573805	0.363	0.053	6.35746105654204e-22
SPTBN1	6.61157607454343e-26	-0.271684520572476	0.767	0.95	1.21461264065437e-21
LGALS9	2.02266726924724e-25	0.344069056484804	0.603	0.337	3.71584204033411e-21
APP	2.53524939901999e-25	0.254215078038946	0.93	0.837	4.65750667093963e-21
HOXD9	4.39432242681477e-25	-0.269144822596611	0.235	0.577	8.07280973030142e-21
VMP1	5.16805160273807e-25	0.349715002712819	0.602	0.353	9.49422759939012e-21
HBEGF	5.96666371292589e-25	-0.264592964988526	0.18	0.47	1.09613579070161e-20
IL3RA	1.18720411350174e-24	0.342599245307025	0.497	0.21	2.18101267691404e-20
ACTN1	1.20873010071659e-24	0.292155183125491	0.807	0.643	2.22055806802644e-20
MAP2K2	2.89225627274842e-24	0.264526525927491	0.816	0.697	5.31336399866612e-20
RAI14	4.15218423529746e-24	0.329358775185328	0.615	0.38	7.62797765866496e-20
TIMP3	5.81261746256969e-24	-0.25812414197989	0.908	0.983	1.06783595404868e-19
GIMAP4	2.54400783126946e-23	0.251974143304071	0.923	0.853	4.67359678682513e-19
NT5E	2.60165519688248e-23	-0.280703914951661	0.3	0.633	4.77950076219281e-19
DNAJB4	3.21231423230218e-23	0.311778360081579	0.693	0.507	5.90134247616233e-19
IL32	3.52511899636957e-23	0.396556544474486	0.546	0.277	6.47599610823053e-19
DHRS3	1.69927941736905e-22	0.328090581579071	0.666	0.477	3.12174621764867e-18
EMC8	2.86768665103276e-22	-0.284331801457705	0.548	0.807	5.26822714661228e-18
CTNNAL1	3.78930432305141e-22	0.292408944515311	0.762	0.623	6.96133097187775e-18
LAP3	5.72455161846925e-22	0.310799954080254	0.548	0.303	1.05165737782899e-17
JUP	6.41199146233655e-22	-0.288588238686612	0.599	0.867	1.17794695154585e-17
SULF2	6.76293085188094e-22	0.29583496107656	0.42	0.143	1.24241802679905e-17
GJA4	8.28253556869945e-22	0.463232214783007	0.449	0.17	1.52158460932578e-17
MPC1	1.15501959095821e-21	-0.269197629410504	0.291	0.597	2.12188649054932e-17
HHEX	1.51528112578991e-21	0.314700377875358	0.746	0.627	2.78372295618865e-17
AKR1C3	1.82626081575742e-21	0.308526654837725	0.67	0.507	3.35502374462795e-17
SLC38A2	3.7010047308802e-21	0.280063194066049	0.753	0.593	6.79911579110001e-17
NPDC1	4.33154351729097e-21	0.321271280183494	0.572	0.34	7.95747859561524e-17
HAPLN3	4.92546856244611e-21	0.306657715540072	0.468	0.197	9.04857829606975e-17
HMGN2	5.06356007408201e-21	-0.305424811857974	0.805	0.91	9.30226621209607e-17
CD34	6.89709130484805e-20	-0.307434401671912	0.61	0.84	1.26706464361363e-15
IMPDH2	9.64552618836065e-20	-0.257797171395467	0.69	0.883	1.77197961606373e-15
PRPSAP1	2.98672981761934e-19	0.250773919529033	0.792	0.677	5.4869213479485e-15
KRAS	3.04635877452461e-19	0.27443438949903	0.651	0.473	5.59646570467915e-15
CEACAM1	3.35605296656901e-19	0.269496130178617	0.753	0.597	6.16540490488393e-15
LMNA	4.88685822699111e-19	-0.266098323076158	0.655	0.867	8.97764724880538e-15
FSCN1	6.88054067429619e-19	-0.250252969730846	0.698	0.89	1.26402412727495e-14
TMEM204	1.07549170196677e-18	-0.26513252955054	0.579	0.837	1.97578580568316e-14
PSMB9	1.50445954764224e-18	0.252145270410066	0.708	0.553	2.76384263497356e-14
MGLL	1.56138384773069e-18	-0.268693675021564	0.44	0.723	2.86841826666605e-14
IER3	1.72526033093178e-18	0.294936299867918	0.645	0.467	3.16947575395477e-14
CLDN5	2.75030646771006e-18	-0.257635204114618	0.874	0.973	5.05258801183015e-14
HERC2	3.36696059652783e-18	0.273966221700857	0.589	0.41	6.18544331188127e-14
SNHG19	7.83537054521888e-18	-0.259206924930445	0.409	0.683	1.43943592286216e-13
RNF187	2.12168567654226e-17	0.263300210588708	0.492	0.27	3.89774875637579e-13
NFKBIA	9.53018918851533e-17	0.255696408691209	0.82	0.71	1.75079105582215e-12
TUBA1C	1.3111085445754e-16	-0.259700917270546	0.463	0.723	2.40863750723947e-12
ODF3B	2.2392099783832e-16	0.269019034631586	0.459	0.243	4.11365265128778e-12
FOXC2	2.34087682782508e-16	0.275331420918295	0.546	0.35	4.30042482039746e-12
CTHRC1	3.25301415463583e-16	0.283848914533822	0.54	0.32	5.97611230348148e-12
ART4	5.69802746527561e-16	0.277514909120463	0.441	0.223	1.04678462564578e-11
CASP1	1.12023548350021e-15	0.255687227826155	0.404	0.193	2.05798460673823e-11
BMP4	1.41382497013767e-14	0.309115661492622	0.459	0.253	2.59733785263992e-10
C8orf4	1.41499416641135e-14	0.261792496253279	0.338	0.127	2.5994857831143e-10
RP11-536O18.1	2.13591682480807e-14	0.273775724619062	0.816	0.73	3.9238927988549e-10
CTGF	3.03892093559628e-09	0.261318690060157	0.761	0.67	5.58280165078393e-05
COL8A1	1.24188962264768e-08	0.32266612953036	0.465	0.347	0.000228147542576605
ANKRD1	1.79451588091907e-08	0.261006653647893	0.438	0.29	0.000329670512483642

## Sheet: CC_vs_CTRL_LECII.DE
	p_val	avg_log2FC	pct.1	pct.2	p_val_adj
TIMP1	1.59478183385098e-35	0.840539801431304	0.999	0.967	2.92977370696763e-31
SOX18	6.92285283402032e-35	0.910697695092387	0.991	0.787	1.27179729413787e-30
B2M	2.17431339878936e-34	0.315810400324614	1	1	3.99443114491593e-30
ITM2B	1.11966026724587e-32	0.530788604600006	1	0.984	2.05692787695738e-28
RBP1	2.25820575224465e-32	1.02560349890328	0.984	0.672	4.14854978744864e-28
S100A6	8.81986995351722e-32	-0.297161893908946	0.998	1	1.62029830916065e-27
HLA-A	2.37891010940411e-31	0.451923799382584	1	1	4.37029576198629e-27
IGFBP7	1.25411929401881e-29	0.339454614806144	1	1	2.30394255504196e-25
HLA-B	3.87114161610704e-29	0.576076332977896	0.999	0.951	7.11167426295024e-25
ENG	7.08269684797619e-28	0.585191083395958	0.998	0.967	1.30116223794171e-23
PDLIM1	1.58626002515112e-27	0.416609628698164	0.998	0.984	2.91411829220512e-23
POLR2L	5.98307870694536e-27	-0.297011321345632	0.991	1	1.09915138925293e-22
MT1E	1.77300824280691e-25	-0.6806545026004	0.281	0.836	3.25719344286057e-21
S100A10	3.44339537445117e-25	-0.26715724571366	0.995	1	6.32586164240425e-21
FASN	4.86592653823157e-25	-0.328664337857864	0.088	0.541	8.93919364338522e-21
CAV1	3.07694616943972e-24	-0.402135304074653	0.951	1	5.65265780787771e-20
BOLA3	3.19268921715341e-24	-0.546219190932703	0.309	0.869	5.86528936083252e-20
HLA-C	4.31902364028597e-24	0.422305698514708	0.995	1	7.93447832956935e-20
HMGA1	5.25890405157151e-24	-0.544087069400195	0.84	1	9.66113263314202e-20
BGN	5.88177252013149e-23	0.697129706131108	0.956	0.689	1.08054042967336e-18
TNFSF10	7.04503667211053e-23	0.650328266870132	0.944	0.656	1.29424368703343e-18
CD81	2.77911968069103e-22	0.624069059407932	0.934	0.689	5.10552076539749e-18
PRCP	2.04816544583747e-21	0.499291011892742	0.984	0.918	3.76268474054801e-17
EDN1	5.24194177081037e-21	0.657157208593741	0.983	0.803	9.62997122715572e-17
ID1	6.46202893006144e-21	0.268481430450137	1	1	1.18713933474159e-16
CYBA	6.59520919935264e-21	0.491747902375989	0.969	0.836	1.21160588201307e-16
PPP1R14A	1.03620877258992e-20	-0.613424482644826	0.583	0.967	1.90361913612494e-16
MDK	1.27143933449292e-20	0.368632662830212	0.998	0.984	2.33576120139694e-16
C19orf33	1.64413323511719e-20	-0.395819365544422	0.106	0.508	3.02043716623378e-16
NNMT	1.97361533998775e-20	0.577762182448615	0.951	0.803	3.6257287410915e-16
HLX	3.65724680252472e-20	-0.403726922762874	0.184	0.705	6.71872810091816e-16
DUSP23	3.11368426338859e-19	0.759975176327472	0.872	0.557	5.72014936027119e-15
MGP	3.36086085886625e-19	0.868736614510235	0.916	0.574	6.17423748382318e-15
ITGA10	1.5901734751967e-18	-0.482812758406854	0.134	0.541	2.92130769128387e-14
RAB13	1.61960509436419e-18	0.336576308046964	0.997	0.967	2.97537651885645e-14
VWA1	7.81229972860517e-18	0.683665700151801	0.799	0.344	1.43519758314206e-13
GRN	7.84797669602693e-18	0.40033805957742	0.986	0.951	1.44175179882711e-13
TFPI	8.2931468251254e-18	0.408249752523495	0.986	0.951	1.52353400324379e-13
LAPTM4A	4.46094270541893e-17	0.423972101851305	0.955	0.902	8.19519784412511e-13
S100A4	4.73650922063976e-17	-0.513235175268775	0.109	0.475	8.70144108923731e-13
SOX4	5.28559626877335e-17	0.542026508620018	0.963	0.77	9.71016890536352e-13
TUBA1B	1.16159982646108e-16	-0.618407356482933	0.801	1	2.13397504119165e-12
TXN	1.44962201584776e-16	-0.281048117588821	0.975	1	2.66310060531392e-12
NR2F2	1.84826176852689e-15	0.522278665894176	0.883	0.705	3.39544169496074e-11
HMGN2	1.96258518328879e-15	-0.458520602695727	0.848	0.984	3.60546524021983e-11
PCBD1	3.86285925391056e-15	-0.406633125983952	0.675	0.934	7.09645873535909e-11
IFITM2	4.22174083827068e-15	0.255657527518664	0.993	0.984	7.75576009398707e-11
NFKBIA	9.67680481878904e-15	0.529982116261131	0.878	0.656	1.77772581325973e-10
TXNIP	1.4647825868245e-14	0.557488287335371	0.773	0.344	2.69095209025529e-10
EIF5A	1.9879473163228e-14	-0.382825262910315	0.899	0.967	3.65205801481662e-10
CETP	2.4771015582597e-14	0.544979380069055	0.786	0.492	4.55068327267889e-10
C12orf75	2.79309924324413e-14	-0.355096692582769	0.239	0.689	5.13120261976379e-10
NME1	4.86569556251414e-14	-0.511084160520062	0.475	0.82	8.93876931789472e-10
TYMS	8.42903392174765e-14	-0.422047586288608	0.215	0.607	1.54849782176426e-09
POSTN	1.00538979615694e-13	0.778520224022059	0.674	0.213	1.84700159451991e-09
EFEMP1	1.03942606568279e-13	0.254074723881939	0.998	1	1.90952962526585e-09
CTSA	2.72884057955462e-13	0.449956180366026	0.851	0.623	5.01315302869978e-09
A2M	3.4870943412436e-13	0.548397025041355	0.745	0.311	6.40614101429861e-09
WSB1	3.74797692406805e-13	0.346869849268151	0.977	0.967	6.88540840720542e-09
NHP2	4.16858285378696e-13	-0.384392542487445	0.759	0.984	7.65810356069203e-09
FCGRT	4.5454777305107e-13	0.439511370761842	0.852	0.623	8.3504971387212e-09
ALDH2	6.28972401085549e-13	0.444467989760322	0.831	0.59	1.15548519803426e-08
TMEM59	8.74032069113688e-13	0.361039508616781	0.944	0.836	1.60568431416876e-08
GIMAP4	1.32150625206395e-12	0.350898105361069	0.952	0.934	2.42773913566668e-08
CARHSP1	1.4007838983314e-12	0.288411888527694	0.952	0.951	2.57338009962461e-08
JUNB	1.64001811161425e-12	0.51539608630642	0.828	0.623	3.01287727284654e-08
CEBPD	1.64624842248583e-12	0.542383183104385	0.826	0.557	3.02432297694872e-08
PLXNA2	1.76303692541992e-12	-0.345773617018315	0.28	0.721	3.23887513568893e-08
APP	2.88651554276887e-12	0.31554577806328	0.966	0.951	5.3028177036207e-08
HAPLN3	3.19189090602829e-12	0.523274984680256	0.635	0.18	5.86382278346457e-08
CTHRC1	3.6330808868286e-12	0.511746804049161	0.735	0.361	6.67433289719282e-08
ESM1	3.97921707534798e-12	-0.508413419055711	0.532	0.902	7.31021968912177e-08
PSAP	5.28675643612943e-12	0.340685312466232	0.956	0.885	9.71230024881337e-08
PKM	5.41029862914633e-12	-0.344132379613352	0.87	1	9.93925961160472e-08
NDUFS6	6.22762918330629e-12	-0.294568160923348	0.886	1	1.1440777572652e-07
CENPW	1.09377045185103e-11	-0.35980588422811	0.168	0.508	2.00936569709553e-07
GBP2	1.22624296770595e-11	0.492523829558778	0.535	0.082	2.2527309559726e-07
NT5E	1.51781628104742e-11	-0.34809846240788	0.292	0.705	2.78838028991222e-07
IL3RA	1.56641551492584e-11	0.499659581887443	0.724	0.377	2.87766194247026e-07
CDKN1A	1.56735144492018e-11	-0.35159308585715	0.181	0.541	2.87938133946286e-07
ATP5G1	1.75582015539999e-11	-0.373444593413378	0.678	0.902	3.22561720748533e-07
CIRBP	2.01124577141598e-11	0.317375809569373	0.893	0.869	3.6948596066683e-07
PLSCR1	3.23022528223129e-11	0.409606225261071	0.716	0.459	5.9342468659871e-07
NEDD4L	3.70654193473936e-11	-0.293866570734063	0.199	0.574	6.80928818830967e-07
TXNRD1	3.93478649245461e-11	-0.427278804803791	0.552	0.918	7.22859626528836e-07
IVNS1ABP	5.84879586850823e-11	-0.348662255755886	0.29	0.689	1.07448228900365e-06
FADS2	6.48989132751415e-11	-0.312961668381363	0.245	0.639	1.19225793577762e-06
MGLL	7.47582553516049e-11	-0.354090193083947	0.382	0.82	1.37338390906433e-06
RGCC	7.82066577089686e-11	-0.490315446393349	0.753	0.984	1.43673450877146e-06
ADAM15	1.06184587428503e-10	-0.354126709209162	0.673	0.934	1.95071705564903e-06
DDX5	1.11367203241703e-10	0.254640531867115	0.966	0.984	2.04592689075333e-06
NQO1	1.19845455424571e-10	-0.447034634842227	0.674	0.951	2.2016808616048e-06
SNRPF	1.39682973080813e-10	-0.306610424911961	0.856	0.984	2.56611589846762e-06
CFI	1.49438113592498e-10	0.443777250260862	0.45	0.016	2.74532758480778e-06
PHLDA2	1.69773301616619e-10	-0.275229797684447	0.211	0.607	3.11890532399891e-06
CCL2	1.74299616182481e-10	0.80537841034546	0.684	0.246	3.20205824888835e-06
INSIG1	1.77592590317622e-10	-0.258019925266203	0.186	0.557	3.26255347672503e-06
EID1	1.93480956292514e-10	0.275201015690447	0.966	0.918	3.55443864804977e-06
C17orf89	2.13803091215346e-10	-0.348825961621755	0.559	0.918	3.92777658871712e-06
SLC9A3R2	2.17629820957693e-10	-0.328590661392739	0.79	0.967	3.99807744081377e-06
CASP4	2.3810483456279e-10	0.332118320143023	0.9	0.803	4.37422391575302e-06
GGH	2.40633871287923e-10	-0.363471419275128	0.291	0.689	4.42068484943043e-06
TK1	2.44618804137032e-10	-0.372216652162701	0.282	0.656	4.49389205080142e-06
SLCO2A1	3.64563384380139e-10	0.435323965183496	0.65	0.279	6.69739393444754e-06
TRAPPC6A	4.200951248719e-10	0.415009846654408	0.692	0.426	7.71756753902168e-06
RHOB	4.97226192652132e-10	0.344223797301829	0.948	0.869	9.13454238521232e-06
FAM198B	6.09433132058554e-10	-0.282526377802059	0.247	0.639	1.11958960690477e-05
MT2A	7.03342056301007e-10	-0.408505162349817	0.898	1	1.29210969163058e-05
HBEGF	7.96493239367503e-10	-0.253056270185936	0.195	0.557	1.46323773004204e-05
KAT7	8.92546329152304e-10	0.399895456184971	0.772	0.59	1.6396968612857e-05
CRIM1	1.04197263767739e-09	-0.343159941085832	0.377	0.754	1.91420793267713e-05
CHCHD10	1.1462198172022e-09	-0.296079944308689	0.8	1	2.10572042618216e-05
LRRFIP1	1.1462501062126e-09	-0.333102324135072	0.701	0.951	2.10577607012317e-05
RAMP2	1.25844837766595e-09	0.274983798166426	0.97	0.934	2.31189551461012e-05
MFAP2	1.29445880915068e-09	0.41697919869393	0.702	0.41	2.37805027829072e-05
NUCB1	1.36181219195934e-09	0.309370247529914	0.87	0.77	2.5017851778485e-05
NDUFC1	1.49595585997679e-09	-0.29512963027446	0.812	0.984	2.74822051036336e-05
YPEL3	1.59865897543996e-09	0.34081378033539	0.852	0.689	2.93689640378075e-05
HOXD8	1.74720427440434e-09	-0.306990755646952	0.324	0.754	3.20978897250821e-05
STOM	1.76818538747767e-09	0.30124736871324	0.927	0.885	3.24833337533522e-05
ANAPC15	2.29769192930047e-09	-0.293599127325477	0.349	0.754	4.22108984331789e-05
PPM1F	2.59795161134537e-09	-0.280462605685185	0.247	0.607	4.77269690520259e-05
PSMB9	3.23511617584784e-09	0.360656255427703	0.755	0.574	5.94323192665006e-05
PLEC	3.57219821768676e-09	-0.250295135609536	0.224	0.59	6.56248534571235e-05
SOCS3	3.65006675008661e-09	0.466179505103896	0.605	0.295	6.70553762658412e-05
POLD2	4.16177706028519e-09	-0.278947859169154	0.268	0.623	7.64560063744992e-05
SMS	4.37934895163623e-09	-0.34021542003076	0.559	0.902	8.04530195905092e-05
C8orf4	5.63221838196146e-09	0.438412586061145	0.568	0.213	0.000103469483895014
PLP2	6.06185423199398e-09	-0.305523973649122	0.773	0.934	0.000111362324095961
SNRPG	6.7518628112821e-09	-0.250016703846562	0.917	0.984	0.000124038471706063
UCHL1	8.08877812703867e-09	-0.264045088476139	0.161	0.459	0.000148598942971827
ROMO1	8.23529111408053e-09	-0.281619553909863	0.755	0.951	0.000151290533056773
SLC12A2	8.25511558117684e-09	-0.313701079077536	0.203	0.508	0.0001516547283418
LMNA	9.92751076532653e-09	-0.329693608318469	0.753	0.951	0.000182378300269814
PYCARD	1.02926009822239e-08	0.328946258132236	0.822	0.656	0.000189085372644436
AHNAK	1.06227706565907e-08	-0.309634893344008	0.617	0.918	0.000195150919732229
GRB10	1.11106031849835e-08	-0.319627065223777	0.45	0.803	0.000204112891111333
MALL	1.12421012941221e-08	-0.259454685692683	0.183	0.492	0.000206528642874317
RARRES3	1.14541048934975e-08	0.397457862775156	0.481	0.115	0.000210423360998443
SCD	1.40244189410433e-08	-0.334101796622154	0.344	0.705	0.000257642600365906
EIF4EBP1	1.43013911508447e-08	-0.337100106236447	0.527	0.77	0.000262730856832168
CDK2AP2	1.51312277451375e-08	-0.362788535001124	0.533	0.82	0.000277975784905921
COX20	1.66484156788149e-08	-0.274061861343318	0.268	0.607	0.000305848044435509
CCND1	1.76112234325319e-08	-0.286324861140995	0.853	0.984	0.000323535785679043
BCAP31	1.80531686165342e-08	0.256551698701985	0.886	0.852	0.00033165476065435
RNF187	2.23636672637932e-08	0.363196095122947	0.541	0.246	0.000410842931303146
SIVA1	2.54742835615787e-08	-0.298839040309266	0.733	0.902	0.000467988063309763
VMP1	2.86995807678404e-08	0.363703115259414	0.61	0.344	0.000527239998285996
PCYT2	2.9240090002362e-08	-0.254626662107732	0.245	0.607	0.000537169693433393
TNFRSF12A	3.17090058820795e-08	-0.273088966937206	0.145	0.41	0.000582526147059682
MAGED2	3.51863071184352e-08	0.375903708243825	0.702	0.508	0.000646407648072773
SELM	3.66851881831144e-08	0.346101221362009	0.836	0.754	0.000673943592111994
PRSS23	3.86574033725383e-08	0.363085754122217	0.789	0.672	0.000710175157356901
CSRP1	4.1981141875478e-08	-0.26991289747248	0.339	0.721	0.000771235557394406
EPHX1	4.38737503436333e-08	0.354552393176346	0.716	0.525	0.000806004667562887
C16orf74	4.62527635953242e-08	-0.254203751142291	0.23	0.557	0.0008497095200097
CD320	5.08271439671679e-08	-0.310360440895676	0.439	0.787	0.000933745461820842
LSM4	5.90970058849165e-08	-0.288042383091727	0.711	0.918	0.0010856710951118
LXN	7.39384272008509e-08	0.352545365433041	0.856	0.689	0.00135832284610683
C19orf24	7.41288482955236e-08	-0.30830395932785	0.472	0.77	0.00136182107203706
HSPE1	8.92871397929106e-08	-0.301433063611165	0.731	0.918	0.00164029404513556
NAMPT	8.94880630268756e-08	0.348897258394772	0.762	0.557	0.00164398520586673
ZFP36L2	9.08156987090323e-08	0.319158756864264	0.858	0.803	0.00166837520098363
HYI	9.109748440351e-08	-0.265104460605539	0.339	0.738	0.00167355188597688
TIE1	9.34275218862208e-08	0.267500941591309	0.934	0.869	0.00171635700457176
CCPG1	9.48496154053269e-08	0.319124821784902	0.727	0.541	0.00174248228461126
MYO1C	9.56950223322887e-08	-0.263583225440206	0.427	0.803	0.00175801325526648
ARHGAP18	1.06731311557482e-07	-0.323860671507683	0.572	0.902	0.00196076092462251
PDCD5	1.1156415910204e-07	-0.283487599013918	0.735	0.967	0.00204954516686357
EBNA1BP2	1.23512182916051e-07	-0.274104338620773	0.344	0.672	0.00226904231235077
ACTN1	1.45082303402416e-07	0.286512737153293	0.866	0.77	0.00266530699580578
DTYMK	1.70558990209263e-07	-0.286626716854152	0.369	0.705	0.00313333920913438
MGMT	1.81598296391474e-07	0.30859288735735	0.738	0.623	0.00333614230300777
SEC13	1.84020362326785e-07	0.287916752972336	0.811	0.738	0.00338063807630537
SNCG	2.01817508462144e-07	-0.308627059947618	0.673	0.934	0.00370758944795804
ACAT2	2.57325992276387e-07	-0.28701519964734	0.294	0.607	0.0047273358041095
NT5DC2	2.80532176411596e-07	0.354208197349286	0.593	0.344	0.00515365661285744
SLC25A1	2.81501575876108e-07	-0.256848499141919	0.356	0.721	0.00517146545041998
MAP1LC3A	2.94432988715614e-07	0.306265909675794	0.732	0.639	0.00540902843569454
SNRNP25	3.18851399337883e-07	-0.259723399079773	0.328	0.689	0.00585761905723624
UQCC2	3.67211059261324e-07	-0.29888145765811	0.584	0.885	0.00674603436968979
SEC14L1	3.75987259305276e-07	-0.28109420822623	0.736	0.934	0.00690726194069722
MEF2C	4.30433133759789e-07	-0.279171717599867	0.549	0.869	0.00790748710030108
TGFBI	4.8434710601274e-07	0.355581926638566	0.405	0.098	0.00889794068456004
FN1	5.1276414637465e-07	0.386322509833576	0.717	0.574	0.0094199901330487
CDKN1C	5.32974896054509e-07	0.343303028374957	0.51	0.246	0.00979128181541738
CD34	5.44984873451381e-07	-0.314270352202175	0.665	0.885	0.0100119171101753
P2RY6	5.85355272093004e-07	0.339174451718348	0.322	0.016	0.0107535617036206
SLIRP	6.96989959513281e-07	-0.259376304314667	0.794	0.934	0.0128044025462185
ACTN4	7.32720995674044e-07	-0.278907304816347	0.608	0.852	0.0134608174115279
ITGA6	7.76611850567692e-07	-0.284018507016811	0.398	0.721	0.0142671363067791
TIMP3	7.76644041140107e-07	0.29932249725585	0.909	0.77	0.0142677276797849
EIF1AX	9.526434030217e-07	-0.25978258947134	0.711	0.951	0.0175010119569117
CASP1	9.73407945310562e-07	0.317983788010839	0.403	0.098	0.0178824773633003
TUBA1C	9.97729748202511e-07	-0.275790880441509	0.622	0.934	0.0183292932042283
TCEAL4	1.04815061412038e-06	0.255189032356766	0.847	0.77	0.0192555749320056
SERPINE1	1.05606367037368e-06	0.458195788051846	0.62	0.393	0.0194009456884349
MFGE8	1.07781852029889e-06	0.306297756731616	0.618	0.426	0.0198006040364108
LAP3	1.49299400359024e-06	0.303781625217312	0.716	0.557	0.0274277928399564
GALNT18	1.54380578722881e-06	0.31689814852654	0.691	0.492	0.0283612561171805
LY96	1.62928080815528e-06	0.294929774743263	0.718	0.59	0.0299315177266207
KRAS	1.69875508441244e-06	0.293997138368839	0.653	0.508	0.031207829655741
CISD3	1.73335407175641e-06	-0.263539882396238	0.403	0.705	0.031843447652237
TFPI2	1.74016537413542e-06	-0.379794850399534	0.281	0.557	0.0319685780882419
GJA4	1.92261516085043e-06	0.507762438810606	0.402	0.115	0.0353203631199833
MMP2	2.19496401841049e-06	0.332022334185897	0.333	0.049	0.040323683982219
MIF	2.21384445613511e-06	-0.26938907356525	0.491	0.754	0.0406705365036581
IQGAP1	2.32157399295101e-06	-0.266270174683156	0.462	0.803	0.042649635824503
ITGB1BP1	2.34902602580326e-06	-0.261817532383387	0.649	0.885	0.0431539571200317
SVIP	2.51830975983476e-06	-0.266721294054973	0.55	0.869	0.0462638685979244
EVL	2.53009231553146e-06	0.275976088808077	0.338	0.049	0.0464803259286285
BMX	2.58775292060716e-06	0.360509775331634	0.516	0.213	0.0475396089044742
H1FX	3.13214825713444e-06	0.283822194819263	0.775	0.738	0.0575406956318168
ADIRF	3.22976665071978e-06	-0.282061360814071	0.343	0.639	0.059334043140373
RANBP1	3.36609859718815e-06	-0.268639611324601	0.733	0.885	0.0618385973289436
PTGR1	3.44482588178763e-06	0.313217403016143	0.536	0.311	0.0632848962743206
HN1	3.7606334273341e-06	-0.26328261138472	0.673	0.852	0.0690865966935548
PPP1R14B	3.76589977124946e-06	-0.255494856522069	0.743	0.885	0.0691833446976239
RFNG	4.14095294313054e-06	0.266857147954238	0.342	0.066	0.0760734465182511
MGST1	4.21812092662648e-06	-0.294874373992283	0.401	0.689	0.077491099543055
CLDN11	4.52439933383793e-06	-0.25377167185503	0.262	0.541	0.0831177401619366
RTN2	4.62602895035287e-06	0.282052268737914	0.414	0.131	0.0849847778469326
RHOJ	4.64145133377472e-06	0.265611107071658	0.666	0.59	0.0852681024527754
HSPA5	4.84867662453323e-06	0.331492967340343	0.798	0.738	0.0890750382693
UBE2L6	5.11425263206604e-06	0.257061971845439	0.703	0.574	0.0939539351036853
SLC38A2	6.34605084435509e-06	0.262556257582351	0.847	0.754	0.116583300061647
C10orf11	6.62446260870928e-06	0.295816520498481	0.552	0.361	0.121698002584598
CEACAM1	8.87449054122048e-06	0.306164777348024	0.637	0.475	0.163033265732761
BZW2	9.59482615098876e-06	0.250600736112853	0.809	0.672	0.176266551219815
BNIP3L	1.0321151311965e-05	0.255911344013801	0.68	0.525	0.189609870752109
ANGPT2	1.0680570708755e-05	-0.319667366948603	0.79	0.934	0.196212764490538
LAPTM4B	1.11561056933535e-05	0.289215408803992	0.466	0.262	0.204948817692597
PMP22	1.3005963058167e-05	0.284400538122873	0.591	0.393	0.238932547341587
EFEMP2	1.48062107677548e-05	0.257054815638398	0.683	0.574	0.272004898014423
ARL4A	1.77581726493849e-05	0.283779262033554	0.777	0.689	0.32623538974185
HHEX	1.77728806530092e-05	0.292716563782597	0.688	0.557	0.326505590476433
HEXA	1.82202123546492e-05	0.282221123796661	0.608	0.41	0.334723521167261
GIMAP7	1.96849044925671e-05	0.284392280508048	0.858	0.77	0.36163138043295
HTRA1	2.06818666292325e-05	0.285926022379107	0.42	0.164	0.37994657184563
CXCL12	2.33880289646572e-05	0.265878372181105	0.274	0.033	0.429661480109717
JUN	2.36110488072343e-05	0.335800035596795	0.651	0.492	0.433758577637701
SPHK1	2.47587324261493e-05	0.29216044245932	0.719	0.557	0.454842673400789
PDLIM4	2.63651563618107e-05	0.251832441540856	0.718	0.656	0.484354287522824
AKR1C3	2.67019805384134e-05	0.29451318335032	0.601	0.443	0.490542084471192
LINC01235	2.90114240661091e-05	0.293532880169145	0.835	0.705	0.532968871518489
CDC42EP5	2.98557436848232e-05	0.254244471053869	0.627	0.459	0.548479867233888
HERC2	3.69994057535349e-05	0.27058641096872	0.55	0.377	0.679716083098189
MDFI	3.94571937996234e-05	0.265986639065757	0.448	0.197	0.724868107292882
SPSB1	3.94994358578633e-05	0.252204927010005	0.326	0.082	0.725644136144807
LRRC32	3.98464882753562e-05	0.267856156797214	0.705	0.525	0.73201983610657
ODF3B	4.36865240321891e-05	0.271984130725183	0.43	0.197	0.802565132995346
IFNGR1	5.89042706061078e-05	0.262677937574793	0.499	0.311	1
SRM	9.39821321564461e-05	-0.268221875639247	0.606	0.82	1
IER3	0.000123430851899247	0.274566739268555	0.642	0.393	1
LBH	0.00014880139880517	0.259069197967216	0.408	0.23	1
MCTP1	0.000213736668271552	0.266654045232869	0.344	0.148	1
PLVAP	0.000274147738936289	0.257571551909889	0.341	0.131	1
CCL23	0.000281238847218795	0.324805145092609	0.26	0.066	1
SORBS2	0.000299022444497142	-0.262090362145093	0.722	0.885	1
PROX1	0.000416913360849538	0.271058466068413	0.577	0.41	1
PTTG1	0.00165120511826073	-0.268316471729839	0.361	0.525	1
ANKRD1	0.00226457203652618	-0.263443581032904	0.4	0.574	1

## Sheet: CC_vs_CTRL_LECIII.DE
	p_val	avg_log2FC	pct.1	pct.2	p_val_adj
B2M	2.01550042279843e-145	0.316975185024167	1	1	3.702675826723e-141
SOX18	1.90064038912539e-141	1.00861113134373	0.994	0.76	3.49166645886226e-137
TIMP1	3.30857443072169e-136	0.806845119030541	0.994	0.949	6.07818208667882e-132
IGFBP7	4.70602638705935e-132	0.331738259933917	1	1	8.64544107566673e-128
HLA-A	8.82892771312721e-122	0.415667556687816	1	1	1.6219623101786e-117
ITM2B	6.8480195777911e-119	0.416869058840244	1	0.998	1.258049676636e-114
RBP1	1.71374938220106e-116	0.733637310810303	0.988	0.895	3.14832899004157e-112
HLA-B	1.05432151331573e-115	0.489975628581864	1	0.991	1.93689405211233e-111
EDN1	7.17398061781324e-115	0.875776366048886	0.994	0.755	1.31793197929847e-110
S100A6	6.70342415145407e-105	-0.252294971159031	0.988	1	1.23148605086363e-100
ENG	1.24601035630475e-104	0.565924826159566	0.991	0.955	2.28904562556745e-100
PDLIM1	2.68454093682932e-98	0.29604384727424	1	1	4.93177015504914e-94
NNMT	4.28988055487475e-92	0.637820455994174	0.951	0.735	7.8809395673604e-88
HMGA1	1.12745540597458e-90	-0.605051183444945	0.703	0.981	2.0712483263159e-86
HLA-C	2.29825296352931e-89	0.354684220422019	0.997	0.996	4.22212051929969e-85
TXNIP	5.4618642412416e-89	0.674657149999611	0.82	0.306	1.00339907975849e-84
CFI	1.71786552838046e-86	0.556943069330092	0.581	0.069	3.15589076218775e-82
CD81	1.11484814539991e-85	0.633499138949377	0.911	0.657	2.04808752791418e-81
A2M	1.29418329544083e-85	0.677141514247041	0.786	0.263	2.37754413205435e-81
PRCP	2.45794145064209e-83	0.46700384278481	0.994	0.945	4.51548423897459e-79
MGP	2.60232250693599e-81	0.938480823840432	0.911	0.629	4.78072667749211e-77
BGN	3.73757123152823e-81	0.696803028624784	0.902	0.629	6.86629210944052e-77
WSB1	2.77466874051008e-78	0.438978174892904	0.988	0.955	5.09734394319107e-74
CYBA	9.76775079294346e-78	0.38978311701219	0.988	0.968	1.79443349817164e-73
CST3	2.21949585489157e-75	0.254093890234071	1	1	4.0774358350213e-71
DBI	5.55121770243405e-75	-0.294247580862584	0.945	1	1.01981420411416e-70
TXN	5.62296794415968e-74	-0.300238089852338	0.969	1	1.03299544102157e-69
EFEMP1	1.4993325034993e-72	0.285213078488965	1	1	2.75442374217857e-68
TNFSF10	2.6376901744183e-71	0.560264829266346	0.942	0.783	4.84570061942386e-67
TFPI	9.51194795522323e-69	0.38552454301501	0.997	0.979	1.74743995885406e-64
GRN	9.57831363535019e-66	0.363855757810589	0.994	0.974	1.75963199795018e-61
VWA1	1.30127500570289e-65	0.563076870921704	0.651	0.208	2.39057231297678e-61
RARRES3	2.94020983558265e-65	0.473260321125224	0.538	0.1	5.40145948894889e-61
PSAP	3.05074815469149e-65	0.381998195028703	0.988	0.928	5.60452943498373e-61
CEBPD	4.39929132258641e-65	0.57513900370249	0.884	0.692	8.0819380887235e-61
MDK	4.73652333452284e-63	0.26822794194003	0.991	0.99	8.70146701785191e-59
GBP2	8.90326489673152e-60	0.435732967719399	0.508	0.097	1.63561879417855e-55
APP	9.82048104935803e-60	0.407475081457173	0.969	0.893	1.80412057357756e-55
NME1	1.92894090927287e-58	-0.522310391928884	0.532	0.893	3.54365734442518e-54
POSTN	8.40889427137893e-57	0.638678006693088	0.569	0.151	1.54479796659502e-52
SOX4	1.41759595014052e-56	0.511472037238613	0.911	0.759	2.60426552000314e-52
APLP2	4.76248498835355e-56	0.265716223033785	1	1	8.7491611721043e-52
DUSP23	1.52155732275965e-54	0.620398299529772	0.74	0.422	2.79525295764175e-50
CCL2	3.22168045811213e-54	0.616790901293759	0.486	0.095	5.9185491695978e-50
EIF5A	4.28247123638068e-54	-0.348656719849517	0.914	0.995	7.86732790835494e-50
ALDH2	8.20041669547447e-54	0.454799307481443	0.862	0.623	1.50649855112561e-49
IL3RA	3.31259899209663e-53	0.507166998734121	0.688	0.302	6.08557560838073e-49
COX8A	3.56056817981024e-53	-0.278818480026839	0.936	0.999	6.5411198031294e-49
HMGN2	1.11965730677517e-52	-0.464816524605922	0.847	0.989	2.05692243827667e-48
STOM	1.82593004080767e-51	0.380374940595452	0.92	0.859	3.35441607796777e-47
IL1R1	1.22620083233254e-50	0.293068086903717	0.336	0.026	2.25265354907811e-46
GIMAP4	7.07647577138349e-50	0.357357686753478	0.963	0.919	1.30001936396086e-45
HLA-E	3.2881255889881e-49	0.27649711924911	0.985	0.981	6.04061551953005e-45
BACE2	1.10833795914568e-48	0.259350820161958	0.982	0.978	2.03612766474653e-44
FCGRT	3.01235782684001e-48	0.431188410675362	0.881	0.673	5.53400256368779e-44
CASP4	3.61792350938977e-48	0.358453249928655	0.936	0.876	6.64648727909994e-44
LAPTM4A	4.33841826397817e-48	0.35049425347133	0.972	0.904	7.97010819275429e-44
CTSA	5.6728885933407e-48	0.424778359758166	0.89	0.718	1.04216636348262e-43
SPARC	1.1224107712357e-45	0.273526790077629	0.997	0.995	2.0619808278371e-41
PLSCR1	1.78840462848415e-45	0.419331453809421	0.713	0.371	3.28547814298822e-41
NR2F2	2.81864341250155e-45	0.453342618889362	0.847	0.7	5.17812981310659e-41
ARHGAP18	9.52394892732909e-45	-0.423859242856304	0.633	0.956	1.74964465743963e-40
PPP1R14A	1.11821982924803e-43	-0.36848355017855	0.765	0.968	2.05428164831155e-39
CEACAM1	1.24283424602885e-43	0.429805751560199	0.82	0.594	2.28321079337961e-39
MT1E	1.81849502875513e-43	-0.460109283298694	0.306	0.754	3.34075721732606e-39
TGM2	4.88284438987152e-43	0.321537050074515	0.945	0.928	8.97027342863297e-39
CAV1	5.9151236840156e-43	-0.255425606881669	0.963	1	1.08666737199051e-38
CETP	6.21187529531994e-43	0.439081541297175	0.869	0.68	1.14118361050323e-38
NFIB	3.5335630909904e-42	0.256526609547272	0.994	0.984	6.49150875445847e-38
DDX5	3.9469681312122e-42	0.318600632953535	0.988	0.963	7.25097515384993e-38
TK1	1.94008348495917e-41	-0.481329913305985	0.318	0.759	3.56412737021848e-37
GIMAP7	2.174726551661e-41	0.443605593969048	0.89	0.785	3.99519014805641e-37
THBS1	2.69729104527326e-41	0.361762932548429	0.969	0.893	4.9551933792715e-37
TYMS	5.33748731241708e-41	-0.429722367774726	0.229	0.688	9.80549794164142e-37
TMEM59	7.71197014577057e-41	0.283473320440956	0.966	0.946	1.41676603547951e-36
NHP2	7.77151308118877e-41	-0.366877596842537	0.734	0.951	1.42770466814519e-36
ACAT2	5.573973551607e-40	-0.407699183702333	0.309	0.775	1.02399468116572e-35
CDK2AP2	1.32917280962693e-39	-0.382182528608305	0.633	0.915	2.44182336856564e-35
EPHX1	1.3514073500761e-39	0.415629007936229	0.771	0.527	2.48267044282481e-35
SNRPF	1.63296296755306e-39	-0.312457711032697	0.81	0.98	2.99991626769173e-35
LRRFIP1	7.29698665378268e-39	-0.327176099822241	0.765	0.975	1.34052941816642e-34
HLX	8.15233241324487e-39	-0.393033153431662	0.278	0.754	1.49766498763722e-34
PLP2	1.01004443783915e-38	-0.327912812212205	0.792	0.973	1.8555526367543e-34
NFKBIA	1.01869931193654e-38	0.390858852097152	0.859	0.723	1.87145250595862e-34
TUBA1B	1.82168622095828e-38	-0.498051538613169	0.872	0.98	3.34661975652245e-34
RHOB	4.75346847484088e-38	0.355815829552172	0.905	0.861	8.73259693513019e-34
CENPW	1.26414361863864e-37	-0.416638515681813	0.15	0.566	2.32235824180104e-33
SLC38A2	2.08143565976555e-37	0.39047479635258	0.817	0.672	3.82380545055529e-33
ATP5G1	2.61551218556104e-37	-0.338121024227891	0.734	0.939	4.80495743609418e-33
SNRPB	2.7553237160777e-37	-0.278448441140716	0.893	0.994	5.06180519880634e-33
HAPLN3	3.45323529966162e-37	0.351997386939989	0.538	0.215	6.34393856900837e-33
UBC	5.77156103722492e-36	0.26920363821893	0.994	0.985	1.06029347814859e-31
MINOS1	9.75246425221694e-36	-0.266146462935468	0.872	0.988	1.79162520777477e-31
S100A4	1.69376872714026e-35	-0.55301644854984	0.177	0.578	3.11162252862938e-31
LY96	4.69750475473346e-35	0.398332765891668	0.7	0.472	8.62978598492084e-31
ACTN1	5.279207353306e-35	0.351574059632946	0.856	0.734	9.69843182875845e-31
C12orf75	5.65004760923346e-35	-0.36327804786886	0.343	0.767	1.03797024629228e-30
SNCG	6.83531926002831e-35	-0.352271627288994	0.722	0.949	1.2557165012598e-30
MT2A	8.89915322068906e-35	-0.311692145296356	0.902	0.998	1.63486343817279e-30
NQO1	1.02239830758054e-34	-0.383210456016499	0.654	0.95	1.87824793085621e-30
CD320	1.79955877004902e-34	-0.35464529483699	0.425	0.816	3.30596941645705e-30
HOXD8	5.87663178998881e-34	-0.371523421105719	0.428	0.804	1.07959602613885e-29
NUCB1	6.0780175683076e-34	0.299530291975796	0.914	0.825	1.11659260747379e-29
SELM	2.01535508830522e-33	0.390160916937328	0.743	0.563	3.70240883272552e-29
MFAP2	2.58016431449342e-33	0.364659749491223	0.731	0.489	4.74001986215586e-29
ODF3B	6.82769225983128e-33	0.304876452792341	0.483	0.171	1.2543153450536e-28
PKM	7.43418735487371e-33	-0.267796431970731	0.92	0.999	1.36573455896385e-28
LAP3	8.23596054867655e-33	0.34902560146412	0.719	0.497	1.51302831239737e-28
SULF2	8.23651657108409e-33	0.313493162429136	0.477	0.18	1.51313045927386e-28
DTYMK	1.41877435216425e-32	-0.374046514261702	0.336	0.725	2.60643036236094e-28
SLCO2A1	5.70378107872193e-32	0.337034088328602	0.535	0.237	1.04784162197201e-27
FSCN1	6.83807594954879e-32	-0.302039382895159	0.786	0.968	1.25622293269161e-27
LGALS9	1.89683912242789e-31	0.345669520099101	0.731	0.497	3.48468315181227e-27
CTSD	2.01228318084853e-31	0.305991338113167	0.963	0.891	3.69676543153683e-27
PCBD1	2.56560188647984e-31	-0.286248171907572	0.783	0.969	4.71326722565212e-27
HSPG2	2.61162592810838e-31	0.277879637274775	0.914	0.895	4.79781799252791e-27
BOLA3	3.12707239157858e-31	-0.339736352387362	0.349	0.739	5.744744690569e-27
INSIG1	5.41097139154343e-31	-0.332939256471403	0.235	0.654	9.94049554340443e-27
LSM4	7.14962237533943e-31	-0.303119708042593	0.74	0.954	1.31345712657361e-26
HTRA1	1.04300769498765e-30	0.275824856436507	0.373	0.102	1.91610943646182e-26
H2AFZ	1.98484275168962e-30	-0.274577802840648	0.957	0.995	3.64635461912899e-26
MAP1LC3A	2.79219732779488e-30	0.321512669235928	0.771	0.588	5.12954571089197e-26
FASN	4.39824747768181e-30	-0.268511942611764	0.11	0.488	8.08002044124925e-26
VMP1	4.92226781628699e-30	0.344178258332626	0.697	0.474	9.04269820530083e-26
CTHRC1	5.5581791624137e-30	0.379369470640576	0.569	0.303	1.02109309392702e-25
PCYT2	1.05887474774044e-29	-0.302344153170189	0.26	0.684	1.94525879907396e-25
C8orf4	2.10913328747407e-29	0.33022610946727	0.489	0.205	3.87468876241861e-25
RGCC	2.29422357619964e-29	-0.428524634892742	0.777	0.935	4.21471813183637e-25
IVNS1ABP	2.49837813504106e-29	-0.35054994579384	0.355	0.743	4.58977047188393e-25
CDKN1C	5.9711415585873e-29	0.338768538230862	0.651	0.38	1.09695841572807e-24
SOCS3	8.13356111581521e-29	0.407600670000498	0.609	0.352	1.49421651258641e-24
LSM3	9.01538148537611e-29	-0.308598578824507	0.673	0.921	1.65621573267845e-24
TRAPPC6A	1.35923951868205e-28	0.322200734023776	0.768	0.588	2.4970589197708e-24
FADS2	1.46466512183827e-28	-0.295565945014812	0.202	0.589	2.69073629532909e-24
ART4	1.73865121798925e-28	0.326706923602342	0.584	0.32	3.19407615256805e-24
JUN	3.50210850317398e-28	0.385503755321596	0.725	0.477	6.43372353118092e-24
DAB2	4.59554863065865e-28	0.315001974761398	0.844	0.774	8.442482389383e-24
IMPDH2	5.0333235338553e-28	-0.285982037359972	0.719	0.934	9.24671866404557e-24
ROMO1	1.12963661675911e-27	-0.261820203036525	0.795	0.956	2.07525542864817e-23
ACE	2.64224024200601e-27	0.337700558086236	0.709	0.499	4.85405954858925e-23
MIF	2.90264524863456e-27	-0.301310611911149	0.52	0.854	5.33244958626655e-23
LXN	5.15546538218035e-27	0.311973920419679	0.856	0.774	9.47110545360353e-23
POLD2	2.31512504831225e-26	-0.291430032887905	0.278	0.634	4.25311622625444e-22
CASP1	2.74373506344786e-26	0.318885351995802	0.483	0.226	5.04051568506005e-22
PSMB9	5.46419296060779e-26	0.279249028172728	0.81	0.713	1.00382688879326e-21
CCPG1	6.7358200550385e-26	0.296811822281487	0.737	0.572	1.23743750231112e-21
LINC01235	7.83988750265675e-26	0.265175704507098	0.963	0.89	1.44026573311307e-21
HSPE1	9.31929666590565e-26	-0.300627970635447	0.716	0.945	1.71204799049353e-21
2001-03-01	1.2355044451001e-25	-0.271310970077324	0.113	0.458	2.2697452160934e-21
H2AFV	1.96400255268779e-25	-0.256316807784778	0.835	0.979	3.60806908954274e-21
NDUFC1	2.01669845413755e-25	-0.2520943228481	0.804	0.961	3.70487673009609e-21
BIRC5	2.1335132772886e-25	-0.315617397884739	0.202	0.553	3.91947724170688e-21
LSM7	2.47825272512908e-25	-0.255568146831478	0.792	0.971	4.55279808133463e-21
SLC9A3R2	2.56265022974117e-25	-0.266980014771229	0.82	0.984	4.70784473705751e-21
TIE1	3.82854578519102e-25	0.253029848205922	0.933	0.903	7.03342146197442e-21
BANF1	5.52310521787332e-25	-0.27672222073271	0.743	0.959	1.01464965957551e-20
ANAPC15	5.86317227909973e-25	-0.282370641807657	0.306	0.702	1.07712337939341e-20
ALDH1A1	6.03819955131282e-25	0.257939555862127	0.969	0.951	1.10927763957168e-20
EIF4EBP1	9.93714871373585e-25	-0.303710980410754	0.575	0.843	1.82555359020041e-20
CTSS	1.01445171327335e-24	0.288986946087653	0.443	0.192	1.86364924245446e-20
MGLL	1.19334976372248e-24	-0.29695849145996	0.505	0.838	2.19230285093456e-20
TFF3	1.29258546065829e-24	-0.334377702624082	0.581	0.878	2.37460874977534e-20
HSPA5	2.18932399124651e-24	0.355921764757458	0.881	0.818	4.02200710431897e-20
PLK2	2.46455821442577e-23	-0.27630673472043	0.254	0.614	4.52763989572157e-19
EMC8	2.94621339122616e-23	-0.264374077180104	0.645	0.896	5.41248862102157e-19
GRB10	4.36144881779755e-23	-0.293077476503895	0.446	0.774	8.01241762317589e-19
ITGB1BP1	4.8536591603462e-23	-0.260069998671425	0.691	0.934	8.91665724347201e-19
CREM	6.21463061875285e-23	-0.295827261056734	0.361	0.72	1.14168979097109e-18
GGH	6.73577965385979e-23	-0.290360145302191	0.379	0.728	1.23743008021058e-18
HN1	8.79296808371143e-23	-0.293640853174637	0.557	0.851	1.61535616665863e-18
FDFT1	1.04821351707178e-22	-0.292442891898057	0.606	0.903	1.92567305221256e-18
KIAA0101	1.18455468034373e-22	-0.289552857353642	0.691	0.929	2.17614540325947e-18
PLSCR4	1.29182946482406e-22	0.301605617806203	0.737	0.598	2.37321990982828e-18
KRAS	1.93686476614042e-22	0.280244279357336	0.716	0.572	3.55821426187657e-18
SIVA1	2.57471282049052e-22	-0.267092341513053	0.716	0.934	4.73000492252313e-18
TMEM160	3.06443443311049e-22	-0.273059645432374	0.569	0.851	5.62967249706728e-18
AEBP1	6.86365043520949e-22	0.261729485085865	0.453	0.213	1.26092122145234e-17
EMP2	9.79973919160772e-22	0.273000425502008	0.768	0.698	1.80031008689025e-17
SNHG19	1.4280155994128e-21	-0.270032331180904	0.431	0.763	2.62340745768126e-17
TFPI2	1.81922007309991e-21	-0.373252041858486	0.456	0.76	3.34208919629184e-17
HHEX	3.51699937111508e-21	0.299638849662567	0.743	0.638	6.46107954467552e-17
RPA3	3.56709793441835e-21	-0.267669922859563	0.287	0.612	6.55311561531995e-17
ICAM2	5.25946896682118e-21	0.266490685946572	0.847	0.787	9.66217043894719e-17
MFGE8	5.47254999022178e-21	0.279449198971395	0.636	0.447	1.00536215870364e-16
DNAJA1	5.55421865705055e-21	0.269646501922264	0.829	0.737	1.02036550948676e-16
ARL4A	8.71478275499794e-21	0.267848192100961	0.865	0.803	1.60099273992067e-16
STK25	8.97622903752697e-21	-0.252339050945343	0.654	0.915	1.64902303648408e-16
EFEMP2	1.97858926163941e-20	0.276685888015316	0.682	0.546	3.63486633255776e-16
SQLE	2.60397400390639e-20	-0.289552059974503	0.446	0.753	4.78376064257643e-16
ADIRF	2.83398826253562e-20	-0.296861618325053	0.511	0.799	5.20631983710418e-16
CDC42EP5	2.98877051911621e-20	0.268326265953112	0.648	0.483	5.49067032066838e-16
CYCS	3.36425477145055e-20	-0.269002835842371	0.664	0.903	6.18047244063181e-16
BMX	3.39041153269137e-20	0.317299691903532	0.651	0.484	6.22852502670732e-16
TUBA1C	4.412733201398e-20	-0.269780980392206	0.535	0.844	8.10663216428827e-16
HOXD9	4.47726094177572e-20	-0.250381221428806	0.321	0.654	8.22517607613617e-16
EBNA1BP2	4.51451040119346e-20	-0.258312066922846	0.336	0.685	8.29360705803251e-16
C17orf89	5.00871155202321e-20	-0.255467937730039	0.581	0.858	9.20150399222184e-16
FBXO32	5.69839946233557e-20	0.306850001844434	0.376	0.152	1.04685296522567e-15
LRRC32	7.29207125026101e-20	0.274514451021856	0.673	0.537	1.33962640938545e-15
ARL6IP5	1.14082153889595e-19	0.264427654411395	0.749	0.637	2.09580324910576e-15
SULT1C4	1.21047337968577e-19	-0.287925495644695	0.477	0.794	2.22376064582073e-15
RNF187	2.75504062535314e-19	0.265627003791841	0.544	0.345	5.06128513283626e-15
CLU	4.65941286366751e-19	0.326096708488863	0.725	0.598	8.55980737184359e-15
MAP7D3	4.98048696321227e-19	0.276693748542673	0.685	0.562	9.14965260011726e-15
SMS	6.91418993726732e-19	-0.250879405314479	0.63	0.911	1.27020583337538e-14
NUDT4	6.98186350562955e-19	0.290317567388622	0.654	0.528	1.2826381446192e-14
HERC2	8.5287588222027e-19	0.262336107231846	0.609	0.447	1.56681828322686e-14
SRM	1.24585037369979e-18	-0.262730813038567	0.654	0.88	2.28875172152388e-14
DHRS3	1.33196469088454e-18	0.282483535669674	0.731	0.638	2.44695233362399e-14
LSM5	1.46727835115179e-18	-0.251618345706723	0.615	0.858	2.69553705890096e-14
GJA4	2.56301206493884e-18	0.383293586265164	0.474	0.25	4.70850946449914e-14
EFNA1	2.69672835028011e-18	0.250867088952327	0.801	0.74	4.95415965229959e-14
HEXA	3.16174825851604e-18	0.258990406877326	0.694	0.566	5.80844772571982e-14
PLEKHO1	3.80900313255089e-18	0.265409000082988	0.609	0.429	6.99751965480924e-14
AKR1C3	4.08366856794151e-18	0.28057054186952	0.694	0.532	7.50210752616535e-14
OS9	5.19931001509334e-18	0.256249337352005	0.719	0.581	9.55165242872797e-14
C10orf10	5.74889503860852e-18	0.367575113761377	0.807	0.694	1.05612950754277e-13
RELN	7.45545851918472e-18	0.273173079755618	0.618	0.457	1.36964228455942e-13
IER3	2.73528390868247e-17	0.268378490579849	0.67	0.506	5.02499006864057e-13
SRGN	1.02450744444972e-16	0.259946597961877	0.829	0.75	1.88212262619858e-12
C10orf11	3.4635296715594e-16	0.25182100341211	0.584	0.426	6.36285035962178e-12
PTTG1	8.580669232699e-16	-0.304561789959169	0.407	0.65	1.57635474473913e-11
PLPP1	1.25037846308701e-15	-0.252850933706922	0.78	0.92	2.29707027453714e-11
NPDC1	2.01901280303668e-15	0.263312525488918	0.578	0.411	3.70912842045869e-11
KAT7	3.57009506171769e-15	0.267532093285407	0.676	0.558	6.55862163788158e-11
RAI14	6.96808538235658e-15	0.254013938615273	0.667	0.564	1.28010696559273e-10
FN1	1.68295276010814e-13	0.261459629522261	0.584	0.467	3.09175251559467e-09
DNAJB4	4.68823416865611e-13	0.25421359175118	0.648	0.596	8.61275499123815e-09

## Sheet: CC_vs_CTRL_LECIV.DE
	p_val	avg_log2FC	pct.1	pct.2	p_val_adj
SOX18	9.71268301632804e-68	0.949803965600019	0.993	0.728	1.78431699692962e-63
B2M	1.58715411315526e-67	0.32372580288557	1	1	2.91576082127752e-63
TIMP1	1.81766300132183e-67	0.844554472397692	1	0.942	3.33922869972834e-63
IGFBP7	2.35296896808375e-55	0.33602087217422	1	1	4.32263929126666e-51
EDN1	2.29966242730034e-54	0.898157566520134	0.971	0.755	4.22470984519345e-50
POSTN	1.8275935511402e-53	0.996601470557747	0.707	0.114	3.35747211279966e-49
NNMT	3.21432712005128e-53	0.635405379478775	0.993	0.813	5.9050403522462e-49
ENG	5.07184628632663e-52	0.631474215961787	0.986	0.938	9.31748881261065e-48
BGN	4.40108276386098e-50	0.821004970111506	0.914	0.51	8.08522914548901e-46
CD81	1.71440957484459e-47	0.665333799627488	0.929	0.63	3.14954182994699e-43
MGP	1.5972481994785e-46	0.975719142860323	0.95	0.503	2.93430466726195e-42
HLA-B	2.00544967894886e-45	0.481601750072808	0.993	0.976	3.68421160519694e-41
HLA-A	3.6923501460508e-45	0.36148713309405	0.993	1	6.78321645330993e-41
VWA1	4.9254907635622e-45	0.712938194847172	0.729	0.198	9.04861908174011e-41
ITM2B	1.0210896610642e-44	0.39021482685285	0.993	0.996	1.87584381634103e-40
RBP1	1.11995644215873e-41	0.752977463433254	0.943	0.739	2.0574719798898e-37
GSTO1	1.46669186735504e-41	0.337095048931021	1	0.996	2.69445962951794e-37
HMGA1	7.25488788667472e-41	-0.523883202177251	0.85	0.998	1.33279545366101e-36
CFI	1.10729284532979e-40	0.476711981743695	0.521	0.056	2.03420768615536e-36
PRCP	2.0843642744851e-39	0.512605205639343	0.979	0.882	3.82918560865658e-35
DUSP23	5.74771947982025e-36	0.798127661834681	0.793	0.399	1.05591354563778e-31
CAV1	7.59901084910836e-35	-0.287612357781357	0.986	1	1.3960142830897e-30
PPP1R14A	9.41675730126848e-34	-0.539711627409529	0.664	0.964	1.72995248381603e-29
SPARC	3.32665923348038e-33	0.360115573751055	0.971	0.971	6.11140567782681e-29
HLA-C	4.76246636009894e-33	0.342288602929888	1	0.989	8.74912695013777e-29
RAB13	2.82075417342928e-32	0.32620192963503	0.986	0.98	5.18200749200694e-28
A2M	6.67327720240833e-30	0.452539608735761	0.536	0.122	1.22594775485444e-25
TFPI	1.18688662126211e-28	0.387279876830595	0.979	0.973	2.18042941192062e-24
EIF5A	1.4197774799721e-28	-0.274792223417765	0.971	1	2.60827320845674e-24
TXNIP	4.79959843853881e-28	0.503986040734179	0.664	0.261	8.81734229143965e-24
NME1	1.05594668708525e-27	-0.453720707895787	0.714	0.978	1.9398796588443e-23
PRELID1	2.01855765891666e-27	-0.266849718553095	0.957	0.998	3.7082922751958e-23
SLCO2A1	3.06011174399317e-27	0.438977645922434	0.579	0.183	5.62173128488986e-23
PDLIM1	5.13121087467206e-27	0.257873004781451	1	0.991	9.42654749786004e-23
EIF4EBP1	1.37210129622862e-26	-0.437826825992186	0.686	0.955	2.52068729130159e-22
SNRPD1	1.42782723179803e-26	-0.283081769855316	0.943	0.998	2.62306140753616e-22
SRSF2	2.04966696557048e-25	-0.374494977206376	0.829	0.987	3.76544318244953e-21
TGM2	2.09977407302337e-25	0.375893439112267	0.936	0.902	3.85749494955124e-21
RAD23A	2.54821022017492e-25	-0.365214829418317	0.829	0.971	4.68131699548335e-21
ATP5G1	3.47793070203831e-25	-0.388607301278477	0.764	0.982	6.38930649271457e-21
RANBP1	3.93627633069372e-25	-0.342023804732021	0.871	1	7.23133324711744e-21
RARRES3	1.11058019539216e-24	0.329054592678716	0.4	0.067	2.04024687695494e-20
CYCS	1.18023026095417e-24	-0.393307373421762	0.779	0.982	2.16820101239891e-20
NR2F2	6.65239961746376e-24	0.446616516290227	0.914	0.753	1.22211233372427e-19
FABP4	1.14076571617529e-23	-0.257393486844866	0.993	1	2.09570069718563e-19
APLP2	1.31732386069756e-23	0.257816877844316	1	0.998	2.42005566448748e-19
CCL23	1.92199733155291e-23	0.322922297120287	0.271	0.016	3.53090129779584e-19
CHCHD10	2.35472500529422e-23	-0.373444894221746	0.764	0.984	4.32586530722601e-19
S100A11	2.78946972321054e-23	0.296865431265981	0.979	0.978	5.12453482851008e-19
NHP2	2.78951405357631e-23	-0.334242197265156	0.857	0.991	5.12461626782503e-19
SOX4	3.56044979411154e-23	0.425825565261295	0.907	0.775	6.54090231676231e-19
ARHGDIA	3.75915469818066e-23	-0.314867986046078	0.843	0.98	6.90594309602769e-19
POLD2	6.42909393662559e-23	-0.434028090209396	0.421	0.866	1.18108884709749e-18
CCL2	2.88721895585631e-22	0.610167405030034	0.457	0.111	5.30410994380362e-18
FN1	3.75369011678642e-22	0.511224146566981	0.686	0.37	6.89590411354833e-18
GBP2	4.10365723469286e-22	0.281221141310877	0.343	0.049	7.53882870585425e-18
STRA13	1.10074547669725e-21	-0.412246978581657	0.5	0.884	2.02217951524052e-17
SOCS3	1.17008956768884e-21	0.483339306431587	0.55	0.198	2.14957154480117e-17
LAPTM4A	1.43330795658424e-21	0.330529661828043	0.936	0.898	2.63313004704091e-17
HSP90B1	1.72361262818046e-21	0.317777615434735	0.993	0.967	3.16644875923033e-17
LRRFIP1	2.39800784101521e-21	-0.344993809644684	0.771	0.967	4.40538020472905e-17
HSPE1	3.23718903063088e-21	-0.330107592349674	0.871	0.984	5.94703996817198e-17
RPL22L1	4.12743599078094e-21	-0.35534824314672	0.857	0.964	7.58251265866367e-17
GIMAP4	5.62819177677833e-21	0.343138169685415	0.95	0.871	1.03395511131195e-16
PCBD1	6.00806237334603e-21	-0.349155731349026	0.75	0.96	1.1037411386074e-16
HAPLN3	6.73485861215404e-21	0.39044304975445	0.536	0.198	1.23726087563882e-16
FABP5	6.87627610094767e-21	-0.261683634879104	0.986	0.998	1.2632406825051e-16
TNFSF10	1.35475420320516e-20	0.398359656661167	0.914	0.817	2.4888189467082e-16
TFPI2	1.6373096053173e-20	-0.562942675720659	0.471	0.831	3.00790147592842e-16
SIVA1	2.65331571701114e-20	-0.347919536272389	0.779	0.991	4.87440630372116e-16
RHOB	5.26093469275175e-20	0.353615042783003	0.929	0.86	9.66486312405424e-16
STOM	6.08729186803375e-20	0.305115366106713	0.957	0.918	1.11829638907648e-15
PDCD5	9.93378712672017e-20	-0.314932969092079	0.829	0.982	1.82493603304976e-15
CYBA	1.76250229686857e-19	0.292948075737618	0.964	0.931	3.23789296957726e-15
ARHGDIB	4.53170165601978e-19	0.493706503410827	0.829	0.693	8.32518911227394e-15
TOMM40	4.91299587379705e-19	-0.403255740085109	0.4	0.802	9.02566471975256e-15
PDLIM4	4.92606730570991e-19	0.351392978310378	0.807	0.537	9.04967824731968e-15
C20orf27	5.21523859214312e-19	-0.37337949690779	0.5	0.853	9.58091481762613e-15
CDK2AP2	6.8928129541041e-19	-0.32982799390043	0.771	0.969	1.26627866779846e-14
ARHGAP18	8.47543725185028e-19	-0.397069952393826	0.571	0.92	1.55702257753742e-14
C8orf4	1.04000977096841e-18	0.382988881284057	0.529	0.203	1.91060195024607e-14
CTSB	1.08758370831292e-18	0.261142732462956	0.957	0.953	1.99800003054167e-14
DNAJC9	1.68271299568758e-18	-0.383027792108321	0.293	0.762	3.09131204437766e-14
APP	2.41528601319687e-18	0.318386029710348	0.914	0.857	4.43712193484396e-14
ACTN1	3.94576633729039e-18	0.331971831864861	0.871	0.748	7.24876733823617e-14
MT1E	9.6813276418594e-18	-0.467945826976644	0.343	0.757	1.77855670108599e-13
ANGPT2	1.0573917976282e-17	-0.425252943317536	0.721	0.96	1.94253447142277e-13
HTRA1	1.0994126173187e-17	0.304194100796838	0.371	0.096	2.01973091927618e-13
ACAT2	1.33094762146224e-17	-0.396478587277235	0.5	0.857	2.44508387538829e-13
LY96	2.71883334153471e-17	0.37831698430731	0.686	0.437	4.99476873173342e-13
SGK1	3.55687984005979e-17	0.458407929315576	0.643	0.399	6.53434395417384e-13
GRN	5.56896969595525e-17	0.281468610358988	0.957	0.927	1.02307542284394e-12
CTHRC1	5.64223184855893e-17	0.350592249660348	0.571	0.278	1.03653441289876e-12
UBALD2	5.81350402106492e-17	0.40289325686024	0.657	0.416	1.06799882370984e-12
TMEM59	7.5207125032532e-17	0.279990380013842	0.964	0.922	1.38163009397265e-12
PDIA3	8.04099205297689e-17	0.287392329503469	0.993	0.953	1.47721065005239e-12
NFKBIA	8.57172441821172e-17	0.357042380962441	0.836	0.739	1.57471149286968e-12
CEBPD	1.02240937139915e-16	0.466736603806959	0.757	0.59	1.87826825619739e-12
TGFBI	1.60624832136584e-16	0.295740712854426	0.364	0.096	2.95083879118118e-12
HLX	1.68832544389247e-16	-0.352803675577744	0.2	0.639	3.10162267297486e-12
PLSCR1	1.76249753167254e-16	0.358819894635129	0.629	0.372	3.23788421543563e-12
HYI	1.81845748363851e-16	-0.368396374879259	0.336	0.766	3.34068824319231e-12
COX20	2.11100195034482e-16	-0.344792852302104	0.443	0.831	3.87812168297846e-12
CD34	2.62610147521231e-16	-0.368607263298556	0.657	0.911	4.82441102011253e-12
APRT	3.09601074805603e-16	-0.289662074387967	0.829	0.982	5.68768134525374e-12
UBC	3.17035287278508e-16	0.254706544243938	0.943	0.96	5.82425526259347e-12
TIE1	7.69915900902333e-16	0.305681363084474	0.879	0.835	1.41441250154768e-11
TIMM13	1.04353134789911e-15	-0.252804120108951	0.9	0.996	1.91707143922546e-11
HRAS	1.08401469415544e-15	-0.356959673723107	0.479	0.853	1.99144339463296e-11
EXOC6	1.2042442632382e-15	-0.355370211271743	0.514	0.889	2.2123171359949e-11
MRPL14	1.45138036075523e-15	-0.253668075961407	0.843	0.967	2.66633086074342e-11
C12orf75	1.87622645452635e-15	-0.356054316576428	0.493	0.906	3.44681561961036e-11
WSB1	2.89451690405183e-15	0.304465485688595	0.914	0.875	5.31751700443362e-11
MRPL12	3.01683813435011e-15	-0.322195835461192	0.664	0.913	5.54223333661459e-11
IL3RA	3.18285928637713e-15	0.331660702193231	0.486	0.203	5.84723079500342e-11
ODC1	4.1646124811694e-15	-0.365853385262853	0.336	0.71	7.6508095891563e-11
C1QBP	4.2117074087288e-15	-0.26247718116585	0.836	0.978	7.73732768057568e-11
FCGRT	4.91289834501304e-15	0.35643902907799	0.693	0.501	9.02548554962346e-11
MRPL27	5.05543269782377e-15	-0.314482926542889	0.586	0.918	9.28733540917205e-11
HOXD8	6.20207344191798e-15	-0.342440670069994	0.35	0.751	1.13938291201475e-10
SRGN	9.90161411568856e-15	0.373321694929371	0.85	0.708	1.81902552919314e-10
PSAP	1.11710267951683e-14	0.281497665948539	0.943	0.866	2.05222933254036e-10
JUNB	1.11748501063738e-14	0.422489604686631	0.779	0.646	2.05293171304192e-10
IVNS1ABP	1.19983080240242e-14	-0.340098166431543	0.264	0.67	2.20420916709348e-10
S100A4	1.52720815153684e-14	-0.446041036094497	0.114	0.474	2.80563409518833e-10
LAP3	1.58289919700572e-14	0.321004063445507	0.714	0.519	2.90794411481921e-10
YPEL5	1.97558373149339e-14	0.320154504432585	0.579	0.33	3.6293448731265e-10
NPDC1	1.98194634415478e-14	0.356091480774249	0.629	0.394	3.64103362884675e-10
ALDH2	2.39623411874145e-14	0.336906065837367	0.686	0.481	4.40212169953992e-10
UBE2S	2.48768571671578e-14	-0.407952259305773	0.7	0.949	4.57012743017856e-10
IER3	2.72957452021225e-14	0.394094943357429	0.671	0.416	5.01450135108193e-10
SVIP	2.74367342088612e-14	-0.300241118161194	0.65	0.931	5.04040244150989e-10
PCYT2	2.74604886078169e-14	-0.329008146241081	0.4	0.8	5.04476636214205e-10
GTF3A	2.78218015745076e-14	-0.283141382131712	0.786	0.971	5.11114316725279e-10
NT5DC2	2.91803504993735e-14	0.360095365847456	0.643	0.445	5.3607221902399e-10
SRM	3.14508518242777e-14	-0.322523196427722	0.693	0.933	5.77783598863805e-10
PGP	4.0938663680008e-14	-0.326912128134976	0.55	0.893	7.52084190465427e-10
RPL39L	4.43498499504019e-14	-0.314472128407685	0.4	0.786	8.14751093438833e-10
TXNL4A	4.73730285599173e-14	-0.275766466475871	0.75	0.958	8.70289907674242e-10
HSPG2	7.73632602110583e-14	0.291893204900316	0.871	0.842	1.42124045333735e-09
MFAP2	8.313560508865e-14	0.347023296125079	0.6	0.367	1.52728420108359e-09
LRRC32	9.47811888791227e-14	0.333295334397856	0.707	0.57	1.74122522089836e-09
GCHFR	1.25337014876576e-13	-0.289250333511889	0.207	0.612	2.30256630029758e-09
FASN	1.49594508569745e-13	-0.280044623886201	0.129	0.508	2.74820071693479e-09
GIMAP7	1.74654647649242e-13	0.325823357798506	0.886	0.793	3.20858053196422e-09
MGLL	1.79583248357769e-13	-0.32364974025596	0.343	0.717	3.29912385558058e-09
ARL6IP5	1.85616598680729e-13	0.295128238828344	0.793	0.702	3.40996253436367e-09
SLC38A2	2.86432145850041e-13	0.288395469104847	0.843	0.724	5.2620449514111e-09
TRIB3	3.3191882732462e-13	-0.273733505618253	0.164	0.557	6.09768077678059e-09
SERPINE1	3.63959826034901e-13	0.431906194872791	0.457	0.207	6.68630596408717e-09
SEPW1	4.00767547327783e-13	-0.271739538360394	0.807	0.991	7.3625006119587e-09
LXN	4.67573878119241e-13	0.334967120189851	0.786	0.628	8.58979971492859e-09
TXNRD2	5.94094026602599e-13	-0.311218471342349	0.421	0.804	1.09141013627163e-08
SCD	6.29547662595833e-13	-0.313236298977695	0.329	0.748	1.1565420109548e-08
HOXD9	7.19773544175939e-13	-0.272918987097342	0.236	0.641	1.32229597800562e-08
NT5E	9.95704618750927e-13	-0.294409829911841	0.257	0.635	1.82920895510733e-08
ADIRF	1.07108055128529e-12	-0.337084453916115	0.486	0.824	1.96768208076621e-08
SULF2	1.17562248119385e-12	0.270271416505318	0.421	0.176	2.15973606020122e-08
TPD52	1.41868506958754e-12	-0.334089849280241	0.4	0.748	2.60626634133927e-08
KAT7	1.42296378039438e-12	0.312605184872246	0.579	0.354	2.61412676096251e-08
EFEMP2	2.24305197992198e-12	0.320542080624653	0.621	0.457	4.12071079231467e-08
HN1	2.41015296238485e-12	-0.251462934750857	0.871	0.987	4.4276920071972e-08
DHCR24	2.52335599429082e-12	-0.280087770708109	0.2	0.568	4.63565729711166e-08
MTUS1	2.62922955556401e-12	0.274208770024356	0.893	0.844	4.83015761652665e-08
YPEL3	2.81916078321378e-12	0.300017479777832	0.736	0.59	5.17908027484204e-08
PSMB8	2.8829740612787e-12	0.27190079279743	0.864	0.786	5.2963116479751e-08
BNIP3L	3.03072937506472e-12	0.29256712309388	0.657	0.457	5.5677529349314e-08
SAC3D1	3.56062411932234e-12	-0.274339663664249	0.236	0.606	6.54122256960707e-08
DCTPP1	4.12106000524615e-12	-0.28702270411293	0.657	0.906	7.5707993356377e-08
CISD3	4.68574264984784e-12	-0.299160134611595	0.457	0.837	8.60817782203547e-08
CKS1B	4.92252171948306e-12	-0.34051601268448	0.679	0.973	9.04316465086233e-08
IFRD2	5.05743300869907e-12	-0.296155819490125	0.436	0.791	9.29101018028105e-08
PPM1F	6.07746651670865e-12	-0.264694290289157	0.257	0.633	1.11649137378455e-07
PTGR1	6.40657584796781e-12	0.307510976604738	0.464	0.232	1.17695204903017e-07
CETP	6.87673403563633e-12	0.342980645057917	0.721	0.59	1.26332480968675e-07
CTSA	8.34621170410582e-12	0.292892851522947	0.764	0.653	1.53328255216128e-07
NDUFAF4	1.2890455998668e-11	-0.262270209250552	0.221	0.599	2.36810567151529e-07
ASRGL1	1.65733931877453e-11	0.276613944542078	0.529	0.296	3.0446980625207e-07
NES	2.12537710109435e-11	-0.269197894849138	0.271	0.664	3.90453027242043e-07
GAS6	2.41754950144932e-11	0.296233584551262	0.743	0.584	4.44128018911255e-07
NOP16	2.53440599634714e-11	-0.26330867287809	0.264	0.648	4.65595725588933e-07
UBL7	2.79696077843781e-11	0.278776090985713	0.657	0.492	5.13829664606809e-07
ERGIC1	3.30128551129023e-11	-0.255230163988771	0.243	0.626	6.06479161279128e-07
STK25	3.48682636462461e-11	-0.268940553785447	0.643	0.918	6.40564871445187e-07
DECR1	3.74123283577735e-11	0.280191205693796	0.679	0.517	6.87301884260657e-07
VMP1	3.95089309778241e-11	0.290903614817383	0.614	0.423	7.25818570993606e-07
CCPG1	4.35534327781686e-11	0.280118044123944	0.679	0.548	8.00120113567735e-07
C17orf89	4.675716348224e-11	-0.268656206431218	0.643	0.889	8.58975850332231e-07
MRPL52	5.49770813943538e-11	-0.252483280702645	0.743	0.96	1.00998396229567e-06
THBS1	5.6758807044702e-11	0.259867234042105	0.879	0.844	1.04271604421822e-06
PYCR1	7.49953298141585e-11	-0.260927775518223	0.25	0.588	1.37773920401591e-06
DHFR	7.97801570451412e-11	-0.258089013949455	0.314	0.682	1.46564126507629e-06
MRPS12	8.02608489276624e-11	-0.260380287270954	0.664	0.9	1.47447205565009e-06
RNF187	9.44918626495192e-11	0.253423073416717	0.529	0.321	1.73591000873432e-06
SIGMAR1	1.44561123989165e-10	-0.263974084303364	0.379	0.737	2.65573240880496e-06
PDGFB	1.56830319764842e-10	0.27534551888848	0.6	0.401	2.88112980439992e-06
BOLA3	1.88519257956971e-10	-0.273600566293807	0.607	0.913	3.46328728792751e-06
PROCR	1.93311560133432e-10	0.286182121819909	0.736	0.552	3.55132667121127e-06
DHRS3	1.96169638942619e-10	0.268128582207783	0.686	0.537	3.60383243701486e-06
LYRM1	2.07867889889873e-10	0.262108875203242	0.686	0.53	3.81874100516687e-06
SORBS2	2.71350011873856e-10	-0.266998681254172	0.707	0.942	4.98497106813462e-06
CTGF	3.04148204642291e-10	0.440637001942541	0.743	0.615	5.58750666748353e-06
SRPX	3.44444935434568e-10	0.263027322184985	0.786	0.764	6.32779790886844e-06
MMAB	3.82199529280569e-10	-0.266287517102337	0.45	0.804	7.02138755241334e-06
FAM136A	4.11954176203876e-10	-0.26775690504181	0.386	0.731	7.56801017104141e-06
FDFT1	4.27639210242461e-10	-0.267066701002674	0.7	0.94	7.85615993136426e-06
MVP	5.59843522150983e-10	0.251568868527476	0.6	0.416	1.02848853454357e-05
PTS	5.88794893360126e-10	-0.265307775766766	0.4	0.719	1.08167509859189e-05
POLE4	5.9174869914997e-10	-0.254444739566799	0.4	0.759	1.08710153520841e-05
JUP	6.09525288798608e-10	-0.256204350760262	0.55	0.849	1.11975890805192e-05
RAI14	6.2170477142985e-10	0.275966553729832	0.693	0.57	1.14213383559378e-05
WDR34	6.52581358337398e-10	-0.256373589213088	0.443	0.762	1.19885721340163e-05
SELM	6.63972611720362e-10	0.277716397641252	0.693	0.539	1.21978408499148e-05
AKR1C3	7.4930492457995e-10	0.267825404602351	0.679	0.49	1.37654807694583e-05
TRAPPC6A	8.65622098958513e-10	0.284488610833287	0.579	0.421	1.59023435799668e-05
PLEKHO1	1.2211360358269e-09	0.2624937977469	0.593	0.41	2.2433490114176e-05
EMC8	1.71660046383089e-09	-0.264204398106262	0.586	0.891	3.15356671210372e-05
ESAM	1.96075792694076e-09	0.300738821558999	0.664	0.472	3.60210838758287e-05
TSPAN6	2.56899787742267e-09	0.267967213925028	0.45	0.267	4.71950600061318e-05
TFF3	2.66952343404085e-09	-0.281907527567528	0.529	0.822	4.90418150067644e-05
MAP1LC3A	7.13748439148931e-09	0.255004409035861	0.543	0.367	0.00013112272575605
SH3BGRL	8.34853694209757e-09	0.254794536089489	0.607	0.486	0.000153370972163274
PHF19	9.66198162346208e-09	-0.251958684040575	0.6	0.9	0.000177500264404622
SQLE	1.27607023658402e-08	-0.256890042333897	0.479	0.775	0.00023442686316285
CREM	1.73485662646435e-08	-0.254479769258083	0.414	0.708	0.000318710510847766
PRSS23	1.81876775937039e-08	0.279032181060697	0.693	0.539	0.000334125825073935
RNASE1	3.04381461050986e-08	0.291894446906992	0.286	0.109	0.000559179182096767
OS9	5.01145489383399e-08	0.259959250145916	0.636	0.568	0.000920654378546243
MALL	6.36790388913714e-08	-0.25155662883264	0.229	0.508	0.00116984762347338
RP11-536O18.1	1.81357537905404e-07	0.278308032389921	0.8	0.684	0.00333171932886019
CKS2	6.81959533280826e-07	-0.276718942389782	0.55	0.851	0.0125282785859021
COL8A1	2.12766570650338e-06	0.269730992101624	0.514	0.35	0.0390873466941737
GJA4	2.17956673541556e-06	0.307052021641942	0.4	0.225	0.0400408204963193
JUN	5.32995952069647e-06	0.274640381334187	0.493	0.361	0.0979166863547148
C10orf10	0.000103054779322244	0.266066446101038	0.614	0.514	1

## Sheet: CC_vs_CTRL_LECV.DE
	p_val	avg_log2FC	pct.1	pct.2	p_val_adj
TIMP1	5.28094015954077e-50	0.87012663903473	1	0.968	9.70161516709235e-46
B2M	2.47826661849921e-49	0.342753635407429	1	1	4.5528236048449e-45
SOX18	2.3545257472319e-46	0.836315378042872	1	0.76	4.32549925023972e-42
IGFBP7	2.70692742843772e-43	0.369676004863742	1	1	4.97289637878294e-39
PDLIM1	9.56802326133798e-41	0.373591693652831	1	0.998	1.7577415533404e-36
HLA-A	7.13991756260363e-39	0.420398129791621	1	0.998	1.31167425542591e-34
RBP1	2.03307446741906e-38	0.818978303808818	0.989	0.796	3.73496110409556e-34
ITM2B	1.06640810523232e-37	0.45430672353098	1	0.994	1.95909833012229e-33
HLA-B	1.29180853032448e-37	0.527450080474754	1	0.991	2.3731814510591e-33
CD81	2.42463632912511e-37	0.584500996273227	0.978	0.798	4.45429940023574e-33
BGN	7.76781615113932e-37	0.841122769797114	0.956	0.574	1.42702550512581e-32
TXN	3.62560206957534e-36	-0.309194371703553	1	1	6.66059356201686e-32
CFI	3.8759555904384e-36	0.346936922304402	0.505	0.057	7.12051801519439e-32
CAV1	5.11051428909178e-36	-0.423321116960028	0.989	1	9.38852580049051e-32
S100A6	1.42496253198445e-35	-0.271455303976271	1	1	2.61779866750864e-31
DUSP23	5.70852275217077e-35	0.896574154094212	0.912	0.538	1.04871271480129e-30
GSTO1	6.37520336679919e-35	0.359144568283978	1	0.998	1.17118861051468e-30
HMGA1	7.37005347110211e-35	-0.52063300405853	0.945	0.996	1.35395252317617e-30
HTRA1	2.60251027801385e-34	0.445508485358547	0.692	0.174	4.78107163173924e-30
CST3	4.5488655804324e-34	0.27790106784903	1	0.998	8.35672095781235e-30
CEBPD	2.26378479175346e-33	0.702201463978926	0.967	0.77	4.15879904093028e-29
VWA1	3.36397505910974e-33	0.613554194335337	0.813	0.323	6.1799585810905e-29
GBP2	1.4960381824972e-32	0.355927357531388	0.516	0.075	2.7483717450656e-28
RAB13	3.76270292622441e-32	0.37009533184699	0.989	0.987	6.91246154576687e-28
HLA-C	5.33570596282637e-32	0.397915141674765	1	0.992	9.80222542430832e-28
PRELID1	7.39103482826668e-32	-0.424033267491068	0.967	0.998	1.35780700830087e-27
ENG	6.30794298449653e-31	0.522860555001388	0.989	0.968	1.15883220568186e-26
EIF5A	8.44977340516205e-31	-0.394535831815216	0.989	0.996	1.55230787226232e-26
MGP	1.03281662330998e-30	0.973603741441888	0.912	0.542	1.89738741868277e-26
SLCO2A1	1.29378615877672e-29	0.5035780957066	0.714	0.243	2.37681455228872e-25
NNMT	1.95985670830176e-29	0.527558317200555	0.978	0.885	3.60045275882117e-25
PPP1R14A	1.9902734975173e-29	-0.554207384629416	0.78	0.989	3.65633144228904e-25
EDN1	6.20008239137601e-29	0.637695831292917	0.989	0.853	1.13901713611969e-24
A2M	1.28289294251552e-28	0.512301822938223	0.725	0.242	2.35680262469526e-24
RARRES3	2.19358936409594e-28	0.339650435873782	0.505	0.091	4.02984302078065e-24
HAPLN3	8.16093625262487e-28	0.444490576124838	0.714	0.255	1.49924559896971e-23
ATP5G1	1.02026491060627e-27	-0.441346418730054	0.879	0.989	1.87432866727478e-23
GRN	1.35418298552471e-27	0.458737338747409	1	0.957	2.48776956270744e-23
SRM	1.71088392767353e-27	-0.567547859724096	0.67	0.968	3.14306486352904e-23
POSTN	5.67079548812713e-27	0.802596760483089	0.637	0.191	1.04178183912384e-22
TXNIP	1.41544167312683e-26	0.475951739129358	0.648	0.202	2.60030789770129e-22
CYBA	3.29392311507248e-26	0.404348738041898	0.989	0.957	6.05126615469965e-22
TNFSF10	4.16846987287051e-26	0.583895322357574	0.912	0.706	7.65789600345041e-22
NHP2	6.67933879653531e-26	-0.376823741513814	0.923	0.994	1.2270613303115e-21
UBB	3.29893357481651e-25	0.314757593067814	1	1	6.06047087029541e-21
MT1E	3.95862928504381e-25	-0.650755456175504	0.385	0.887	7.27239785955398e-21
CYCS	7.51789258089464e-25	-0.403110888356376	0.868	0.994	1.38111204603615e-20
NME1	2.15839557504351e-24	-0.495677359229388	0.714	0.985	3.96518851091242e-20
HSPE1	6.18849268156608e-24	-0.413039355770947	0.879	0.991	1.13688799053051e-19
ARHGAP18	1.34134419977372e-23	-0.449937863803486	0.736	0.97	2.46418342940429e-19
SOCS3	4.29097381997382e-23	0.492866980183304	0.714	0.298	7.88294800467391e-19
EIF4EBP1	4.42259896964444e-23	-0.427985208153248	0.824	0.985	8.1247565671338e-19
SOX4	4.59107466541804e-23	0.562225956996104	0.912	0.755	8.43426326783948e-19
TGM2	1.11644237750855e-22	0.373500989175011	0.989	0.964	2.05101629172095e-18
TFPI	1.63511219198086e-22	0.433358654614765	0.978	0.951	3.00386460788803e-18
PRCP	1.81609771935196e-22	0.43222018943775	1	0.943	3.33635312022148e-18
LY96	2.7264868665861e-22	0.410474972787196	0.824	0.442	5.00882902260532e-18
SRSF2	4.90751060288463e-22	-0.339674941256161	0.934	0.996	9.01558772855936e-18
RGCC	1.01429725640498e-21	-0.629242684091327	0.747	0.977	1.86336548974158e-17
CCL2	1.86757255828497e-21	0.694785990471804	0.571	0.164	3.43091754682532e-17
EVL	2.71974112068389e-21	0.317099825513421	0.56	0.172	4.99643641280838e-17
NUCB1	3.30249158865222e-21	0.367607446496116	0.956	0.806	6.067007297513e-17
APRT	7.51904736985347e-21	-0.310245110686609	0.923	0.994	1.38132419231578e-16
NR2F2	8.69873462398887e-21	0.516791920624557	0.879	0.679	1.598044537773e-16
MDK	1.59932309709717e-20	0.268387406720155	1	0.992	2.93811646167721e-16
CASP4	2.26356705835843e-20	0.397764736702262	0.945	0.866	4.15839904291026e-16
IL3RA	2.44636786939532e-20	0.408987244791273	0.637	0.24	4.49422241286614e-16
PSMB9	3.54776038511914e-20	0.389344185092926	0.934	0.758	6.51759060350237e-16
SQLE	4.53978522993125e-20	-0.471979931594376	0.484	0.908	8.3400394459067e-16
C1QBP	5.69393750061417e-20	-0.349478735654537	0.868	0.989	1.04603325823783e-15
CDK2AP2	6.85563296392447e-20	-0.408713828653143	0.725	0.972	1.25944833180256e-15
TXNRD1	8.44314542369797e-20	-0.488310645209097	0.725	0.945	1.55109024578755e-15
WSB1	1.17423792576137e-19	0.374390804079677	1	0.951	2.15719249341621e-15
C17orf89	1.20369698260109e-19	-0.408673321655706	0.626	0.958	2.21131172673645e-15
CHCHD10	1.9712239549978e-19	-0.320667024182798	0.945	0.992	3.62133552772646e-15
FCGRT	2.48078980893846e-19	0.456877094584359	0.846	0.591	4.55745895800084e-15
CTSA	2.60816148812291e-19	0.370700572800129	0.89	0.685	4.79145346983061e-15
GJA4	3.14082911053398e-19	0.487795613256499	0.473	0.121	5.77001715896198e-15
ODF3B	3.36556337014027e-19	0.289255766203086	0.451	0.108	6.18287646728468e-15
ACTN1	3.8018040174969e-19	0.379656401366694	0.945	0.813	6.98429416054355e-15
APP	6.26046128514915e-19	0.349370972163038	0.967	0.919	1.15010934269475e-14
SPARC	1.08432178423629e-18	0.304965333189359	1	0.996	1.99200754982049e-14
IFRD2	1.62725484658361e-18	-0.404514242486635	0.44	0.875	2.98942987865874e-14
ALDH2	1.87716880909018e-18	0.403218947713485	0.824	0.525	3.44854681917956e-14
RHOB	3.85746937449493e-18	0.445157000239258	0.945	0.858	7.08655698788464e-14
SLIRP	4.33921705516912e-18	-0.305488603482909	0.934	0.998	7.97157565205119e-14
HSPG2	4.66004969896163e-18	0.342785367376733	0.978	0.913	8.5609773019624e-14
FASN	7.74545388332605e-18	-0.377900709935819	0.154	0.687	1.42291733290583e-13
TGFBI	7.85681718479301e-18	0.261294228755875	0.385	0.085	1.44337588501832e-13
TMEM59	8.05191526728415e-18	0.33612714558867	0.989	0.915	1.47921735375277e-13
PDCD5	9.82505366668818e-18	-0.287125441353614	0.901	0.989	1.80496060910729e-13
C20orf27	1.05109246218252e-17	-0.415944411512787	0.462	0.904	1.93096196227551e-13
PCBD1	1.52203654256841e-17	-0.30776349822287	0.835	0.991	2.79613333235243e-13
GAS6	1.60568150540281e-17	0.411442849715817	0.857	0.706	2.9497974935755e-13
GTF3A	4.11191120581416e-17	-0.302366018481681	0.879	0.989	7.55399207620119e-13
EIF1AX	4.31805213748101e-17	-0.309239252904534	0.923	0.989	7.93269358176635e-13
STRA13	5.54658341878192e-17	-0.347579176829852	0.78	0.966	1.01896283986443e-12
HLA-E	5.89598775616935e-17	0.314233201765202	1	0.968	1.08315191068587e-12
DHCR24	6.35448747881576e-17	-0.365458395313862	0.198	0.745	1.16738289473324e-12
PLSCR1	6.35861042891333e-17	0.35234258271246	0.769	0.528	1.16814032189567e-12
PCYT2	8.27539205622788e-17	-0.373000243568723	0.407	0.847	1.52027227464962e-12
GIMAP4	9.90017078559405e-17	0.36792516632093	0.923	0.847	1.81876037502148e-12
PGP	1.15540413717684e-16	-0.313870302526394	0.813	0.977	2.12259294040757e-12
INSIG1	1.16282525002543e-16	-0.380093854125308	0.253	0.785	2.13622626682172e-12
GUSB	1.72166314314882e-16	0.327267618460727	0.89	0.658	3.1628673602787e-12
CDKN1C	1.74380925380553e-16	0.290991243011628	0.516	0.175	3.20355198016614e-12
C19orf24	4.2361460604618e-16	-0.369000092522617	0.484	0.889	7.78222392767437e-12
RPL22L1	5.17504780081725e-16	-0.339925689986116	0.89	0.991	9.50708031488137e-12
RAD23A	5.98817163168047e-16	-0.266847989279148	0.934	0.996	1.10008701045602e-11
UBALD2	8.3802472576356e-16	0.427739674636705	0.824	0.609	1.53953522370024e-11
RHOJ	9.46752064613805e-16	0.363946072179326	0.802	0.534	1.73927821790202e-11
LAPTM4A	1.15094084729919e-15	0.326264086995239	0.989	0.87	2.11439343057334e-11
ESM1	1.16075967630106e-15	-0.437350480259702	0.473	0.896	2.13243160133268e-11
JUNB	1.25297004194199e-15	0.49459033264423	0.846	0.67	2.30183126405163e-11
SULF2	1.96226091419281e-15	0.276318643997022	0.538	0.211	3.60486952546361e-11
NFKBIA	2.13493033700538e-15	0.395012972973237	0.901	0.808	3.92208052211258e-11
TOMM40	3.51712230089093e-15	-0.377245862832869	0.549	0.889	6.46130537896673e-11
IMP3	3.90232436941975e-15	-0.328367268622624	0.505	0.9	7.16896009906102e-11
CTHRC1	4.39078680480778e-15	0.382684870490797	0.648	0.351	8.06631443911237e-11
MRPL41	4.7125479509684e-15	-0.268116866447772	0.923	1	8.65742184072406e-11
CETP	5.45455759873565e-15	0.405484653415017	0.835	0.655	1.00205677646373e-10
AEBP1	6.47017503657948e-15	0.265732742375619	0.56	0.243	1.18863585597002e-10
BOLA3	6.63004080897182e-15	-0.338430797982419	0.692	0.966	1.21800479701621e-10
YPEL3	7.0679438413589e-15	0.365935821507779	0.89	0.713	1.29845196309604e-10
ACAT2	7.15870483245237e-15	-0.397035061013042	0.582	0.917	1.31512566476982e-10
LRRC59	8.54883792330194e-15	-0.358508534611068	0.56	0.891	1.5705070148898e-10
ADAM15	8.55409046668527e-15	-0.279270093563691	0.835	0.964	1.57147195963475e-10
SORBS2	9.34756244296887e-15	-0.340163765319794	0.879	0.983	1.71724069639781e-10
POLD2	1.02650791192432e-14	-0.316207497992807	0.67	0.938	1.88579768499617e-10
PNRC1	1.49997775443548e-14	0.37173795830271	0.857	0.721	2.75560913267342e-10
EBNA1BP2	2.25838805529981e-14	-0.36484144435495	0.484	0.885	4.14888469639128e-10
PPP1R14B	3.65689045628876e-14	-0.342742783807854	0.824	0.953	6.71807345724808e-10
ITGB1BP1	3.82982613946679e-14	-0.274540952730339	0.868	0.983	7.03577360081444e-10
PHB	5.40673950912286e-14	-0.30790923676693	0.813	0.975	9.9327211522096e-10
EMC8	5.61362497329134e-14	-0.299956588146794	0.703	0.949	1.03127904384335e-09
NUSAP1	7.28208596470058e-14	0.362652239637859	0.912	0.883	1.33779201257514e-09
FN1	7.64808274969369e-14	0.485749382259858	0.736	0.53	1.40502928194623e-09
EFEMP2	7.69233609162908e-14	0.306969063192986	0.791	0.575	1.41315906339318e-09
RP11-382A20.3	9.61602325533025e-14	0.290635294949455	0.868	0.742	1.76655963223672e-09
PROCR	1.00331365364161e-13	0.338020208247538	0.835	0.655	1.84318751310499e-09
MGLL	1.0630620038789e-13	-0.356323103066284	0.44	0.866	1.95295120732593e-09
GIMAP7	1.17703850860903e-13	0.416346747203039	0.89	0.732	2.16233744416564e-09
MRPL12	1.21799134728305e-13	-0.294499641520438	0.813	0.975	2.2375719040937e-09
TXNRD2	1.45913654320865e-13	-0.358322548727793	0.473	0.855	2.6805797435286e-09
PSAP	1.50487609434336e-13	0.285542526453709	0.978	0.894	2.76460787291819e-09
PYCR1	1.57253041029022e-13	-0.313111342029182	0.209	0.685	2.88889561674417e-09
DCXR	1.58286336552102e-13	-0.311445829249266	0.604	0.923	2.90787828879867e-09
STOM	1.64547770101304e-13	0.272217612631576	0.978	0.94	3.02290708453106e-09
TXNL4A	1.88624824263375e-13	-0.270609436058	0.846	0.97	3.46522664654246e-09
FDFT1	2.81350152928108e-13	-0.316023074498323	0.769	0.966	5.16868365944227e-09
IDI1	3.2041081374123e-13	-0.339806958069595	0.495	0.857	5.88626705924013e-09
CALCOCO2	3.78691950993683e-13	0.280677952899569	0.725	0.502	6.95694983170495e-09
UBL7	4.20691514961737e-13	0.313016942057656	0.802	0.64	7.72852382136206e-09
HRAS	4.323815571492e-13	-0.294036416664117	0.692	0.936	7.94328158638796e-09
LRRFIP1	5.36505294665094e-13	-0.280841916536993	0.813	0.985	9.85613876829245e-09
MFAP2	5.47158383657135e-13	0.363752888840166	0.692	0.462	1.00518466661652e-08
TFPI2	5.59941667990859e-13	-0.486319466310209	0.516	0.86	1.02866883826601e-08
GSN	5.97686523632292e-13	0.255674588425674	1	0.968	1.09800991256488e-08
2001-03-01	7.52866540422565e-13	-0.254700297089691	0.055	0.481	1.38309112141029e-08
MMAB	7.53873521079921e-13	-0.324974571062446	0.473	0.87	1.38494104557592e-08
NT5E	7.76810053628835e-13	-0.310165269395491	0.396	0.804	1.42707774952153e-08
S100A4	8.27904371087356e-13	-0.466712911895997	0.165	0.587	1.52094312012458e-08
ODC1	8.56550837894298e-13	-0.358647365327762	0.297	0.709	1.57356954429561e-08
LXN	1.01324330035375e-12	0.352175072459841	0.835	0.691	1.86142926707988e-08
TIMM8B	1.04734888565328e-12	-0.261055942615311	0.846	0.972	1.92408463783365e-08
NME4	1.10808624112049e-12	-0.313341105770519	0.747	0.972	2.03566523356246e-08
C20orf24	1.13199464967565e-12	-0.255159487009148	0.824	0.974	2.07958737091913e-08
MRPL52	1.19967052199373e-12	-0.261511181640607	0.846	0.975	2.20391471595467e-08
FADS2	1.25322553728037e-12	-0.319729461403745	0.44	0.838	2.30230063453777e-08
EIF5AL1	1.39013640741606e-12	-0.256753862211105	0.077	0.506	2.55381959406405e-08
C14orf1	1.64358711202992e-12	-0.304052779266118	0.692	0.926	3.01943388351017e-08
PHLDA2	1.88848415896686e-12	-0.349826011831728	0.264	0.685	3.46933424843801e-08
PSMB8	2.05179536038629e-12	0.278340035218571	0.879	0.845	3.76935325656565e-08
CCND1	2.80192558407528e-12	-0.318317975261961	0.824	0.989	5.1474174905047e-08
DCTPP1	3.04367493966401e-12	-0.295916747444417	0.758	0.968	5.59153523165675e-08
CCPG1	3.08077666881081e-12	0.271577419301192	0.835	0.655	5.65969481827234e-08
SRPX	3.4235894598827e-12	0.288310241340066	0.923	0.823	6.2894761967505e-08
SLC38A2	3.59578249790876e-12	0.266717050904071	0.912	0.864	6.60581202690818e-08
SEPW1	3.73905694248456e-12	-0.25952420821497	0.89	0.996	6.86902150903838e-08
NT5DC2	3.8980947023031e-12	0.316709579423174	0.78	0.623	7.16118977760102e-08
SMAD9	4.09867296385685e-12	0.282922481147515	0.571	0.308	7.52967210190142e-08
CD34	5.05201955027316e-12	-0.340856486576459	0.736	0.953	9.28106511580682e-08
MFGE8	5.89913295008826e-12	0.298960774438309	0.692	0.438	1.08372971426071e-07
DHCR7	7.9569957751669e-12	-0.29036827067606	0.22	0.668	1.46177969385591e-07
SAC3D1	8.48249673421918e-12	-0.308797577460623	0.505	0.866	1.55831947504341e-07
MAP1LC3A	1.16979251104055e-11	0.281445396412686	0.758	0.547	2.14902582203259e-07
EMP1	1.2053556328344e-11	-0.311564114128916	0.462	0.825	2.21435883308007e-07
IVNS1ABP	1.3123844058611e-11	-0.334083702216419	0.418	0.826	2.41098139200742e-07
SEC14L1	1.74281084390738e-11	-0.271734055766681	0.78	0.966	3.20171780134226e-07
C10orf10	1.74679294831108e-11	0.493938658009797	0.692	0.453	3.20903332534228e-07
PTGR1	1.77799967991992e-11	0.292085588154279	0.582	0.323	3.26636321198089e-07
SRGN	1.8427853665317e-11	0.334768458355206	0.901	0.808	3.38538099685539e-07
POP7	1.86269880059648e-11	-0.289047065996558	0.659	0.953	3.42196396657579e-07
HOXD8	2.13764059685356e-11	-0.30889156830255	0.56	0.874	3.92705954047967e-07
MT1X	2.17789362944816e-11	-0.268131747144744	0.132	0.538	4.00100838665921e-07
NPDC1	2.19796799255931e-11	0.30480690534308	0.758	0.551	4.03788699913072e-07
HMGCS1	2.28951450046241e-11	-0.266229143344559	0.11	0.515	4.2060670887995e-07
NAMPT	2.60571817628561e-11	0.29458752066856	0.835	0.77	4.78696486165429e-07
HOXD9	2.66014336022345e-11	-0.314067359359986	0.341	0.766	4.8869493670665e-07
SH3BGRL	3.93573349432153e-11	0.290237014286215	0.78	0.587	7.23033600241809e-07
ASRGL1	4.03203809322259e-11	0.288661502781948	0.659	0.438	7.40725718105922e-07
FST	4.51643651330274e-11	-0.366577749159174	0.209	0.613	8.29714551858846e-07
IL13RA1	5.18674800227111e-11	0.264398780855973	0.78	0.577	9.52857475497225e-07
UBE2L6	5.30050341012124e-11	0.263520156734442	0.758	0.634	9.73755481473374e-07
GNL3	6.27860521276486e-11	-0.277749700310685	0.253	0.702	1.15344256363703e-06
SMS	6.90388474409051e-11	-0.258549548246265	0.791	0.964	1.26831266633687e-06
EXOC6	7.2479256900787e-11	-0.281924700309628	0.703	0.938	1.33151642852436e-06
MRPS12	9.6292579150035e-11	-0.264927631221227	0.747	0.951	1.76899097156529e-06
ROBO4	1.13677549642569e-10	-0.259142845654557	0.681	0.923	2.08837026448364e-06
SNCG	1.15850691680321e-10	-0.274615037031953	0.791	0.962	2.12829305685917e-06
UBC	1.15971834495703e-10	0.265760010992758	1	0.985	2.13051857152056e-06
CCNL1	1.21441717418549e-10	0.266730749329464	0.791	0.615	2.23100579069616e-06
DEF8	1.2690369950087e-10	-0.256567876327813	0.703	0.925	2.33134786353048e-06
NOP16	1.30289338699514e-10	-0.271187242815349	0.187	0.6	2.39354544124878e-06
EPHX1	1.45406213283633e-10	0.285037689202445	0.725	0.491	2.67125754423362e-06
SNRNP25	1.57442386554971e-10	-0.279318482500144	0.593	0.908	2.89237408340136e-06
NUDT8	1.59621989826399e-10	-0.276745385451296	0.418	0.802	2.93241557510077e-06
FAM195A	1.83313898981219e-10	-0.269379859801468	0.198	0.602	3.36765963818398e-06
ACTN4	2.05158476201368e-10	-0.263820469036663	0.736	0.955	3.76896636629533e-06
ABCG1	2.16413495011889e-10	0.27797752279933	0.582	0.342	3.97573231686341e-06
GCSH	2.36212598449024e-10	-0.283186890177065	0.604	0.887	4.33946164610702e-06
CCDC124	2.77747668840611e-10	-0.264348828977051	0.648	0.94	5.10250242427086e-06
DDX21	3.1278563270288e-10	-0.289634927469102	0.462	0.817	5.74618485838462e-06
TPD52	3.98466949376398e-10	-0.318386130829454	0.527	0.862	7.3202363269938e-06
RPS19BP1	4.70730331323561e-10	-0.257758300532084	0.736	0.951	8.64778691674513e-06
HBEGF	5.17946374033768e-10	-0.278039220768283	0.297	0.662	9.51519283737435e-06
ERGIC1	5.35553409328105e-10	-0.259806234104105	0.341	0.728	9.83865168276661e-06
CSRP1	5.38967476003543e-10	-0.279500731001882	0.429	0.823	9.90137150166108e-06
PDLIM4	6.31295603858135e-10	0.267157879882282	0.747	0.64	1.15975315384778e-05
ARL6IP1	6.81534852215409e-10	0.359681353645205	0.967	0.896	1.25204767700493e-05
MSMO1	8.00685394167223e-10	-0.261189936111033	0.198	0.592	1.4709391376246e-05
SGK1	8.61251450875328e-10	0.313954438029931	0.703	0.511	1.58220504040306e-05
TRAPPC6A	9.65715157577489e-10	0.305417363643609	0.648	0.479	1.77411531598561e-05
LDLR	9.72266408643722e-10	-0.251604164164274	0.275	0.655	1.78615061931938e-05
KAT7	1.02590589156796e-09	0.280674658486249	0.725	0.575	1.88469171339951e-05
DHRS3	1.15555416402204e-09	0.305606488263143	0.791	0.638	2.12286855472489e-05
VMP1	1.55928534904373e-09	0.26475598659008	0.736	0.613	2.86456311472824e-05
ANAPC15	1.57101937794988e-09	-0.251003411131106	0.615	0.892	2.88611969923173e-05
PLEKHO1	1.76683709883999e-09	0.265810231318119	0.747	0.57	3.24585643427894e-05
LAP3	1.80396698530737e-09	0.281377305185771	0.725	0.591	3.31406774870816e-05
AMD1	1.81752645078849e-09	-0.255259732738185	0.297	0.691	3.33897784274353e-05
DECR1	1.93890846545428e-09	0.255160425882025	0.692	0.498	3.56196874188606e-05
MVD	2.36427462049351e-09	-0.275989530344078	0.407	0.762	4.34340890530863e-05
SCD	2.49425882770706e-09	-0.27124884980728	0.516	0.838	4.58220289238064e-05
LIMCH1	2.53856447477691e-09	-0.283502275414881	0.582	0.881	4.66359679661266e-05
COA4	2.9969064894126e-09	-0.257780082840564	0.56	0.883	5.50561691169989e-05
AKR1C3	3.1240453349709e-09	0.252680269245042	0.681	0.472	5.73918368487504e-05
CISD3	3.24323977006735e-09	-0.253025049037762	0.659	0.904	5.95815578159073e-05
TOP2A	3.50250297514197e-09	0.291173854507591	0.901	0.87	6.43444821563331e-05
NQO1	3.78899200053467e-09	-0.314131806450388	0.736	0.97	6.96075720418224e-05
CCND3	4.57946194166212e-09	-0.264711461803367	0.505	0.834	8.41292953302748e-05
HLX	4.63370177568215e-09	-0.254254487920443	0.308	0.692	8.51257353210568e-05
FOXC2	4.65003888788061e-09	0.258444148584568	0.637	0.432	8.54258644092547e-05
TAPBP	4.70436987217146e-09	0.251182420538387	0.824	0.783	8.64239789216618e-05
TIMM17A	5.37673903982533e-09	-0.259931273528173	0.516	0.838	9.87760729006312e-05
CEACAM1	6.41433457163499e-09	0.264432123539558	0.703	0.528	0.000117837740415506
CRIM1	6.50151084453019e-09	-0.272554406990478	0.473	0.838	0.000119439255724864
PRSS23	7.21117335359063e-09	0.298721043684455	0.725	0.598	0.000132476465678813
MXD3	1.24324908276771e-08	0.310697623028543	0.813	0.732	0.000228397288995255
GINS2	1.39533358397412e-08	-0.259227011010772	0.484	0.836	0.000256336732711886
HHEX	1.48063182606227e-08	0.27115023147677	0.824	0.745	0.0002720068727659
JUN	1.65674663218638e-08	0.306579514611098	0.758	0.621	0.000304360923798959
CCNB2	1.85926460128697e-08	0.310140828889768	0.813	0.638	0.00034156549990243
C8orf4	2.10646678169011e-08	0.264930068060132	0.462	0.238	0.000386979012464289
ARL4A	2.23039495928022e-08	0.260773092263663	0.868	0.843	0.000409745857969369
ZFP36L2	2.42338864244686e-08	0.298171455479722	0.857	0.804	0.000445200727503912
CDK1	9.44723013497336e-08	0.309513810292546	0.857	0.817	0.00173555064809596
CENPF	1.02138209867235e-07	0.297723866075286	0.89	0.855	0.00187638105347098
PTTG1	1.31874810843712e-07	0.263487898974505	0.879	0.932	0.00242267215000984
EFNB1	1.67245034038168e-07	0.284104094046416	0.626	0.479	0.00307245852031519
IER3	5.03935220466324e-07	0.279602414911347	0.648	0.526	0.00925779393518683
ANKRD1	1.16060947642011e-06	-0.297239060982783	0.451	0.73	0.0213215566913139
UBE2C	2.99379581364159e-06	0.260085809182086	0.901	0.874	0.0549990228924097
SERPINE1	3.46039423198426e-06	0.368325817177091	0.473	0.311	0.0635709024357828
RP11-536O18.1	4.30940834602714e-06	0.277151863847221	0.835	0.798	0.0791681407248645
KPNA2	2.60850944637912e-05	0.277898111651207	0.879	0.883	0.479209270394309
ARHGDIB	4.47825803660012e-05	0.269941420631543	0.802	0.764	0.822700783903807
DLGAP5	0.000152260407265027	0.258321790080891	0.637	0.568	1
CCNB1	0.0018977714393246	0.260934354415162	0.681	0.653	1

## Sheet: CC_vs_CTRL_LECVI.DE
	p_val	avg_log2FC	pct.1	pct.2	p_val_adj
IL1R1	1.03841435610606e-09	0.456170537551174	0.8	0.043	1.90767101360245e-05
PTGS2	1.07687007384065e-09	0.260200772066243	0.4	0	1.97831801265265e-05
C1R	6.59726660678887e-09	0.258082842403013	0.6	0.022	0.000121198384833318
CFI	8.18154680827847e-08	0.452901201612687	0.8	0.065	0.00150303196414884
RARRES3	1.4071529511145e-07	0.871726792476142	1	0.151	0.00258508068649245
CD14	1.05216490107303e-06	0.36982682776957	0.6	0.043	0.0193293213976127
MMP17	2.82330759543806e-06	0.313559393267556	0.8	0.097	0.0518669838357926
UBE2V1	5.20645855951199e-06	0.267453914150824	0.6	0.054	0.0956478501967947
POSTN	6.3540624123932e-06	0.715652902416846	1	0.204	0.116730480578075
C11orf54	9.97760930846441e-06	0.374000192172177	0.8	0.108	0.1832986606058
ODF3B	1.28175207539714e-05	0.444854314814173	1	0.215	0.235470673771209
KCTD6	1.69025826370612e-05	0.307190844260329	0.8	0.129	0.310517345625452
TMEM121	2.06665482162912e-05	0.307707581712239	0.8	0.14	0.379665157281485
ST6GAL1	2.85843579055559e-05	0.563413077876295	1	0.29	0.525123239082968
GRK4	4.38337649952338e-05	0.294670322427345	0.8	0.14	0.80527009672744
TXNIP	6.86712173377113e-05	0.880174479801688	1	0.419	1
SELO	6.87096069913231e-05	0.390434459050579	0.8	0.151	1
TNFRSF1B	8.47037281264835e-05	0.391276472894876	0.8	0.161	1
AKR1C2	0.000150371199576048	0.659155578981069	0.8	0.194	1
IFIH1	0.000162761758244554	0.320835335073221	0.6	0.086	1
ZC2HC1A	0.000175337175807574	0.385749214049108	1	0.355	1
SOX18	0.000176787163569402	1.04626046979494	1	0.86	1
TIMP1	0.000179881925754808	0.89583421663044	1	0.989	1
RBP1	0.00018982499397944	1.10884983628904	1	0.882	1
HLA-B	0.000191808343839156	0.629307620602349	1	1	1
CD81	0.000231304162106962	0.675648867569071	1	0.914	1
HLA-A	0.00028047527745335	0.48159708217611	1	1	1
B2M	0.00028047527745335	0.385483393218952	1	1	1
OVOS2	0.000304531965953058	0.371661414162005	1	0.312	1
NT5DC2	0.000311308687858956	0.4398715013862	1	0.559	1
NNMT	0.000313728234537164	0.659709295560565	1	0.871	1
GCLC	0.000335469679544393	0.277563414237575	0.8	0.204	1
CST3	0.000338035035082438	0.317757962867412	1	1	1
PDCD4	0.000342743925178984	0.5603599066407	1	0.505	1
MAN2B2	0.000357748142969445	0.397714146038426	0.8	0.194	1
ZMYM3	0.000357748142969445	0.276540736898795	0.8	0.194	1
VDAC1	0.000359558924508558	-0.598767050439318	0.8	1	1
COL8A1	0.000380001753587842	0.914109965246538	1	0.441	1
ID1	0.000382359152705171	0.297801409662204	1	1	1
GAS8	0.000393603361576259	0.272291190338141	0.6	0.097	1
KANK1	0.000397999144468369	0.305483031363946	1	0.269	1
SIX5	0.000398916500546442	0.279042607857977	0.8	0.215	1
IGFBP7	0.000406505110068512	0.343853998227479	1	1	1
PDLIM1	0.000406505110068512	0.390773718422985	1	1	1
USMG5	0.000406505110068512	-0.256547913922582	1	1	1
C2CD4B	0.00041088016018092	0.446693259198377	0.6	0.108	1
EGR1	0.000423108488634741	0.353382091702196	0.8	0.194	1
PPP1R14A	0.000432069560417041	-0.623873129003266	1	1	1
BCL7A	0.000432244982539037	0.281647043509677	0.8	0.172	1
BGN	0.000440738224936993	0.816914896748419	1	0.806	1
PPP6R3	0.000443035047808078	0.36537297509768	1	0.355	1
HHEX	0.000470562248906852	0.568729910577213	1	0.742	1
FBXL17	0.000504755589777874	0.294151045288196	0.6	0.108	1
TP53INP2	0.000586876703482995	0.329644349637324	1	0.333	1
NHSL2	0.000598327272928241	0.261992389698811	1	0.419	1
NUTM2B-AS1	0.000614119664988239	0.489651930855158	1	0.538	1
LINC01235	0.000616800412399382	0.542489840844041	1	0.903	1
LYRM1	0.000638800127478512	0.538224437780092	1	0.548	1
HMGA1	0.000657625893697066	-0.690499162387408	1	1	1
MDK	0.000657625893697066	0.390412416982672	1	1	1
FAM43A	0.000697335871043287	0.411753369750285	1	0.957	1
MXRA7	0.000709579160153856	0.484968366452729	1	0.527	1
FCGRT	0.00072458090469554	0.685113100931983	1	0.753	1
METRNL	0.000731929692762327	0.416574865879029	0.8	0.237	1
IFT43	0.000754682305396959	0.483936622607638	1	0.656	1
HAPLN3	0.000769897667376934	0.571585510087009	0.8	0.247	1
NUCB1	0.000782745109167177	0.462152024396979	1	0.925	1
C17orf89	0.00078383777660359	-0.6274804668174	0.8	0.957	1
ITM2B	0.000784445262897716	0.477100673067015	1	1	1
CCDC127	0.000794510201188266	0.272217964888459	1	0.376	1
HLA-E	0.000831529682391038	0.442986067447354	1	1	1
RBM22	0.000860320044142008	0.353689658811598	1	0.387	1
METTL16	0.00086913443571693	0.273766563296824	0.8	0.183	1
FGF13	0.000876312184816778	0.341583303993506	1	0.409	1
BTRC	0.000878323884299984	0.272072131579606	0.8	0.215	1
CIRBP	0.000881190944894045	0.399436064834626	1	0.978	1
ADCY9	0.00089361150202901	0.258563131343668	0.4	0.043	1
ALDH2	0.000935913733081422	0.633318791903525	1	0.677	1
MIF	0.000957923831548386	-0.611104462792689	0.4	0.946	1
CEBPD	0.000994084592757908	0.673633560970464	1	0.72	1
GUCY1A3	0.00103088053970509	0.36125741496532	0.8	0.204	1
EFEMP1	0.00104731047368025	0.403148730726164	1	1	1
IVNS1ABP	0.00107596691935145	-0.629789253545835	0	0.871	1
S100A6	0.00110881583552062	-0.287858946319696	1	1	1
HERPUD1	0.00110881583552062	0.487729619213186	1	0.989	1
TSC22D3	0.00117018196175106	0.30550599474365	0.8	0.226	1
LMNA	0.0012419644583267	-0.546404613664438	1	1	1
ATP5I	0.0012419644583267	-0.446627929053291	1	1	1
IL3RA	0.00124850484791781	0.454244842591029	1	0.473	1
SDR39U1	0.00128163817603947	0.297851423691889	1	0.419	1
MAP1LC3A	0.00135435105470749	0.537413909570267	1	0.742	1
GPR146	0.00139624166180004	0.338604596766616	1	0.366	1
TFPI	0.00146956582781081	0.568510587032713	1	1	1
DNASE2	0.00147448926931356	0.498546379104324	1	0.613	1
CAV1	0.00155359306833459	-0.321541332733345	1	1	1
C6orf89	0.00158571279178803	0.319493009121259	1	0.473	1
MLEC	0.00158594798485383	0.408613296065923	1	0.731	1
PIGC	0.00163786915164165	0.412785422522084	0.8	0.258	1
ANKZF1	0.00163992017440879	0.26208368393801	0.8	0.237	1
EPHX1	0.00173153547179215	0.558749547946625	1	0.71	1
CCNH	0.00173206160115734	0.392844137132992	1	0.398	1
TMEM59	0.00173500880162223	0.415043105841456	1	0.978	1
NHP2	0.00173506781117193	-0.546288217494133	0.8	1	1
OXA1L	0.00173506781117193	0.305022034399411	1	1	1
RPGR	0.00179384823665574	0.508682434341919	1	0.656	1
MAGED2	0.0018836073346189	0.606377472716496	1	0.817	1
GOLGA5	0.0019247169707117	0.362196615514269	0.8	0.269	1
PKM	0.00193585551226277	-0.496309959754029	1	1	1
USP11	0.00195979713501933	0.34079486828915	0.8	0.28	1
PRPSAP1	0.00198941251330205	0.441813039651948	1	0.817	1
CYBA	0.00204398854714197	0.495005273854521	1	0.978	1
ZDHHC4	0.00206313311176275	0.375168729779154	1	0.495	1
AKR1C3	0.00207160204565567	0.685238193368221	1	0.677	1
ATRX	0.00223618956564874	0.402122478356229	1	0.839	1
TMEM138	0.00224484468961614	0.315116927186099	0.8	0.247	1
DHRS12	0.00226410938208716	0.327202596967267	1	0.355	1
KIAA1324L	0.00227103359514796	0.372648225443747	1	0.581	1
NME1	0.00227654027022568	-0.674686462910675	0.6	0.978	1
TSPAN6	0.00234397685672366	0.527973086041857	1	0.409	1
UBD	0.00238585779721386	0.253501697049381	0.4	0.054	1
MYL6B	0.00240203987667865	0.32878940447637	1	0.957	1
THBS1	0.0024025023754939	0.410740505860769	1	0.968	1
MT2A	0.00240281073857553	-0.484749712981449	1	1	1
PURA	0.00247321768204821	0.362157187857419	1	0.43	1
IL6ST	0.00253464837477484	0.334536228176411	1	1	1
YPEL5	0.00258331920961224	0.448084164346665	1	0.527	1
KRAS	0.00259003530366757	0.556913491763813	1	0.645	1
DFNA5	0.00260935298271239	0.277006537599704	0.6	0.14	1
RP11-446N19.1	0.00260935298271239	0.270846697529475	0.6	0.14	1
MAP4K5	0.00263330678190968	0.417148835928559	1	0.484	1
SNRPB	0.00267307156624504	-0.412818562125706	1	1	1
PLA1A	0.00268834974545202	0.276945513953815	0.4	0.054	1
HADHB	0.00279910086976059	0.4565526340952	1	0.882	1
HMGN2	0.00281802030632154	-0.81323166092045	0.6	0.989	1
SPHK1	0.00283179655769206	0.50336073393136	1	0.774	1
PDE9A	0.00283402853575892	0.287498456005579	0.6	0.151	1
C1orf115	0.00287374999715033	0.537995725117601	1	0.613	1
NDUFA10	0.00296764469186907	0.36242222752674	1	0.935	1
GRN	0.00297075812902382	0.421257712646846	1	0.978	1
PCMTD1	0.00298874559262123	0.360101473744265	1	0.581	1
ABLIM1	0.00298874559262123	0.40220866321296	1	0.581	1
FBXO45	0.00306920268617171	0.264973361238496	0.6	0.151	1
POLR2G	0.00307757492572	0.446572920585019	1	0.839	1
MRPL4	0.00308751662222833	-0.498897010651089	0.2	0.892	1
CLPTM1L	0.00311628360817528	0.325877371602541	1	0.484	1
ARL5A	0.003119363905761	0.353845471862637	1	0.903	1
PRCP	0.00313081952077907	0.453930893610668	1	0.989	1
ALDOA	0.00313081952077907	-0.258600607227	1	1	1
PTRH2	0.00330732093494798	0.376061230115198	1	0.376	1
TBC1D10A	0.00333435583620738	0.262904906161285	0.6	0.14	1
LARP1	0.00343913551825166	-0.454871028233595	0	0.774	1
BLMH	0.00344375212301238	0.355511830344633	1	0.624	1
CASP4	0.00347412671823434	0.353171548075642	1	0.968	1
MAP3K8	0.00361408006878726	0.267918957782128	0.6	0.14	1
RELN	0.0037057981215292	0.481297532185079	1	0.581	1
RAB11FIP1	0.00373179941132236	0.317798760868993	1	0.398	1
GALNT1	0.00383284121535526	0.464733866556114	1	0.699	1
RHEB	0.00385227657496334	-0.380484890013717	1	1	1
NEDD4L	0.00387650124488848	-0.480253236926521	0	0.763	1
EFNA1	0.00392200951324487	0.486084018907632	1	0.796	1
COX15	0.00399406997609568	0.293078907557041	0.8	0.28	1
RNF19A	0.00401344628574208	0.370921405812069	0.8	0.29	1
IGBP1	0.0040482232395432	0.308108293627172	1	0.925	1
BACE2	0.00405480643329954	0.295926555812159	1	0.989	1
UGP2	0.00408926395476745	0.470463231769561	1	0.667	1
FAM162B	0.00418676170519722	0.402235233530141	0.8	0.333	1
BMX	0.00425019183815151	0.476442782725895	1	0.624	1
ADPGK	0.00425649377638819	0.290902260255287	0.8	0.312	1
MIR22HG	0.00426951163314491	0.270898972751276	0.8	0.29	1
YPEL2	0.00434261246932151	0.429089330613105	1	0.581	1
PRKAR2A	0.00436149609664399	-0.411224643581916	0	0.753	1
SP100	0.00438574089125592	0.36356095645216	1	0.817	1
E2F6	0.00444013402042909	0.258707210119989	0.6	0.161	1
DBI	0.00448912050580332	-0.253473139173709	1	1	1
CTSF	0.00453869585375415	0.387350770650904	0.8	0.301	1
JPX	0.00467902900975932	0.390414304894751	1	0.591	1
EDN1	0.00469256336539529	0.61355950159689	1	0.882	1
PNISR	0.00472118501177672	0.457042385573771	1	0.968	1
TUBA1B	0.00472171597010606	-0.79068689634471	1	1	1
SNRPF	0.00472171597010606	-0.319086696720882	1	1	1
MRPL52	0.00472171597010606	-0.29709375235898	1	1	1
LHFP	0.00477419509761243	0.365200245131564	1	0.452	1
TRAF2	0.00489432373250191	0.28098667698999	0.6	0.151	1
GNG5	0.0049651673410652	-0.276465595653657	1	1	1
PLP2	0.0049651673410652	-0.423532252572112	1	1	1
CD38	0.00502885380250685	0.298157933013158	0.4	0.065	1
ADAM10	0.0050500130428734	0.317838073653997	1	0.634	1
MIR99AHG	0.00508888943065277	0.30095237536223	1	0.484	1
SLCO2A1	0.00509530267179421	0.390421599557497	0.8	0.312	1
WAPL	0.00518894391204621	0.347816485943726	1	0.591	1
ENG	0.00521991488284331	0.346564040892314	1	1	1
PSAP	0.00521991488284331	0.30676832509057	1	1	1
ODF2L	0.00525895921398818	0.516349991241766	1	0.774	1
APH1B	0.00537992681906346	0.310179443676484	1	0.441	1
FAM198B	0.00549125012297285	-0.503639938866684	0	0.731	1
AFAP1L1	0.00552860955736659	0.388989711994579	1	0.774	1
DYNC1LI1	0.0055740680813964	0.322788870120048	1	0.602	1
SCD	0.00558073128179167	-0.494877787359721	0.4	0.903	1
BRD2	0.00558952105296731	-0.445989414250623	0.2	0.839	1
FBXW5	0.0057520905003922	0.325400359850383	1	0.914	1
H2AFV	0.00576497650603643	-0.391407741549427	1	1	1
TMEM115	0.00578341332389622	0.281217867623704	1	0.624	1
LRRC59	0.00592558039362119	-0.528556032266714	0.2	0.86	1
CCNL1	0.00602651046170004	0.377448823235979	1	0.753	1
HLA-C	0.00605655504023307	0.414766439094497	1	1	1
MZT1	0.00614507746081392	-0.414438115911785	0	0.72	1
VWF	0.00635950500305101	0.462338465554964	1	0.957	1
SH3GLB1	0.00636118250434659	0.263810544499233	1	0.989	1
FOXO1	0.00638031035268433	0.309754994657329	0.8	0.323	1
ANKRD17	0.00655379365865343	0.337003507615982	1	0.581	1
METTL3	0.00656131828567221	0.299342219724191	0.8	0.344	1
LIMCH1	0.00658232501617177	-0.541983391281211	0.4	0.871	1
ANAPC15	0.00665080998233028	-0.414649011408554	0.6	0.914	1
BIN3	0.00666743898479972	0.329871179002578	0.8	0.333	1
WSB1	0.00667883252468354	0.3910257094997	1	0.968	1
APH1A	0.00667935527938411	-0.307505571742963	1	0.978	1
DSTN	0.00667952953579178	-0.288336090103833	1	1	1
BAX	0.00667952953579178	-0.326314686676008	1	1	1
CDKN1C	0.00673112179535269	0.417284268324121	1	0.43	1
GIMAP7	0.00683794333049391	0.497310578510151	1	0.806	1
DAZAP1	0.00686467960327098	-0.424210334720059	0	0.71	1
EIF4EBP1	0.00701031792913212	-0.395657801586234	1	0.957	1
NUDT4	0.00703629314268861	0.371609338092241	1	0.656	1
MLXIP	0.00703629314268861	0.463933988912056	1	0.656	1
SEPP1	0.00705635009892289	0.413341795564398	0.8	0.333	1
KBTBD11	0.00713133175301351	0.267086060815245	0.6	0.172	1
KCNQ1OT1	0.00715477578266692	0.358226501983778	0.8	0.323	1
TRIM13	0.00715477578266692	0.268419725328733	0.8	0.323	1
ITPR2	0.00733188407449311	0.285000707552038	0.8	0.29	1
TMEM160	0.0073593353706321	-0.318612074458659	1	0.978	1
TOMM22	0.00735952321543373	-0.377344626529279	1	1	1
ELL2	0.0074212353118439	0.311662394914162	0.6	0.194	1
SLC40A1	0.00761123232413009	0.476933106159497	0.8	0.355	1
IDH3B	0.00763384443644	0.317758835551733	1	0.849	1
PLSCR4	0.00764266242668069	0.549629951286141	1	0.742	1
ZNF354A	0.00764744379758373	0.272456156198772	0.6	0.172	1
CENPW	0.00765524031258975	-0.635107821827094	0	0.699	1
LDLR	0.00765524031258975	-0.378480070765244	0	0.699	1
GADD45B	0.00771838265820444	0.338532599109091	1	0.946	1
SULF2	0.00801783400480358	0.420011211431166	0.8	0.419	1
TGFB1	0.00809693689178307	0.342403843724512	1	0.946	1
ITGB3	0.00819678874492131	0.261241091089369	0.6	0.172	1
PLA2G4A	0.00822830234906462	0.298687581920457	0.4	0.075	1
MARVELD1	0.00828036123973462	0.347776482840384	0.8	0.409	1
CFAP97	0.00835214290990702	0.350789085946823	1	0.731	1
MGMT	0.00843633428666123	0.350340527594736	1	0.871	1
KAT7	0.00843894224153507	0.41768047196073	1	0.645	1
HELQ	0.00848016799828185	0.256785800501076	0.6	0.194	1
WTAP	0.00852220952403698	-0.416892595160583	0	0.688	1
NUDT1	0.00852220952403698	-0.434577397009638	0	0.688	1
LRRC8A	0.00852220952403698	-0.41755574658187	0	0.688	1
NQO2	0.00852760235348953	-0.431457801620961	0.2	0.806	1
MED10	0.00869910567169043	0.378974090706881	1	0.806	1
VAMP4	0.00874463644940549	0.355749360694695	0.8	0.441	1
SNAPIN	0.00876177943010999	0.299283075653183	1	0.731	1
2007-03-01	0.00876986758208207	0.362893295597617	0.8	0.495	1
YPEL3	0.00882962149066947	0.37770342704009	1	0.86	1
TUBB	0.00890861753420208	-0.318277874952989	1	1	1
BTG1	0.00890861753420208	0.295937853583307	1	1	1
HMGN1	0.00890861753420208	-0.286922804217322	1	1	1
MGP	0.00908912684413858	0.833292004825742	1	0.667	1
TRIP12	0.00916438675805392	0.250738461380808	1	0.602	1
ACTN1	0.00932617911536382	0.415180220748197	1	0.925	1
PKIG	0.00933091117286847	-0.423918771461025	0.6	0.957	1
CTDSP1	0.00947130590285319	-0.365007117909717	0	0.677	1
GFRA1	0.00947130590285319	-0.408751223593531	0	0.677	1
ZFP36	0.00951813266597303	0.547138600721652	0.8	0.376	1
PGRMC2	0.00961389044324464	0.282314229587628	1	0.634	1
C5orf42	0.00967223483669633	0.266100587934095	0.6	0.194	1
ACAT2	0.00970256086173522	-0.545807910386392	0.4	0.892	1
ITM2C	0.0100092821861971	0.31062273024618	0.8	0.323	1
ISG20	0.0100355760794471	0.33322134822953	0.8	0.376	1
FRA10AC1	0.0100749360958148	0.314596954091739	1	0.527	1
SQLE	0.0101450717898314	-0.610137092998928	0.6	0.871	1
ZNF428	0.0102466789386327	0.28635350400008	1	0.935	1
ARHGAP18	0.0102551482158894	-0.460120920335364	0.8	1	1
FDFT1	0.0102551482158894	-0.484476561900055	0.8	1	1
TGM2	0.0102551482158894	0.364217521478272	1	0.989	1
COMTD1	0.0103031785082112	-0.407336256692256	0.2	0.806	1
TCIRG1	0.0103984292645534	0.274543609160106	0.8	0.333	1
PSME3	0.0105085188117154	-0.347161158513144	0	0.667	1
GAS6	0.0105728742681595	0.333046770559435	1	0.828	1
SMYD3	0.0105730758951929	0.276731757884696	0.8	0.323	1
LXN	0.0106027433815214	0.380566170409161	1	0.839	1
CNIH1	0.0107126098242509	0.359870791203794	1	0.903	1
LSM4	0.0107424170631186	-0.303609189821113	1	0.978	1
NIN	0.0109417579224213	0.333470772506211	0.8	0.419	1
EBNA1BP2	0.0110398761819666	-0.48319680844518	0.4	0.849	1
PRDX3	0.0110398761819666	-0.508810522668329	0.2	0.86	1
EIF5A	0.01125068498165	-0.337118841011986	1	1	1
PHF23	0.0112801919105473	0.425049249473048	0.8	0.441	1
UBE2L6	0.0113087680160571	0.386931758073173	1	0.763	1
CLN5	0.0114384616917984	0.366530614092503	0.8	0.366	1
MRPL24	0.0116181453860401	-0.458881024820918	0.2	0.774	1
SH3D19	0.0116401097139809	-0.34480311380131	0	0.656	1
TMEM120A	0.0116427683362778	0.355043860109434	1	0.677	1
SNHG19	0.0116580138811071	-0.391853906481007	0.6	0.871	1
WDR13	0.0116823483656415	-0.395500580945693	0.4	0.892	1
COIL	0.011741408469789	0.280401777469945	0.8	0.376	1
TMEM167A	0.0117705251200171	-0.371455574246267	0.6	0.957	1
TMED5	0.0119251573478041	0.341956149134924	1	0.656	1
SOCS3	0.0119771550492953	0.475911265197029	0.8	0.344	1
S100A4	0.0119791381234203	-0.719060698531717	0.2	0.753	1
FAM92A1	0.0122012620660568	0.279675547166948	1	0.548	1
H1FX	0.0122049805256876	0.353874204222198	1	0.849	1
MTERF4	0.0122808653298436	0.32749222391188	0.8	0.398	1
LSM2	0.0123300156204609	-0.431574283794266	0.6	0.989	1
RGCC	0.0123311272126909	-0.604888662223672	0.8	1	1
NR2F2	0.0125253267398631	0.486295527130815	1	0.785	1
RPAIN	0.0125253267398631	0.278999998058521	1	0.785	1
TNFSF10	0.0125792558838914	0.521131167373186	1	0.796	1
NUDT3	0.0127102610346785	0.288535709306445	1	0.828	1
IFRD1	0.0127322765733519	0.286761505115135	0.8	0.419	1
MORN2	0.0128726130483533	-0.318034151894468	0	0.645	1
ESAM	0.0128726130483533	-0.47064284963366	0	0.645	1
MAP2K3	0.0128726130483533	-0.356202365544796	0	0.645	1
KIAA1671	0.0128726130483533	-0.356262951908206	0	0.645	1
MED28	0.0128993083450979	0.251397860431066	1	0.946	1
DDX5	0.0129050569194456	0.303587035493135	1	1	1
ZBTB20	0.0129204216329413	0.289892991838006	0.8	0.398	1
CYB5R1	0.0130094850450362	0.27936933928848	0.8	0.355	1
FADS2	0.0130482303991106	-0.431939288116337	0.2	0.817	1
MFAP2	0.0130680672554971	0.492939984867029	0.8	0.505	1
GSPT1	0.0131655454440254	-0.480018810935636	0.4	0.828	1
CTHRC1	0.0133842836473549	0.447213659237285	0.8	0.419	1
DIAPH2	0.0133955097668834	0.298343847144665	1	0.602	1
FNIP2	0.0135823704519265	0.283104357642393	0.8	0.43	1
TNFRSF21	0.0135892689876626	0.26863396645034	0.8	0.398	1
C4orf32	0.013855126424409	-0.410342288839647	0.2	0.763	1
TSPAN5	0.013952626518849	0.305504318196995	1	0.839	1
PSMB8	0.0140735786275248	0.320217038961585	1	0.892	1
PPFIBP1	0.0141230109152386	0.310745785155431	1	0.968	1
RAB13	0.0141242400241742	0.300865195351355	1	1	1
NDUFS6	0.0141242400241742	-0.268907418125075	1	1	1
MT1E	0.0143026545409169	-0.587440044956289	0.4	0.882	1
C10orf10	0.0143854385229658	0.628173376039264	1	0.71	1
LPIN2	0.0146060047527075	0.272982719367878	0.8	0.452	1
NQO1	0.0147647640354022	-0.661084872700664	0.4	0.978	1
BANF1	0.0147679391689755	-0.467025218212989	0.6	0.978	1
SLIRP	0.014770797043989	-0.287623304492684	1	0.978	1
MRPL14	0.0147711146005566	-0.305334783281949	1	0.989	1
RHOJ	0.0147861112485804	0.360105431650491	1	0.753	1
CD200	0.0149205483506539	0.343204679640713	0.6	0.215	1
RUNX1T1	0.0153295633258495	0.330966735354633	0.8	0.452	1
DMTN	0.0156118681610753	0.277161501906063	1	0.613	1
ATP6V1B2	0.0156380633243217	0.315786046448678	0.8	0.312	1
SEC61A1	0.0156389882415484	-0.358314761151546	0.4	0.882	1
TUBA4A	0.015667861574491	-0.390529293225057	0	0.624	1
THOC3	0.015667861574491	-0.362225116683009	0	0.624	1
PTBP3	0.015667861574491	-0.335714796734014	0	0.624	1
EIF4A3	0.015667861574491	-0.408749599058031	0	0.624	1
SGIP1	0.0156767379788662	0.344677591928528	0.8	0.484	1
GAA	0.0158406269583611	0.256564680282069	0.6	0.215	1
PLSCR1	0.0158476041128056	0.288414541573333	1	0.591	1
SRPX	0.016046845945223	0.313796514695032	1	0.871	1
DUSP23	0.0160979981127245	0.53927364260317	0.8	0.613	1
GSDMD	0.0161422756437486	0.295140233535738	1	0.968	1
SERPINH1	0.0161422756437486	0.351989215765989	1	0.968	1
PAPSS1	0.0163145740791193	0.286237080922328	1	0.581	1
HRAS	0.0164054522146747	-0.474059599798571	0.4	0.903	1
BEX4	0.0165140380936753	0.343447852595735	0.8	0.43	1
GLS	0.0165803187919997	0.305534420206701	0.8	0.398	1
XIST	0.0168133290146752	0.301728860741642	1	0.892	1
AKR1B1	0.0168514262283292	-0.317560325380628	1	0.925	1
STOM	0.0168675147343077	0.282477556022814	1	0.957	1
SAP18	0.0168710130819823	0.269240977913902	1	0.989	1
FARP1	0.0172265511568844	0.334836278101341	0.8	0.484	1
BRWD1	0.0172265511568844	0.255709409796519	0.8	0.484	1
CAPG	0.0172450419958393	-0.355184551589307	0	0.613	1
PTPMT1	0.0172450419958393	-0.371847389067326	0	0.613	1
CHPT1	0.0172450419958393	-0.355509920154219	0	0.613	1
NKIRAS2	0.0172450419958393	-0.330269254182978	0	0.613	1
PABPN1	0.0174252613103244	-0.379789361452934	0.4	0.871	1
CLU	0.0174541083705008	0.583884166833909	1	0.731	1
SIVA1	0.0176255604042994	-0.351927662646355	0.8	0.978	1
PFDN4	0.0176270048068235	-0.259659493225957	1	1	1
CCPG1	0.0179196536920096	0.366804546254481	1	0.785	1
TERF1	0.0180528974652664	0.348322997630212	1	0.806	1
OXR1	0.0182373425199229	0.27928992677378	0.6	0.237	1
BMPR2	0.0183060841487053	0.296326660681573	1	0.871	1
DDX10	0.0185725829504009	0.317928678693342	0.8	0.409	1
AHSA1	0.0186482354606987	-0.394268899373321	0.2	0.742	1
RRAGC	0.0187200181333766	-0.421535972645538	0.2	0.828	1
TMEM179B	0.0188575031752222	0.306199009400688	1	0.806	1
MEAF6	0.0190557818080375	-0.351387373497962	0.2	0.774	1
CAPN2	0.0191187156639536	-0.454763414691094	0.2	0.914	1
CRIM1	0.0191824175659527	-0.466755141347073	0.4	0.935	1
LAPTM4A	0.0192208327020157	0.327236461940151	1	0.946	1
WARS	0.019228135015955	0.350649101602277	1	0.978	1
CDC42	0.0192285193786644	-0.36377941983125	1	1	1
PON2	0.0192285193786644	0.251049098948631	1	0.989	1
GOLGA4	0.019583878177323	-0.329875835559272	0.8	0.903	1
TMCO3	0.019633687955251	-0.346269762386771	0.2	0.753	1
MRPL23	0.019753525070679	-0.348368029636802	0.4	0.849	1
NOP56	0.0197737388821985	-0.394694937881562	0.2	0.763	1
ASB7	0.0199516500196343	0.281801798918301	0.4	0.097	1
TYMS	0.0199791806182674	-0.525364173405752	0.4	0.817	1
CRELD2	0.0200426600574017	-0.339050329255297	0.6	0.935	1
DEF8	0.0200537523363949	-0.378392635050518	0.6	0.946	1
SF3B4	0.0201931878433162	0.310417267122557	0.8	0.441	1
BOLA3	0.0206233660835296	-0.437355528360029	0.4	0.849	1
TBC1D15	0.0207099768407164	0.317675537743575	0.8	0.419	1
PTPN2	0.0207337691321929	0.352248768898045	0.8	0.484	1
SNRK	0.0207966461484262	-0.304149399773201	0	0.591	1
USP13	0.0207966461484262	-0.329799746871244	0	0.591	1
MED19	0.0207966461484262	0.298175030603612	1	0.538	1
AGPAT1	0.0208027435197845	0.277174082243207	0.8	0.495	1
TUBA1C	0.0209541475999441	-0.316398161144847	1	0.968	1
SPSB1	0.0212286628926778	0.251479465333671	0.6	0.215	1
TRAPPC6A	0.0212519114777389	0.329016716657414	1	0.699	1
RFXANK	0.0215264184644577	0.320695647872697	1	0.817	1
ATP6AP2	0.0215607819898416	0.379144627204468	1	0.72	1
ZFP36L1	0.0216777424919497	0.291962620888554	1	0.849	1
CISD3	0.0217159506497573	-0.350939566033528	0.6	0.882	1
SDCBP	0.0217764634058387	0.319073345101345	1	0.882	1
SRM	0.0218673506210293	-0.339225825388434	1	0.968	1
TST	0.022160733289292	0.273499173622337	1	0.548	1
CDK2AP2	0.0223380833190947	-0.401201060325944	0.8	0.989	1
CLEC14A	0.02278029153811	0.340988369512161	1	0.914	1
IMPAD1	0.0227871359780404	-0.284180256526134	0	0.581	1
HN1	0.022808048495524	-0.434339599555341	0.8	0.957	1
MRPS16	0.0228167250814273	-0.251909032972567	1	0.989	1
SLC9A3R2	0.0228167250814273	-0.336767559769905	1	1	1
C19orf53	0.0228167250814273	-0.268668567455061	1	1	1
CCDC174	0.0229958359025093	0.275288508156049	0.8	0.43	1
GINM1	0.0231153325235869	0.286349199116708	1	0.774	1
EEA1	0.0233385770347996	0.251423602325123	1	0.656	1
TRAPPC4	0.0234868139402528	0.325273373156128	1	0.72	1
PEF1	0.0234967319788636	0.277283436426577	1	0.828	1
IRF2BP2	0.0236722177357498	0.259355650615431	1	0.871	1
DNAJA1	0.0237748753669287	0.272746056614768	1	0.925	1
MRPL20	0.0237998943692538	-0.314835496474521	0.8	1	1
KRT10	0.0237998943692538	-0.299488557365511	1	1	1
RAMP2	0.0237998943692538	0.325201492895272	1	0.989	1
YIPF6	0.0238589526372575	0.400452472979416	0.8	0.505	1
ROCK1	0.0242970547966173	-0.316651099870316	0.4	0.828	1
DYNLL2	0.0242999866874752	0.25576220614143	0.8	0.441	1
RAMP3	0.0243751871966466	0.418858175318047	1	0.806	1
RP11-536O18.1	0.0245074369487249	0.457967377609954	1	0.828	1
FERMT2	0.0245931839527287	0.290490771926659	1	0.667	1
PDIA5	0.024622423603015	0.290736632768411	1	0.559	1
SSBP2	0.0246765600711925	0.251905599964172	0.6	0.226	1
ANKRD11	0.024764416022488	-0.333060553091089	0.6	0.925	1
COMMD7	0.024764416022488	-0.397697719898476	0.4	0.935	1
LAMP2	0.0248130545308623	0.349705229459528	1	0.677	1
GSN	0.0248196053358779	-0.27250779652672	1	0.989	1
SLC35F6	0.0249319116459942	-0.299653083646426	0	0.57	1
TPRA1	0.0249319116459942	-0.289188781249154	0	0.57	1
NOP16	0.0249319116459942	-0.343640983443903	0	0.57	1
UBL4A	0.0249319116459942	-0.283949928755873	0	0.57	1
C9orf3	0.0249319116459942	-0.292752544803674	0	0.57	1
ARRDC1	0.0249319116459942	-0.290462264668256	0	0.57	1
ARFIP2	0.0249319116459942	-0.283294191569129	0	0.57	1
MTMR2	0.0249319116459942	-0.263887973154626	0	0.57	1
INF2	0.0249319116459942	-0.291396548389498	0	0.57	1
CENPM	0.0249319116459942	-0.393586706727199	0	0.57	1
ANXA4	0.0250263026275442	-0.366736791446592	0.4	0.86	1
RASIP1	0.0253926826099833	-0.38800938629403	0.2	0.753	1
NENF	0.0254194480032691	-0.429410896352167	0.2	0.849	1
UBR3	0.0254637148048675	0.293762972832696	0.6	0.237	1
DOCK9	0.0257416201607027	-0.315896436885925	0.6	0.892	1
TCEAL4	0.0258764669162762	0.261207904321669	1	0.978	1
ETS2	0.0260983439141429	-0.33359662603302	0.2	0.731	1
ZNF277	0.0261322760126007	0.284847706570518	1	0.57	1
WDR18	0.0262971440551446	-0.325202101080754	0.2	0.742	1
PYCARD	0.0264194056396226	0.302418231475748	1	0.796	1
H2AFZ	0.026419580475906	-0.496270954670693	0.8	0.989	1
LGMN	0.0267989871662904	0.305214760550932	0.8	0.452	1
PNKD	0.0269632569342721	-0.309805340969757	0.8	0.957	1
SPATC1L	0.0269986533533705	-0.346525300541943	0.2	0.72	1
DDX39A	0.027057866883549	-0.402076941259667	0.4	0.839	1
FBXO9	0.027210868074905	0.334033329085098	0.8	0.527	1
ADGRF5	0.0272396799285547	-0.316019522546032	0	0.559	1
NUDT8	0.0272396799285547	-0.326204799166449	0	0.559	1
PPM1F	0.0277906014979578	-0.386884168377672	0.2	0.763	1
CCND2	0.0278378955429083	0.275004435040089	0.8	0.441	1
DDB2	0.0279125600557377	-0.356095865810509	0.2	0.71	1
CKLF	0.0280808469104875	-0.437728637179831	0.4	0.957	1
ITGB1BP1	0.0281084118013199	-0.288581793321304	1	0.978	1
A2M	0.0282058777501334	0.443417060005223	0.6	0.258	1
GBP2	0.0283695574255023	0.337668196768319	0.6	0.237	1
USP16	0.0287000657019111	-0.3627714148498	0.2	0.839	1
GALNT18	0.0287876866736787	0.368227945659745	1	0.806	1
KLF3	0.0288661569527143	0.282876925010799	1	0.817	1
DDA1	0.0288661569527143	-0.316682598988632	0.4	0.849	1
TFPI2	0.0289976063719916	-0.666053431081846	0.6	0.86	1
WARS2	0.0290892220687358	0.268593580529186	0.6	0.247	1
SYAP1	0.0290983761047855	-0.355750671261226	0.4	0.892	1
VIMP	0.0292425257426659	0.258700105299018	1	0.914	1
PHLDA3	0.0294739632143857	-0.36365837362053	0.2	0.677	1
UBE2N	0.0296524875681226	-0.395266083490357	0.4	0.882	1
MTHFD2	0.0297194160515838	-0.281616778071219	0	0.548	1
FBXO25	0.0297194160515838	-0.285850441699187	0	0.548	1
CD34	0.0298894766891305	-0.392501347099991	0.8	0.989	1
SNF8	0.0298894766891305	-0.276848644723396	0.8	0.989	1
GABARAPL1	0.0299627170392493	0.385053406787431	0.8	0.688	1
ASB3	0.0300725422348765	0.259700243924807	0.4	0.108	1
ACLY	0.0303341573203926	-0.353665961390031	0.2	0.71	1
EMC7	0.0304413006396933	0.267175355003074	1	0.903	1
SNCG	0.0305048687159837	-0.303451488725072	1	0.989	1
TRIAP1	0.031569216074838	-0.351723594455345	0.6	0.882	1
PALD1	0.0316112060100419	-0.309027478401382	0.2	0.71	1
MSANTD3	0.0316852596256183	0.25474519774762	1	0.624	1
UBXN4	0.0317481972380451	0.289280516048563	1	0.935	1
MMRN1	0.0317650773709954	0.337471741071486	1	0.968	1
PCAT19	0.0317672556484846	0.256613608510461	1	1	1
PSENEN	0.0317947719101028	0.273051552536967	1	0.742	1
SS18	0.0322650838974565	0.300444365144706	0.6	0.28	1
RITA1	0.0323803637314745	-0.296511497524642	0	0.538	1
EXOSC8	0.0323803637314745	-0.311626033195465	0	0.538	1
STK24	0.0323889948350988	0.30170406665455	0.8	0.505	1
ARL4A	0.0329142782240773	0.397413392813222	1	0.871	1
YWHAQ	0.0330719372721719	-0.448942482737934	0.6	0.989	1
TMEM126A	0.0333597819107877	-0.335491212363018	0.4	0.86	1
HERC2	0.0334537702887421	0.366317905029308	0.8	0.699	1
NT5C3A	0.0335761835333403	0.258895291385036	0.8	0.462	1
SEPN1	0.0337735713045431	0.296105105644544	1	0.796	1
GJA4	0.0338569666729415	0.341232345479406	0.6	0.204	1
MTRF1L	0.0340108298113125	-0.295744848092142	0.2	0.699	1
CDKN1A	0.0340252738635626	-0.540835275669591	0.2	0.656	1
EMP2	0.0340367456858081	0.310972928496429	1	0.828	1
EXOC3L1	0.034057049216276	0.251238626699509	1	0.548	1
HOXD8	0.0342178710238104	-0.414864184555478	0.6	0.882	1
PHLDA2	0.0344037758485743	-0.387564680500371	0.2	0.667	1
CTNNB1	0.034406736239009	-0.45661511680419	0.6	0.957	1
CTSD	0.0344262709256849	0.357991602801858	1	0.978	1
TMEM123	0.0344262709256849	0.250048458630295	1	0.978	1
ANKRD55	0.034838006033707	0.29773342076405	1	0.688	1
RTN2	0.0350564324456852	0.254109264203369	0.8	0.462	1
VAT1	0.0351003461709508	-0.315216265573676	0.8	0.946	1
RMND1	0.0351926064637771	0.286470057662655	0.6	0.269	1
TRNAU1AP	0.035232035853035	-0.308926141001707	0	0.527	1
DDAH1	0.035232035853035	-0.305966297549727	0	0.527	1
PRPF19	0.035232035853035	-0.301891931555873	0	0.527	1
EIF2B1	0.035232035853035	-0.293859522311278	0	0.527	1
ARHGEF15	0.035232035853035	-0.268643447157902	0	0.527	1
MAP2K7	0.035232035853035	-0.25364944525552	0	0.527	1
RANBP1	0.0358241437201394	-0.47399146986608	0.6	0.989	1
VPS28	0.0358259135289825	0.301789189735636	1	0.978	1
ATP5G1	0.0358265034705496	-0.277520737157787	1	1	1
ANKRD12	0.0365189719066684	0.254682112473806	1	0.699	1
TP53I3	0.0365228288117639	-0.351886731464087	0.8	0.946	1
VAMP8	0.0369293369825264	0.255128103396569	0.6	0.215	1
PPP1R9A	0.037153842286065	0.25118021047067	0.4	0.108	1
2003-03-01	0.037165185859313	0.283364352126748	0.8	0.742	1
MRPL54	0.0372622941697082	-0.283174458367836	0.8	0.957	1
HSD17B2	0.0376755423501294	0.328608006983428	1	0.763	1
NDUFV3	0.0378180754102053	-0.332376649471112	0.2	0.817	1
FASN	0.0380549354005503	-0.358634156738694	0.2	0.688	1
HECW2	0.038284215973425	-0.300532066906202	0	0.516	1
TCTEX1D2	0.038284215973425	-0.289107731140878	0	0.516	1
MEF2A	0.038284215973425	-0.263512029735186	0	0.516	1
STK25	0.0387370312093176	-0.314478654752388	0.8	0.935	1
PROX1	0.0388609507347566	0.38690252599859	1	0.742	1
KRR1	0.0390069799624274	0.30482633542082	0.8	0.419	1
BMP4	0.039242322100138	0.339381865643639	1	0.634	1
ITGAV	0.0392876779460954	0.282504909912829	1	0.688	1
ABCF1	0.0392876779460954	0.322676670430994	1	0.688	1
ZC3H7A	0.0396973205469558	0.257931948407512	0.8	0.452	1
FADS1	0.039955506959414	-0.338639802202206	0.2	0.699	1
NMRAL1	0.0402296445386426	0.25931470508981	1	0.731	1
KCTD12	0.0402435852772053	0.323384089413286	1	0.903	1
PTGES3	0.0403200380331767	-0.263430328077151	1	0.989	1
BCL2L1	0.0408743203443923	-0.336132574558645	0.2	0.731	1
ENAH	0.0415469608595423	-0.279600117363294	0	0.505	1
UXS1	0.0415469608595423	-0.259215355400107	0	0.505	1
WFS1	0.0415469608595423	-0.269136259828409	0	0.505	1
QDPR	0.0415469608595423	-0.263498822481484	0	0.505	1
PCNA	0.0415469608595423	-0.290204094317892	0	0.505	1
WIPF1	0.0416375907463696	0.304696865040577	0.8	0.473	1
ARGLU1	0.0419073000917381	0.310608851167741	1	0.946	1
DHCR24	0.0424938837800695	-0.3117013850149	0.2	0.677	1
RPN1	0.0428120614019085	-0.350706183077663	0.4	0.828	1
PUDP	0.0430115095221947	0.271731583705824	0.8	0.441	1
ZDHHC24	0.043119199381575	0.275251357460874	1	0.828	1
P4HA3	0.0431893837445904	0.292137132435085	0.8	0.452	1
EBP	0.0434268311421671	-0.371089523085652	0.6	0.903	1
PPM1G	0.0435714529522784	-0.309391655212472	0.8	0.978	1
NSA2	0.0435714529522784	-0.259657811439349	0.8	0.978	1
RAB8A	0.044203329149071	-0.288342903521449	0.2	0.677	1
PRSS23	0.044723337574017	0.321106073601012	1	0.817	1
HINT2	0.0450306042866216	-0.284695702075791	0	0.495	1
UVRAG	0.0450306042866216	-0.252081275611841	0	0.495	1
MDM2	0.0450306042866216	-0.304176510780845	0	0.495	1
MPHOSPH6	0.0450306042866216	-0.27020173480341	0	0.495	1
KDSR	0.0450306042866216	-0.253147600292459	0	0.495	1
ZC3H7B	0.0450306042866216	-0.260951570442939	0	0.495	1
TUBG1	0.0450864511545248	-0.337684690156471	0.2	0.656	1
MRPS11	0.0452250218784603	0.297152537918476	1	0.914	1
CD320	0.0452250218784603	-0.360786036139578	0.6	0.935	1
PSMD13	0.0452689416621047	-0.29921188074212	1	0.946	1
LAMP3	0.0459811124255296	0.357876109119769	0.8	0.624	1
RPS6KB2	0.0463995647509987	-0.308325884306427	0.2	0.645	1
USP8	0.0465219436186604	0.267315285973918	0.8	0.72	1
CTNNBL1	0.0469375732827631	0.30393024209554	0.8	0.452	1
SMAGP	0.0469629743305567	-0.318056941768309	0.6	0.925	1
MTHFD1L	0.047721846100886	-0.317033575243291	0.2	0.634	1
KLHDC8B	0.0477967135371022	-0.302622184984614	0.2	0.677	1
LZTS2	0.0480160489617264	0.255235124688396	0.8	0.366	1
MCFD2	0.0486636482115035	0.269639877635339	1	0.871	1
MGLL	0.0487111351968064	-0.398898886578789	0.4	0.914	1
DYNC1H1	0.0487111351968064	-0.315917308818008	0.4	0.914	1
SLC12A2	0.0487457623487605	-0.297043864663016	0	0.484	1
HABP4	0.0487457623487605	-0.264488507286834	0	0.484	1
METRN	0.0487457623487605	-0.257756805535136	0	0.484	1
AKT1S1	0.0490604242315897	-0.283900722282482	0.2	0.785	1
PHF14	0.0492626741709686	-0.314106013234041	0.4	0.785	1
BIRC5	0.0496229712857982	-0.446750403282473	0.2	0.634	1
PEPD	0.0499115049490019	0.285621306791623	1	0.796	1
CKS1B	0.0501661451370945	-0.412543630361275	0.2	0.645	1
IL7	0.0503918155218668	0.291378346259818	0.6	0.312	1
LYRM4	0.0505884116643451	-0.34066847974766	0.4	0.914	1
LIMS1	0.0507357835033348	0.27696956636885	1	0.946	1
SCYL1	0.0510019416302386	0.263968229136282	1	0.581	1
POLD2	0.0515323648701522	-0.383898747209943	0.4	0.806	1
SH3BGRL	0.0515323648701522	0.283589942410107	0.8	0.785	1
PDCD7	0.0516324976977208	-0.295226773363088	0.2	0.677	1
CYCS	0.0517128123079392	-0.359751638707236	0.8	0.989	1
RIPK2	0.052042831146005	0.301689964795321	0.8	0.559	1
AIMP1	0.0524173818663675	-0.283672461156194	0.8	0.871	1
ZFP36L2	0.0525259279217865	0.284355058966295	1	0.882	1
ADAR	0.0527861106246939	0.279516895363493	0.8	0.527	1
ANG	0.05317274099037	0.290501438883421	0.8	0.462	1
MCL1	0.0534884842263062	0.306776443616123	0.8	0.667	1
TK1	0.0538162053214216	-0.487022357239752	0.6	0.817	1
IDI1	0.0540649187107821	-0.380517357962829	0.4	0.849	1
PROCR	0.054170465554429	0.277134957582017	1	0.828	1
ADM	0.0544741910081328	0.415212488394238	1	0.871	1
PCBP4	0.0545128056280091	-0.252768262936907	0.2	0.699	1
PTP4A1	0.0562942109237215	-0.261800797036557	0.2	0.645	1
EIF2D	0.0566105713028258	-0.280239514126751	0.2	0.699	1
USO1	0.0566105713028258	-0.275065658418317	0.2	0.699	1
EMP1	0.056630727157457	-0.319265990230637	0.6	0.914	1
MANF	0.0567451438599989	0.254300548659682	1	0.946	1
MRPL11	0.0567451438599989	-0.320484518747597	0.6	0.968	1
LRCH4	0.0569594006521666	0.253251510966755	0.6	0.269	1
LSM1	0.0575899130686697	-0.32286495881386	0.4	0.903	1
IFI27L1	0.0579332942305968	0.332729310970102	0.8	0.624	1
SLC25A1	0.0582336445275748	-0.297669435206679	0.6	0.839	1
IER3	0.0584785901742737	0.336086668577854	0.8	0.688	1
HP1BP3	0.0585979582864598	0.26742576075841	1	0.86	1
JUNB	0.0585979582864598	0.332964545450628	0.8	0.871	1
JUN	0.0594219174030055	0.443687560835106	0.8	0.763	1
CEBPZ	0.059551104018073	0.263305015607691	0.8	0.516	1
INSIG1	0.0598198454837029	-0.337393433806543	0.4	0.806	1
GOLGA7	0.0598198454837029	0.315586257060987	1	0.774	1
IFRD2	0.0602979531845344	-0.305338150028367	0.4	0.774	1
GADD45A	0.0605989468404977	-0.328223717335411	0.2	0.753	1
CTBP1	0.0607163548878141	-0.258652661912256	0.2	0.645	1
HSPA5	0.061042003835585	0.304743729381589	1	0.925	1
PTP4A2	0.0610848834781172	0.272587190108279	1	0.968	1
CUL2	0.0612205807310398	0.336846666336427	0.6	0.366	1
RRM2	0.0613908841692824	-0.295863769033698	0	0.452	1
MYO10	0.061404558398448	-0.347126573451563	0.4	0.839	1
DAP	0.0622010306340692	-0.265312076470411	0.4	0.72	1
AHNAK	0.0622108537596324	-0.280216553679677	0.8	0.989	1
HMGCS1	0.0626666687146094	-0.347381359629747	0.2	0.602	1
NAMPT	0.0628806081201483	0.266286862483822	1	0.839	1
APEX2	0.0629772255276689	0.256998347220757	0.6	0.301	1
THRAP3	0.0633353831215145	0.271391747097593	1	0.946	1
C10orf11	0.0635880348821422	0.402242185350197	0.8	0.602	1
DRAM1	0.0637434483647627	-0.267661898736377	0.2	0.71	1
LBH	0.0642293810657669	0.315060138433291	0.8	0.419	1
ELAC2	0.0642293810657669	0.259895073456462	0.8	0.419	1
APOA1BP	0.0642665195301719	-0.299954344697146	0.4	0.903	1
CALCOCO2	0.0644884690951686	0.301958680537298	0.8	0.667	1
PTDSS2	0.0648404718863101	0.25854489954939	0.6	0.344	1
CHMP4A	0.065372027698138	0.273587767317021	1	0.86	1
PLD1	0.0654225476076494	-0.273717655188713	0.2	0.645	1
PGP	0.0654391198975178	-0.327188907550437	0.6	0.892	1
FOS	0.0656872713526013	0.382426313854894	0.8	0.387	1
PTOV1	0.0664824180981663	0.291440488405226	0.8	0.86	1
LEPR	0.0672003749818082	0.265402711442885	0.8	0.495	1
EXOC3	0.0676222168196607	0.283602709601361	0.6	0.344	1
PITPNB	0.0679957340702257	0.287018862595986	0.8	0.559	1
POLR2E	0.0680709226587682	-0.26710331299906	0.8	0.957	1
LGALS9	0.0685239931281304	0.256994555884239	0.8	0.71	1
FBXL12	0.0687273366588063	0.260108003270135	0.6	0.301	1
STRA13	0.0689132154516996	-0.354432707333734	0.4	0.882	1
CETP	0.069183671105982	0.342931409219451	1	0.774	1
SELM	0.0696951102695571	0.373762260918481	1	0.806	1
SCARB2	0.0698321975794771	0.259765111193591	0.8	0.828	1
GTF2A2	0.0705457159657964	-0.263192313820544	0.8	0.957	1
LDHA	0.0705627532946529	-0.349571270140088	1	0.978	1
ATXN10	0.0717039384230054	-0.305972147020391	0.4	0.806	1
FKBP5	0.0719512700918123	-0.285937761805876	0.2	0.731	1
DCAF11	0.0726525683969425	0.254101213378297	0.8	0.484	1
FDX1	0.0727791456675336	-0.278845866001379	0.6	0.882	1
ELOVL1	0.0731858725752551	-0.280573826705398	0.4	0.817	1
PDAP1	0.0743367188848966	-0.282545798903644	0.8	0.925	1
SRP54	0.0744607419889566	0.272848819653365	0.8	0.527	1
IMP4	0.0746719340317962	-0.300283286564391	0.4	0.828	1
SND1	0.0749741245330881	-0.290831590354247	0.4	0.849	1
NDFIP1	0.0752129303052905	-0.281680906087624	0.6	0.86	1
BRD7	0.0753200108819761	-0.258119501485943	0.4	0.742	1
MMAB	0.0755814632513862	-0.277626609587902	0.6	0.914	1
HSPE1	0.075734496109922	-0.276375297169444	1	0.978	1
RAC3	0.0763057571014674	-0.305614510693135	0.4	0.731	1
SUCLG1	0.0769201240181712	-0.313345711654115	0.4	0.925	1
HEXA	0.0771698813015641	0.271865867800886	1	0.785	1
SIRT2	0.0773505798683104	-0.274825898641398	0.6	0.817	1
ODC1	0.0773685079459589	-0.311594724604942	0.2	0.591	1
SPRYD4	0.0779177114141437	0.265242784993978	0.6	0.312	1
WDR34	0.0780365052348955	-0.279607906977973	0.4	0.742	1
LEPROT	0.0784017325305081	0.26531008159504	1	0.935	1
SRPK2	0.0792499650904654	0.278085184075032	1	0.753	1
NTN4	0.0797191786184981	0.250224777547188	1	0.774	1
MAPK6	0.0797472358494135	0.265984216248132	0.6	0.344	1
TERF2IP	0.0799227794834733	0.276233429734783	1	0.785	1
NCOA4	0.0804588141202472	-0.254922044395314	0.2	0.742	1
DNAJC10	0.0806103050291364	0.26031338040583	0.8	0.624	1
TMEM2	0.0806520817957958	-0.250893953459749	0.2	0.634	1
RPA3	0.0808322390237567	-0.285739931935965	0.2	0.753	1
CKS2	0.0810524295953326	-0.313338967584201	0.6	0.914	1
CALM3	0.0812124400337416	-0.26366342455344	0.8	1	1
NAPRT	0.0813733231274184	0.311294914927873	0.8	0.613	1
KIAA0101	0.082469263978242	-0.411792741989436	0.4	0.925	1
AEBP1	0.0824911777393233	0.38439128481879	0.6	0.419	1
C16orf13	0.0825965247041544	-0.275650126478649	0.8	0.946	1
DHRS3	0.0837087577365497	0.275078275721687	1	0.71	1
GDF15	0.0838892868037381	-0.424815285300335	0.4	0.677	1
PRMT2	0.0840592660042714	-0.308113680624469	0.6	0.978	1
TCF7L1	0.0840988242729814	-0.278781362883894	0.2	0.602	1
SVIL	0.0852239858197257	0.294483253971251	1	0.763	1
DPP7	0.0852424851840979	0.251007429149853	0.8	0.882	1
HPCAL1	0.0855345073997967	-0.289699071633266	0.4	0.753	1
FUCA1	0.0857208062553101	0.264917238553063	0.4	0.151	1
ART4	0.0861280474727615	0.423029232009746	0.6	0.441	1
DHCR7	0.0862798585251866	-0.305618848493947	0.2	0.742	1
DYNC1I2	0.0869865240939684	-0.294018114355626	1	0.946	1
NDUFA9	0.0875219435716606	-0.326789022729916	0.4	0.839	1
LBR	0.0879516602714716	-0.253030431293609	0.4	0.785	1
NES	0.088053878334622	-0.322326409962047	0.2	0.656	1
2002-03-01	0.0888912069442217	0.26351298720478	0.8	0.591	1
SOX4	0.0897323435914765	0.347785802991508	1	0.871	1
GIPC1	0.0898573704416053	-0.266499342685544	0.6	0.914	1
PALMD	0.0899564826027793	-0.283529568327689	0.2	0.688	1
TRAM1	0.0899690696946751	0.274314447318608	1	0.925	1
RHOB	0.0899905891786492	0.271914511445706	1	0.935	1
MYO1C	0.0900059601279843	-0.25956375722784	0.6	0.968	1
NDUFB6	0.0900254298644378	-0.313291610599127	0.6	1	1
TMCO1	0.0901922285772917	-0.268235688008879	0.4	0.817	1
DNAJC9	0.0902953096911042	-0.262736783052358	0.2	0.602	1
MFGE8	0.0904594236590271	0.313521243227411	0.8	0.613	1
ADGRA2	0.0916875178803778	0.290910905094624	0.6	0.366	1
DNAJC4	0.0928494202386854	0.276442699826503	0.8	0.774	1
GSS	0.0931266802522134	-0.287779325960387	0.4	0.71	1
LY96	0.0935572747765692	0.3114260256316	0.8	0.742	1
COX20	0.0958360017007851	-0.263146869874475	0.6	0.871	1
RBM25	0.0960153946164606	-0.272480853791467	0.6	0.892	1
NUCKS1	0.0963189318750662	-0.30016394531402	0.8	1	1
ITFG1	0.0968539992022615	0.310273664566579	0.8	0.57	1
NFKBIA	0.0969082971406776	0.321770454445714	0.8	0.817	1
PMVK	0.0971095478238495	0.254046050665526	1	0.742	1
COLGALT1	0.0977952367494088	-0.252305404306635	0.2	0.613	1
SKIL	0.0978530550382803	0.260367141212936	0.6	0.376	1
HNRNPM	0.099573003102648	-0.288304771897583	1	0.946	1
SURF4	0.100770087130106	-0.28570626411729	0.4	0.882	1
TM2D3	0.101827472523332	0.263073857381126	0.8	0.634	1
PLPP2	0.102124524202443	0.262083217760556	0.6	0.333	1
LINC01116	0.102558965533657	-0.265052727655761	0.6	0.882	1
ITGAE	0.103201345333727	-0.271727351783274	0.4	0.817	1
PPP4R1	0.103583722443965	0.297033256706507	0.6	0.441	1
HNRNPH1	0.105139704662992	-0.327608608102275	0.4	0.828	1
LTB	0.105647443548907	0.346579071650971	0.4	0.151	1
DNAJB4	0.105653369055486	0.251437296388401	1	0.828	1
CMPK1	0.106166744596759	-0.280471329891298	0.4	0.914	1
C6orf62	0.106236088107313	-0.26384213999337	0.4	0.742	1
HDAC1	0.107864133164412	-0.278596723202044	0.4	0.699	1
MED30	0.108118422298513	0.288007507328547	0.6	0.355	1
LAGE3	0.108209919274959	-0.270914410179575	0.4	0.806	1
STAT1	0.109314460506228	0.251760313594093	0.6	0.452	1
TXNDC17	0.109952502372238	-0.278145191022142	0.8	0.978	1
PCTP	0.112154424191758	0.287172967732928	0.6	0.387	1
CSRP1	0.112281257326328	-0.279050758943353	0.6	0.817	1
ERGIC1	0.112281257326328	-0.275782384046179	0.6	0.817	1
ARL2BP	0.112949726430237	-0.288845108966173	0.4	0.871	1
DCXR	0.113341307168876	-0.251519323172154	0.6	0.903	1
EFNB1	0.113846855266885	-0.25314433266019	0.2	0.591	1
PSMB9	0.113904304829597	0.266681001277898	0.8	0.796	1
TMEM173	0.115351112819937	-0.272892198681948	0.8	0.925	1
CSTF3	0.115390224611136	-0.252691498838706	0.2	0.57	1
PNPLA2	0.115524217722065	0.298378978535097	0.8	0.785	1
MAP3K11	0.116371988135174	-0.251958763283645	0.6	0.839	1
TWF2	0.117321551743582	-0.254313332031515	0.8	0.978	1
CTSL	0.117326226087987	0.273265739206981	1	1	1
MCAM	0.11783991163673	-0.293050699670453	0.2	0.634	1
SNRNP25	0.118426731472505	-0.283209818531597	0.4	0.86	1
NIFK	0.120577793269381	-0.265458959239269	0.2	0.581	1
CLIC4	0.120814149793398	-0.264315518125445	0.6	0.892	1
FSCN1	0.125077627881277	-0.306419891336063	0.8	1	1
FDXR	0.126122493449142	-0.273865839853022	0.2	0.527	1
STARD3NL	0.126624914802833	-0.255859892810412	0.4	0.785	1
TXNRD1	0.127034118368989	-0.340353506671824	0.8	0.946	1
SRGN	0.128831686728102	0.287773266000214	1	0.882	1
JUP	0.128953757923438	-0.25231375623708	0.8	0.914	1
ARF4	0.129031869289227	0.256679400260402	1	0.925	1
SF3B3	0.13261378047011	0.286735118638293	0.6	0.441	1
GGH	0.133074100436694	-0.291390004231628	0.6	0.925	1
MRPS26	0.134902299027468	-0.259303378339938	0.4	0.785	1
GLRX	0.134963828728605	-0.261844353551641	0.4	0.731	1
AP3B1	0.139700134350119	0.303982928273556	0.6	0.43	1
SLC38A2	0.14161969355393	0.26089674263258	1	0.903	1
PTTG1	0.144733630253131	-0.388595028543503	0.6	0.817	1
ARHGDIA	0.146201976674067	-0.277055373895313	0.8	1	1
TTC19	0.146748523542219	0.263607345929602	0.6	0.559	1
TUSC3	0.150115047023554	0.254052428323186	0.8	0.602	1
GMPS	0.15015338238936	0.31522410352353	0.6	0.484	1
PGM2L1	0.152338279900305	0.27575843173691	1	0.742	1
NDUFS4	0.153043033080101	-0.251291047183172	0.8	0.989	1
HOXD9	0.157422395373673	-0.253189109471136	0.4	0.785	1
SLBP	0.162250196459214	0.250464953206928	1	0.753	1
SOD2	0.167188892766975	0.374622666864729	0.8	0.763	1
EIF4G3	0.16878896165212	0.271605994952764	0.6	0.473	1
ESM1	0.172431817658179	-0.30891545554337	0.8	0.946	1
FLRT2	0.188474023905099	0.31282902148455	0.8	0.71	1
SDF2L1	0.190546366331535	-0.273209143966623	0.6	0.892	1
CTGF	0.190936985994634	0.261310488723935	1	0.957	1
PNPLA4	0.197438960540059	0.261803919942253	0.6	0.419	1
ARL6IP1	0.207787710495553	0.251375652018387	1	0.914	1
RAC2	0.211541590350351	-0.25862300705405	0.6	0.796	1
LY6E	0.219682535928708	-0.269668490397035	0.6	0.935	1
MTMR14	0.224409985217528	0.250189470938075	0.6	0.559	1
HEY1	0.407231287866203	0.251556934051026	0.6	0.774	1
CEACAM1	0.493156074459999	0.260609883252013	0.6	0.731	1

## Sheet: CC_vs_CTRL_LECVII.DE
	p_val	avg_log2FC	pct.1	pct.2	p_val_adj
ACLY	5.08606230059967e-10	-0.592280420612456	0	0.8	9.34360505243165e-06
BIRC5	5.08606230059967e-10	-1.01559187361958	0	0.8	9.34360505243165e-06
TK1	9.2117844655195e-09	-1.07017052400211	0.043	1	0.000169229692416059
TYMS	5.66220345891152e-08	-1.17472024597049	0.065	1	0.00104020339743664
CENPW	7.48528789461086e-08	-1.10589211904514	0.065	1	0.00137512223911896
DIAPH3	9.278324130021e-08	-0.617204235030102	0.022	0.8	0.00170452092592616
B3GNTL1	9.278324130021e-08	-0.532670148757534	0.022	0.8	0.00170452092592616
FANCD2	1.03680943330016e-07	-0.486898436364303	0	0.6	0.00190472260991572
SKP2	1.03680943330016e-07	-0.498315405215022	0	0.6	0.00190472260991572
KIF20A	1.03680943330016e-07	-0.537033191050591	0	0.6	0.00190472260991572
EZH2	1.03680943330016e-07	-0.585695274164853	0	0.6	0.00190472260991572
STXBP1	1.03680943330016e-07	-0.544689910621369	0	0.6	0.00190472260991572
NOC3L	1.03680943330016e-07	-0.409868793355831	0	0.6	0.00190472260991572
AAGAB	1.03680943330016e-07	-0.544689910621369	0	0.6	0.00190472260991572
CTB-193M12.5	1.03680943330016e-07	-0.451564375991659	0	0.6	0.00190472260991572
ORC6	1.03680943330016e-07	-0.607129581062196	0	0.6	0.00190472260991572
CENPV	1.03680943330016e-07	-0.409868793355831	0	0.6	0.00190472260991572
ATAD5	1.03680943330016e-07	-0.451231756524303	0	0.6	0.00190472260991572
PCYT2	1.03680943330016e-07	-0.446559777307145	0	0.6	0.00190472260991572
LRRC45	1.03680943330016e-07	-0.415002073478645	0	0.6	0.00190472260991572
TPX2	1.03680943330016e-07	-0.764982607977074	0	0.6	0.00190472260991572
E2F1	1.03680943330016e-07	-0.409868793355831	0	0.6	0.00190472260991572
MTG2	1.03680943330016e-07	-0.423096315754864	0	0.6	0.00190472260991572
CTB-31O20.2	1.03680943330016e-07	-0.415002073478645	0	0.6	0.00190472260991572
ASF1B	1.03680943330016e-07	-0.692802646423872	0	0.6	0.00190472260991572
PLAUR	1.03680943330016e-07	-0.663573128679034	0	0.6	0.00190472260991572
PPP2R4	3.79655743454849e-07	-0.698623797138523	0.065	1	0.00697465566300902
CDC20	2.2824008898428e-06	-0.852366593793592	0.043	0.8	0.0419299867473021
IRAK1	2.2824008898428e-06	-0.6231822601066	0.043	0.8	0.0419299867473021
SLC35A4	3.01117905983121e-06	-0.661114902145029	0.043	0.8	0.0553183705081592
CREB3L2	3.01117905983121e-06	-0.56251000854946	0.043	0.8	0.0553183705081592
FJX1	3.01117905983121e-06	-0.509994973314102	0.043	0.8	0.0553183705081592
USP15	3.01117905983121e-06	-0.556957026477599	0.043	0.8	0.0553183705081592
GNPNAT1	3.01117905983121e-06	-0.523726018196279	0.043	0.8	0.0553183705081592
HN1L	3.01117905983121e-06	-0.568064131886745	0.043	0.8	0.0553183705081592
ME2	3.01117905983121e-06	-0.49595346119083	0.043	0.8	0.0553183705081592
ARL3	4.22748955113074e-06	-0.731769280717558	0.087	1	0.0776632105438229
MCM7	6.24415435982348e-06	-0.767387085681683	0.022	0.6	0.114711359744317
IFT22	8.58663577256835e-06	-0.569893203475735	0.022	0.6	0.157745085777853
RP11-660L16.2	8.58663577256835e-06	-0.470123270714642	0.022	0.6	0.157745085777853
CCDC6	8.58663577256835e-06	-0.462301740158873	0.022	0.6	0.157745085777853
RPA1	8.58663577256835e-06	-0.469513593365587	0.022	0.6	0.157745085777853
PTTG1	8.68909554258053e-06	-1.08805482981826	0.065	0.8	0.159627374212747
C20orf27	8.68909554258053e-06	-0.796713602682822	0.065	0.8	0.159627374212747
METRN	1.11019978933258e-05	-0.753150869771986	0.065	0.8	0.203954803298289
COA7	1.17556617761685e-05	-0.376324306340377	0.022	0.6	0.215963262489991
IVNS1ABP	1.17556617761685e-05	-0.507702298905302	0.022	0.6	0.215963262489991
TCAIM	1.17556617761685e-05	-0.390636984388694	0.022	0.6	0.215963262489991
GMPPB	1.17556617761685e-05	-0.384591207375286	0.022	0.6	0.215963262489991
AP1AR	1.17556617761685e-05	-0.406830780788079	0.022	0.6	0.215963262489991
WWC2	1.17556617761685e-05	-0.398731226664913	0.022	0.6	0.215963262489991
E2F3	1.17556617761685e-05	-0.444001130066643	0.022	0.6	0.215963262489991
TCF19	1.17556617761685e-05	-0.514171248770861	0.022	0.6	0.215963262489991
KIFC1	1.17556617761685e-05	-0.420300905828016	0.022	0.6	0.215963262489991
PAQR8	1.17556617761685e-05	-0.403428527650092	0.022	0.6	0.215963262489991
KLHL7	1.17556617761685e-05	-0.478432668640784	0.022	0.6	0.215963262489991
ASL	1.17556617761685e-05	-0.425628674806085	0.022	0.6	0.215963262489991
ATP6V0E2	1.17556617761685e-05	-0.477925289718343	0.022	0.6	0.215963262489991
NCAPG2	1.17556617761685e-05	-0.367112555832205	0.022	0.6	0.215963262489991
TIMM8A	1.17556617761685e-05	-0.38955182873941	0.022	0.6	0.215963262489991
WWP1	1.17556617761685e-05	-0.37047264607618	0.022	0.6	0.215963262489991
FAM76B	1.17556617761685e-05	-0.375760817190608	0.022	0.6	0.215963262489991
CEP55	1.17556617761685e-05	-0.633002713796272	0.022	0.6	0.215963262489991
HELLS	1.17556617761685e-05	-0.444073505535389	0.022	0.6	0.215963262489991
USP5	1.17556617761685e-05	-0.440569830675738	0.022	0.6	0.215963262489991
VPS37B	1.17556617761685e-05	-0.484704543782989	0.022	0.6	0.215963262489991
SUCLA2	1.17556617761685e-05	-0.410856673292823	0.022	0.6	0.215963262489991
PPP2R5E	1.17556617761685e-05	-0.355121073064391	0.022	0.6	0.215963262489991
CCNB2	1.17556617761685e-05	-0.685134806690205	0.022	0.6	0.215963262489991
RHOT2	1.17556617761685e-05	-0.409279219788352	0.022	0.6	0.215963262489991
NTHL1	1.17556617761685e-05	-0.504421099433379	0.022	0.6	0.215963262489991
SPNS1	1.17556617761685e-05	-0.402445617705668	0.022	0.6	0.215963262489991
ZDHHC7	1.17556617761685e-05	-0.412796315152629	0.022	0.6	0.215963262489991
BORCS6	1.17556617761685e-05	-0.472730674920363	0.022	0.6	0.215963262489991
RNF138	1.17556617761685e-05	-0.385339222455884	0.022	0.6	0.215963262489991
ZNF397	1.17556617761685e-05	-0.41524064388413	0.022	0.6	0.215963262489991
PSMG1	1.79783616351755e-05	-0.725824583008317	0.065	0.8	0.330280481599809
C1orf159	1.826440315171e-05	-0.370106609443978	0	0.4	0.335535350300065
NPHP4	1.826440315171e-05	-0.280795218407887	0	0.4	0.335535350300065
YARS	1.826440315171e-05	-0.539968942289037	0	0.4	0.335535350300065
CLSPN	1.826440315171e-05	-0.592418746682087	0	0.4	0.335535350300065
CDCA8	1.826440315171e-05	-0.281169542600608	0	0.4	0.335535350300065
EIF2B3	1.826440315171e-05	-0.314809276482032	0	0.4	0.335535350300065
NDC1	1.826440315171e-05	-0.254829821005173	0	0.4	0.335535350300065
RP4-773N10.4	1.826440315171e-05	-0.254829821005173	0	0.4	0.335535350300065
PHGDH	1.826440315171e-05	-0.437711178471725	0	0.4	0.335535350300065
ITGA10	1.826440315171e-05	-0.295254536870284	0	0.4	0.335535350300065
CRTC2	1.826440315171e-05	-0.328933322314064	0	0.4	0.335535350300065
TADA1	1.826440315171e-05	-0.254829821005173	0	0.4	0.335535350300065
ATP1B1	1.826440315171e-05	-0.433749380016746	0	0.4	0.335535350300065
DTL	1.826440315171e-05	-0.280795218407887	0	0.4	0.335535350300065
MBOAT2	1.826440315171e-05	-0.254829821005173	0	0.4	0.335535350300065
ODC1	1.826440315171e-05	-0.280795218407887	0	0.4	0.335535350300065
TTC32	1.826440315171e-05	-0.254829821005173	0	0.4	0.335535350300065
DHX57	1.826440315171e-05	-0.394440536116717	0	0.4	0.335535350300065
AC079922.3	1.826440315171e-05	-0.289676138564868	0	0.4	0.335535350300065
TANC1	1.826440315171e-05	-0.370106609443978	0	0.4	0.335535350300065
WDSUB1	1.826440315171e-05	-0.394440536116717	0	0.4	0.335535350300065
PDK1	1.826440315171e-05	-0.394440536116717	0	0.4	0.335535350300065
TYW5	1.826440315171e-05	-0.281169542600608	0	0.4	0.335535350300065
CHPF	1.826440315171e-05	-0.328933322314064	0	0.4	0.335535350300065
HES6	1.826440315171e-05	-0.254829821005173	0	0.4	0.335535350300065
ACVR2B	1.826440315171e-05	-0.254829821005173	0	0.4	0.335535350300065
ZNF197	1.826440315171e-05	-0.281169542600608	0	0.4	0.335535350300065
MON1A	1.826440315171e-05	-0.281169542600608	0	0.4	0.335535350300065
ATP11B	1.826440315171e-05	-0.281169542600608	0	0.4	0.335535350300065
RFC4	1.826440315171e-05	-0.377536624839215	0	0.4	0.335535350300065
GPAT3	1.826440315171e-05	-0.280795218407887	0	0.4	0.335535350300065
CENPE	1.826440315171e-05	-0.352372391122638	0	0.4	0.335535350300065
SLC7A11	1.826440315171e-05	-0.352372391122638	0	0.4	0.335535350300065
C4orf46	1.826440315171e-05	-0.385556997645114	0	0.4	0.335535350300065
TRIP13	1.826440315171e-05	-0.347617563634804	0	0.4	0.335535350300065
SETD9	1.826440315171e-05	-0.281169542600608	0	0.4	0.335535350300065
HMMR	1.826440315171e-05	-0.382256073261154	0	0.4	0.335535350300065
SPDL1	1.826440315171e-05	-0.323483883287001	0	0.4	0.335535350300065
CREBRF	1.826440315171e-05	-0.295254536870284	0	0.4	0.335535350300065
PRR7	1.826440315171e-05	-0.320872879655524	0	0.4	0.335535350300065
DDX41	1.826440315171e-05	-0.289676138564868	0	0.4	0.335535350300065
TUBB2B	1.826440315171e-05	-0.5584002074089	0	0.4	0.335535350300065
PPP2R5D	1.826440315171e-05	-0.281169542600608	0	0.4	0.335535350300065
LTV1	1.826440315171e-05	-0.281169542600608	0	0.4	0.335535350300065
FAM20C	1.826440315171e-05	-0.343870264746405	0	0.4	0.335535350300065
NSUN5	1.826440315171e-05	-0.323483883287001	0	0.4	0.335535350300065
ABHD11	1.826440315171e-05	-0.280795218407887	0	0.4	0.335535350300065
DBF4	1.826440315171e-05	-0.323483883287001	0	0.4	0.335535350300065
TRIM4	1.826440315171e-05	-0.281169542600608	0	0.4	0.335535350300065
XRCC2	1.826440315171e-05	-0.369181937597224	0	0.4	0.335535350300065
ELK1	1.826440315171e-05	-0.280795218407887	0	0.4	0.335535350300065
PBK	1.826440315171e-05	-0.377536624839215	0	0.4	0.335535350300065
SLC20A2	1.826440315171e-05	-0.370106609443978	0	0.4	0.335535350300065
CCNE2	1.826440315171e-05	-0.458414554858661	0	0.4	0.335535350300065
KHDRBS3	1.826440315171e-05	-0.254829821005173	0	0.4	0.335535350300065
MINCR	1.826440315171e-05	-0.370106609443978	0	0.4	0.335535350300065
NOL6	1.826440315171e-05	-0.254829821005173	0	0.4	0.335535350300065
SAPCD2	1.826440315171e-05	-0.289676138564868	0	0.4	0.335535350300065
LIN7C	1.826440315171e-05	-0.402650634935954	0	0.4	0.335535350300065
FAM111B	1.826440315171e-05	-0.364810776247568	0	0.4	0.335535350300065
KMT5B	1.826440315171e-05	-0.468789787964151	0	0.4	0.335535350300065
HINFP	1.826440315171e-05	-0.402650634935954	0	0.4	0.335535350300065
NSUN6	1.826440315171e-05	-0.281169542600608	0	0.4	0.335535350300065
ZWINT	1.826440315171e-05	-0.352372391122638	0	0.4	0.335535350300065
KIF20B	1.826440315171e-05	-0.281169542600608	0	0.4	0.335535350300065
SLC35G1	1.826440315171e-05	-0.370106609443978	0	0.4	0.335535350300065
INPP5F	1.826440315171e-05	-0.343870264746405	0	0.4	0.335535350300065
ATE1	1.826440315171e-05	-0.370106609443978	0	0.4	0.335535350300065
FOXM1	1.826440315171e-05	-0.419706202097189	0	0.4	0.335535350300065
TMEM116	1.826440315171e-05	-0.320872879655524	0	0.4	0.335535350300065
NCOR2	1.826440315171e-05	-0.254829821005173	0	0.4	0.335535350300065
PARP4	1.826440315171e-05	-0.370106609443978	0	0.4	0.335535350300065
BCL2L2	1.826440315171e-05	-0.254829821005173	0	0.4	0.335535350300065
DLGAP5	1.826440315171e-05	-0.323483883287001	0	0.4	0.335535350300065
RAB15	1.826440315171e-05	-0.394440536116717	0	0.4	0.335535350300065
SNHG10	1.826440315171e-05	-0.320872879655524	0	0.4	0.335535350300065
TRPM7	1.826440315171e-05	-0.254829821005173	0	0.4	0.335535350300065
ZWILCH	1.826440315171e-05	-0.314809276482032	0	0.4	0.335535350300065
MEF2A	1.826440315171e-05	-0.280795218407887	0	0.4	0.335535350300065
PKMYT1	1.826440315171e-05	-0.323483883287001	0	0.4	0.335535350300065
MGRN1	1.826440315171e-05	-0.254829821005173	0	0.4	0.335535350300065
HIRIP3	1.826440315171e-05	-0.328933322314064	0	0.4	0.335535350300065
RP11-481J2.3	1.826440315171e-05	-0.281169542600608	0	0.4	0.335535350300065
CBFB	1.826440315171e-05	-0.314809276482032	0	0.4	0.335535350300065
MON1B	1.826440315171e-05	-0.254829821005173	0	0.4	0.335535350300065
SMYD4	1.826440315171e-05	-0.295254536870284	0	0.4	0.335535350300065
TSR1	1.826440315171e-05	-0.377536624839215	0	0.4	0.335535350300065
COX10	1.826440315171e-05	-0.402650634935954	0	0.4	0.335535350300065
RNF135	1.826440315171e-05	-0.281169542600608	0	0.4	0.335535350300065
BRCA1	1.826440315171e-05	-0.347617563634804	0	0.4	0.335535350300065
TLK2	1.826440315171e-05	-0.281169542600608	0	0.4	0.335535350300065
CYB561	1.826440315171e-05	-0.254829821005173	0	0.4	0.335535350300065
SLC25A19	1.826440315171e-05	-0.343870264746405	0	0.4	0.335535350300065
RPTOR	1.826440315171e-05	-0.370106609443978	0	0.4	0.335535350300065
SLC25A10	1.826440315171e-05	-0.352372391122638	0	0.4	0.335535350300065
ALYREF	1.826440315171e-05	-0.323483883287001	0	0.4	0.335535350300065
SLC14A1	1.826440315171e-05	-0.419706202097189	0	0.4	0.335535350300065
PCNA	1.826440315171e-05	-0.610986549707724	0	0.4	0.335535350300065
CHAF1A	1.826440315171e-05	-0.417214601338547	0	0.4	0.335535350300065
UHRF1	1.826440315171e-05	-0.377536624839215	0	0.4	0.335535350300065
SPC24	1.826440315171e-05	-0.320872879655524	0	0.4	0.335535350300065
RFX1	1.826440315171e-05	-0.453937056906473	0	0.4	0.335535350300065
ADGRE5	1.826440315171e-05	-0.407809616498606	0	0.4	0.335535350300065
EXOSC5	1.826440315171e-05	-0.364810776247568	0	0.4	0.335535350300065
SIX5	1.826440315171e-05	-0.254829821005173	0	0.4	0.335535350300065
POLDIP3	1.826440315171e-05	-0.289676138564868	0	0.4	0.335535350300065
GTSE1	1.826440315171e-05	-0.428716162970377	0	0.4	0.335535350300065
CHAF1B	1.826440315171e-05	-0.289676138564868	0	0.4	0.335535350300065
ZFYVE19	2.27863331403179e-05	-0.599178910995425	0.065	0.8	0.41860772612078
SPATS2L	2.37151487847051e-05	-0.723537805139885	0.109	1	0.435670998323817
NOP16	2.8802708686058e-05	-0.601604834897481	0.065	0.8	0.529134561271572
WDR34	2.8802708686058e-05	-0.600198027033687	0.065	0.8	0.529134561271572
PMVK	3.631013063876e-05	-0.509006152274991	0.065	0.8	0.66705340996466
SNRNP200	3.631013063876e-05	-0.501379161703721	0.065	0.8	0.66705340996466
IMPDH1	3.631013063876e-05	-0.662670680684982	0.065	0.8	0.66705340996466
PLEKHA1	3.631013063876e-05	-0.481364629885306	0.065	0.8	0.66705340996466
CENPF	5.80538238136855e-05	-0.862065672751699	0.043	0.6	1
MGLL	6.76670278046362e-05	-0.722831113560965	0.13	1	1
RPL39L	6.94847501999014e-05	-0.753996203738931	0.087	0.8	1
ABCE1	6.94847501999014e-05	-0.644595476333553	0.087	0.8	1
HSPE1	7.48729061374215e-05	-1.17073805636023	0.304	1	1
GMNN	7.52006389367587e-05	-0.636461783456279	0.043	0.6	1
MKI67	7.52006389367587e-05	-0.742192323361136	0.043	0.6	1
ITGAE	8.56534599543071e-05	-0.735201477985568	0.087	0.8	1
ST3GAL4	0.000124832725096903	-0.562348045393709	0.043	0.6	1
MYBL2	0.000124832725096903	-0.518006002871238	0.043	0.6	1
LSM5	0.000125396027091112	-0.976629318963131	0.217	1	1
CDT1	0.000129226355256599	-0.6643838518567	0.087	0.8	1
TUBA1B	0.000142417809721017	-1.25596460247938	0.37	1	1
DDX1	0.000158162654363091	-0.634298505671063	0.087	0.8	1
CHD1L	0.000159973653086263	-0.504133745104976	0.043	0.6	1
SNAP47	0.000159973653086263	-0.459047101850879	0.043	0.6	1
MSH6	0.000159973653086263	-0.561527439602114	0.043	0.6	1
SCD	0.000159973653086263	-0.467124565783889	0.043	0.6	1
ZNF770	0.000159973653086263	-0.500752859277894	0.043	0.6	1
CENPN	0.000159973653086263	-0.540721765862899	0.043	0.6	1
CWC27	0.000193118878277861	-0.63110863850497	0.087	0.8	1
MRPL49	0.000193118878277861	-0.464839659348628	0.087	0.8	1
PDCL3	0.000204275120066023	-0.349300740073752	0.043	0.6	1
IWS1	0.000204275120066023	-0.481969875928792	0.043	0.6	1
WDR33	0.000204275120066023	-0.442324920633624	0.043	0.6	1
POLR2D	0.000204275120066023	-0.345647146666799	0.043	0.6	1
MYO1B	0.000204275120066023	-0.33577384606241	0.043	0.6	1
OTUD4	0.000204275120066023	-0.340832280805977	0.043	0.6	1
NUS1	0.000204275120066023	-0.387114386808428	0.043	0.6	1
RNF216	0.000204275120066023	-0.355078460000717	0.043	0.6	1
CCZ1B	0.000204275120066023	-0.348523790510044	0.043	0.6	1
CDCA7L	0.000204275120066023	-0.404319511782246	0.043	0.6	1
C7orf49	0.000204275120066023	-0.345247927128752	0.043	0.6	1
OTUD5	0.000204275120066023	-0.379650613839642	0.043	0.6	1
PRPS1	0.000204275120066023	-0.374654328304064	0.043	0.6	1
TGS1	0.000204275120066023	-0.406746301199373	0.043	0.6	1
AGO2	0.000204275120066023	-0.337400254816567	0.043	0.6	1
PHF19	0.000204275120066023	-0.325688280364136	0.043	0.6	1
SH3GLB2	0.000204275120066023	-0.477032328899206	0.043	0.6	1
AAAS	0.000204275120066023	-0.403974583934867	0.043	0.6	1
SH2B3	0.000204275120066023	-0.343012616405967	0.043	0.6	1
POP5	0.000204275120066023	-0.44267570935108	0.043	0.6	1
EMC9	0.000204275120066023	-0.436361362801695	0.043	0.6	1
CSK	0.000204275120066023	-0.41425909162764	0.043	0.6	1
ST20	0.000204275120066023	-0.410365452055886	0.043	0.6	1
TIMM22	0.000204275120066023	-0.376822285092222	0.043	0.6	1
NCBP3	0.000204275120066023	-0.352363681321378	0.043	0.6	1
TMEM11	0.000204275120066023	-0.530272572482154	0.043	0.6	1
ICT1	0.000204275120066023	-0.43200424791925	0.043	0.6	1
SCAMP4	0.000204275120066023	-0.341673954897659	0.043	0.6	1
MAP1S	0.000204275120066023	-0.356050985778672	0.043	0.6	1
MCAT	0.000204275120066023	-0.379394726821688	0.043	0.6	1
COPS8	0.000235241836895376	-0.531853465961735	0.087	0.8	1
TFDP2	0.000235241836895376	-0.525832693764963	0.087	0.8	1
SLC25A4	0.000235241836895376	-0.488934964697891	0.087	0.8	1
LARS	0.000235241836895376	-0.478259130842837	0.087	0.8	1
MRPL42	0.000235241836895376	-0.634934695012498	0.087	0.8	1
ANKRD40	0.000235241836895376	-0.478729044323838	0.087	0.8	1
TMEM106C	0.000251684021135372	-0.779438512015473	0.174	1	1
MBNL1	0.000318828636063733	-0.657645798086194	0.152	1	1
B2M	0.000324164731482131	0.636628276814171	1	1	1
ELAVL1	0.00035018681497682	-0.674589907252515	0.109	0.8	1
SLC25A11	0.000419719930412803	-0.708654587123804	0.109	0.8	1
USP16	0.000419719930412803	-0.595542849233123	0.109	0.8	1
HMGB3	0.000473016921087898	-0.638458612940718	0.13	0.8	1
ARHGEF12	0.000473016921087898	-0.662563802425452	0.13	0.8	1
RNF126	0.000498959561105714	-0.61310735309981	0.065	0.6	1
REEP3	0.00049898783231435	-0.754314344245293	0.217	1	1
ITGA6	0.0005019820237416	-0.623695110902308	0.109	0.8	1
PSMG4	0.0005019820237416	-0.653100520424189	0.109	0.8	1
MTHFD1L	0.0005019820237416	-0.617362560546547	0.109	0.8	1
UBE2S	0.000505084333778222	-0.98811263475411	0.152	0.8	1
H2AFZ	0.000520868252923597	-0.872653303981451	0.63	1	1
IGFBP7	0.000523259295562697	0.939515763166384	1	0.6	1
HMGN2	0.00054738194268957	-0.919179783705687	0.457	1	1
EIF4EBP1	0.000594701350499706	-0.903310475559961	0.152	0.8	1
GCLM	0.000599082470826863	-0.504522260046423	0.109	0.8	1
RQCD1	0.000599082470826863	-0.592070724399787	0.109	0.8	1
OSBPL8	0.000599082470826863	-0.55240588454526	0.109	0.8	1
DDX19A	0.000632400811534853	-0.466997915786145	0.022	0.4	1
TIMP1	0.000657605197133595	1.26667503517458	0.957	0.4	1
ITM2B	0.000661329422749784	0.806477090618224	0.978	1	1
FAM58A	0.00066357924469812	-0.558274631248334	0.13	0.8	1
ASPH	0.000667416376977502	-0.720421089042588	0.217	1	1
COQ4	0.000707870259418578	-0.481531299889737	0.152	1	1
UQCC3	0.000707870259418578	-0.539691782869038	0.152	1	1
SMARCA4	0.000713437720545182	-0.573539621684999	0.109	0.8	1
ANP32E	0.000756879011092197	-0.528593782445238	0.065	0.6	1
MRPL3	0.000756879011092197	-0.547748831109846	0.065	0.6	1
ABCF1	0.000756879011092197	-0.534733195364158	0.065	0.6	1
CDKN1A	0.000756879011092197	-0.544404497940611	0.065	0.6	1
MED31	0.000756879011092197	-0.45598787324143	0.065	0.6	1
NSRP1	0.000756879011092197	-0.496267429286301	0.065	0.6	1
HOXB6	0.000756879011092197	-0.458866709363905	0.065	0.6	1
FAM210A	0.000756879011092197	-0.459583421970968	0.065	0.6	1
RUVBL1	0.00083881900099485	-0.440050640044686	0.022	0.4	1
NCK1-AS1	0.00083881900099485	-0.35202297996898	0.022	0.4	1
CENPU	0.00083881900099485	-0.383403016542167	0.022	0.4	1
FBXW11	0.00083881900099485	-0.388412210901054	0.022	0.4	1
LRCH4	0.00083881900099485	-0.306650898410248	0.022	0.4	1
FAM127C	0.00083881900099485	-0.313035104157281	0.022	0.4	1
DUSP4	0.00083881900099485	-0.418216942024801	0.022	0.4	1
HINT2	0.00083881900099485	-0.439510880585243	0.022	0.4	1
CHEK1	0.00083881900099485	-0.471995103515917	0.022	0.4	1
DDX55	0.00083881900099485	-0.408599762485603	0.022	0.4	1
MZT1	0.00083881900099485	-0.352059861121111	0.022	0.4	1
INF2	0.00083881900099485	-0.358890960073203	0.022	0.4	1
ABHD2	0.00083881900099485	-0.349184174051549	0.022	0.4	1
THOC6	0.00083881900099485	-0.381511497324226	0.022	0.4	1
MT1X	0.00083881900099485	-0.544190806522191	0.022	0.4	1
MYO19	0.00083881900099485	-0.350974538167591	0.022	0.4	1
HOXB9	0.00083881900099485	-0.413346089381775	0.022	0.4	1
COL9A3	0.00083881900099485	-0.459217399858958	0.022	0.4	1
AXL	0.00083881900099485	-0.567266013582348	0.022	0.4	1
CTA-29F11.1	0.00083881900099485	-0.398554097485646	0.022	0.4	1
GLO1	0.000847808361249657	-0.467720306579674	0.109	0.8	1
SHMT2	0.000847808361249657	-0.468832708745988	0.109	0.8	1
NIN	0.000847808361249657	-0.538856193387836	0.109	0.8	1
MRPS23	0.000847808361249657	-0.495346954892053	0.109	0.8	1
TADA3	0.000927991885017955	-0.5217388382177	0.065	0.6	1
LIFR	0.000927991885017955	-0.416107658482585	0.065	0.6	1
ALDH7A1	0.000927991885017955	-0.441950103075519	0.065	0.6	1
CWC15	0.00096017972405886	-0.734934821848536	0.152	0.8	1
GLRX	0.00100533937712375	-0.409076570468549	0.109	0.8	1
ACIN1	0.00100533937712375	-0.413922248046763	0.109	0.8	1
RBP1	0.00104278044041742	0.928869234187301	0.957	0.8	1
LRRC47	0.00110632800713898	-0.276915944195594	0.022	0.4	1
TMEM222	0.00110632800713898	-0.291194072212107	0.022	0.4	1
TRNAU1AP	0.00110632800713898	-0.297182514989552	0.022	0.4	1
HIVEP3	0.00110632800713898	-0.285455336033178	0.022	0.4	1
CEPT1	0.00110632800713898	-0.325091223410537	0.022	0.4	1
SF3B4	0.00110632800713898	-0.340589842756562	0.022	0.4	1
TMEM206	0.00110632800713898	-0.327350371920352	0.022	0.4	1
RP11-295G20.2	0.00110632800713898	-0.340961874214526	0.022	0.4	1
CENPA	0.00110632800713898	-0.288146003403188	0.022	0.4	1
STRN	0.00110632800713898	-0.253435702121629	0.022	0.4	1
SERTAD2	0.00110632800713898	-0.374265129483152	0.022	0.4	1
MTHFD2	0.00110632800713898	-0.334599478119701	0.022	0.4	1
SLC20A1	0.00110632800713898	-0.330676829217646	0.022	0.4	1
MCM6	0.00110632800713898	-0.288786904873592	0.022	0.4	1
GCA	0.00110632800713898	-0.344347982896127	0.022	0.4	1
METTL8	0.00110632800713898	-0.344911472045896	0.022	0.4	1
HMCES	0.00110632800713898	-0.260450217436647	0.022	0.4	1
NCAPG	0.00110632800713898	-0.289672298490621	0.022	0.4	1
APBB2	0.00110632800713898	-0.335131968804151	0.022	0.4	1
CCNA2	0.00110632800713898	-0.265479618023212	0.022	0.4	1
MRPS30	0.00110632800713898	-0.255004681080329	0.022	0.4	1
CCNB1	0.00110632800713898	-0.473072403652806	0.022	0.4	1
DCP2	0.00110632800713898	-0.304403751414117	0.022	0.4	1
ANXA6	0.00110632800713898	-0.252797735428152	0.022	0.4	1
ZSCAN16-AS1	0.00110632800713898	-0.287375743131521	0.022	0.4	1
VARS	0.00110632800713898	-0.303417016475743	0.022	0.4	1
PPIL1	0.00110632800713898	-0.335652868003071	0.022	0.4	1
PGM3	0.00110632800713898	-0.359272590618015	0.022	0.4	1
FBXO5	0.00110632800713898	-0.326375334875894	0.022	0.4	1
UBE2D4	0.00110632800713898	-0.290751180470043	0.022	0.4	1
YKT6	0.00110632800713898	-0.279369723685524	0.022	0.4	1
RFC2	0.00110632800713898	-0.39318175106926	0.022	0.4	1
SMIM10	0.00110632800713898	-0.251569297279666	0.022	0.4	1
GAB3	0.00110632800713898	-0.370315531651782	0.022	0.4	1
INTS9	0.00110632800713898	-0.333926531658884	0.022	0.4	1
DDHD2	0.00110632800713898	-0.36599078174995	0.022	0.4	1
YTHDF3	0.00110632800713898	-0.251943621472387	0.022	0.4	1
BOP1	0.00110632800713898	-0.312643394603572	0.022	0.4	1
DCAF10	0.00110632800713898	-0.342432240574983	0.022	0.4	1
DENND1A	0.00110632800713898	-0.357562132980001	0.022	0.4	1
PMPCA	0.00110632800713898	-0.253661118920309	0.022	0.4	1
SLC35C1	0.00110632800713898	-0.342954165361692	0.022	0.4	1
TMEM135	0.00110632800713898	-0.354869344090898	0.022	0.4	1
MTMR2	0.00110632800713898	-0.336295024647597	0.022	0.4	1
GTPBP4	0.00110632800713898	-0.315059412795796	0.022	0.4	1
ZNF32	0.00110632800713898	-0.346705151736837	0.022	0.4	1
SGPL1	0.00110632800713898	-0.253661118920309	0.022	0.4	1
DPCD	0.00110632800713898	-0.287460164800634	0.022	0.4	1
NOLC1	0.00110632800713898	-0.283926097572871	0.022	0.4	1
PLEKHA5	0.00110632800713898	-0.2833787948087	0.022	0.4	1
ARNTL2	0.00110632800713898	-0.333491642824553	0.022	0.4	1
MAPKAPK5	0.00110632800713898	-0.335915791984792	0.022	0.4	1
SLC15A4	0.00110632800713898	-0.328842994684744	0.022	0.4	1
EP400	0.00110632800713898	-0.270889447780334	0.022	0.4	1
SDR39U1	0.00110632800713898	-0.369153498411951	0.022	0.4	1
SOCS4	0.00110632800713898	-0.251490735157191	0.022	0.4	1
ACYP1	0.00110632800713898	-0.3487115862457	0.022	0.4	1
ADAL	0.00110632800713898	-0.281890465337025	0.022	0.4	1
WDR76	0.00110632800713898	-0.310523296373015	0.022	0.4	1
CLPX	0.00110632800713898	-0.283778612393735	0.022	0.4	1
SNHG21	0.00110632800713898	-0.347334146433473	0.022	0.4	1
FAM195A	0.00110632800713898	-0.29787049582768	0.022	0.4	1
ZC3H7A	0.00110632800713898	-0.317018864179439	0.022	0.4	1
C16orf58	0.00110632800713898	-0.281312139958028	0.022	0.4	1
ZC3H18	0.00110632800713898	-0.354249649277172	0.022	0.4	1
DHX33	0.00110632800713898	-0.359743557703308	0.022	0.4	1
SMCR5	0.00110632800713898	-0.348283802926769	0.022	0.4	1
GID4	0.00110632800713898	-0.283559901328683	0.022	0.4	1
SHMT1	0.00110632800713898	-0.255864553768487	0.022	0.4	1
HOXB8	0.00110632800713898	-0.345785817514702	0.022	0.4	1
RAD51C	0.00110632800713898	-0.372211825784092	0.022	0.4	1
TBCD	0.00110632800713898	-0.344644374264969	0.022	0.4	1
RBBP8	0.00110632800713898	-0.270724965970337	0.022	0.4	1
OSBPL1A	0.00110632800713898	-0.251569297279666	0.022	0.4	1
CENPB	0.00110632800713898	-0.423246609359958	0.022	0.4	1
OSER1	0.00110632800713898	-0.253652420078501	0.022	0.4	1
TYK2	0.00110632800713898	-0.335524149966454	0.022	0.4	1
SAMD1	0.00110632800713898	-0.322991941498913	0.022	0.4	1
HNRNPL	0.00110632800713898	-0.250164812935778	0.022	0.4	1
GNB1L	0.00110632800713898	-0.255525540351218	0.022	0.4	1
C21orf2	0.00110632800713898	-0.287375743131521	0.022	0.4	1
EIF2D	0.00113437336018039	-0.445734238024439	0.065	0.6	1
AAMP	0.00113437336018039	-0.450461904454685	0.065	0.6	1
SCAMP1	0.00113437336018039	-0.497847552832932	0.065	0.6	1
C8orf58	0.00113437336018039	-0.351645138774708	0.065	0.6	1
CDKN3	0.00113437336018039	-0.612962468481853	0.065	0.6	1
ATXN7L3	0.00113437336018039	-0.343338430484083	0.065	0.6	1
ITGA3	0.00113437336018039	-0.391210225133545	0.065	0.6	1
PYGB	0.00113437336018039	-0.468991623560229	0.065	0.6	1
DGCR14	0.00113437336018039	-0.340968379266704	0.065	0.6	1
SNHG19	0.00117335650987548	-0.667081120487669	0.217	1	1
TSR3	0.0012459825094779	-0.76807586146107	0.261	1	1
ISCA1	0.00127554829396892	-0.656759063929375	0.13	0.8	1
MAZ	0.00134800952813915	-0.581144933462707	0.174	1	1
AMD1	0.00135894775706719	-0.623399440499659	0.087	0.6	1
ATAD3A	0.00138249662695267	-0.431303897211607	0.065	0.6	1
ATIC	0.00138249662695267	-0.407714114327751	0.065	0.6	1
IFRD2	0.00138249662695267	-0.438427413306002	0.065	0.6	1
MRPL47	0.00138249662695267	-0.469786773002256	0.065	0.6	1
TMEM44	0.00138249662695267	-0.307556410153194	0.065	0.6	1
SRA1	0.00138249662695267	-0.381076492864441	0.065	0.6	1
NRM	0.00138249662695267	-0.325536323524413	0.065	0.6	1
IBTK	0.00138249662695267	-0.340430487083804	0.065	0.6	1
CASP8AP2	0.00138249662695267	-0.419452921203525	0.065	0.6	1
TMEM60	0.00138249662695267	-0.399844211024913	0.065	0.6	1
THAP5	0.00138249662695267	-0.348198093242313	0.065	0.6	1
LUC7L2	0.00138249662695267	-0.357247137480935	0.065	0.6	1
PUDP	0.00138249662695267	-0.410348791927804	0.065	0.6	1
POLR3D	0.00138249662695267	-0.358777404048403	0.065	0.6	1
NDUFAF6	0.00138249662695267	-0.300243401047741	0.065	0.6	1
SIGMAR1	0.00138249662695267	-0.423365816410839	0.065	0.6	1
MRPL50	0.00138249662695267	-0.351687007504983	0.065	0.6	1
GTF3C5	0.00138249662695267	-0.339783618538248	0.065	0.6	1
TMEM203	0.00138249662695267	-0.391404701164976	0.065	0.6	1
C11orf49	0.00138249662695267	-0.403273069706859	0.065	0.6	1
MAML2	0.00138249662695267	-0.450162509274223	0.065	0.6	1
TM9SF3	0.00138249662695267	-0.430592031619215	0.065	0.6	1
MMS19	0.00138249662695267	-0.353794563763934	0.065	0.6	1
TUBGCP2	0.00138249662695267	-0.339752509362197	0.065	0.6	1
PPHLN1	0.00138249662695267	-0.327042903550844	0.065	0.6	1
CS	0.00138249662695267	-0.298682306823946	0.065	0.6	1
C12orf45	0.00138249662695267	-0.439667860458749	0.065	0.6	1
ANKRD13A	0.00138249662695267	-0.322418822221694	0.065	0.6	1
PTPN11	0.00138249662695267	-0.340864686249499	0.065	0.6	1
SUPT16H	0.00138249662695267	-0.408967046207029	0.065	0.6	1
PRKCH	0.00138249662695267	-0.437243915238968	0.065	0.6	1
MARK3	0.00138249662695267	-0.404498435071638	0.065	0.6	1
UBE3A	0.00138249662695267	-0.32991601364919	0.065	0.6	1
ADPGK	0.00138249662695267	-0.355319365476212	0.065	0.6	1
DDX19B	0.00138249662695267	-0.314686920710072	0.065	0.6	1
FAM101B	0.00138249662695267	-0.321425594294365	0.065	0.6	1
ANKRD12	0.00138249662695267	-0.349940535105714	0.065	0.6	1
NOP56	0.00138249662695267	-0.440207218790688	0.065	0.6	1
ESF1	0.00138249662695267	-0.323654796710141	0.065	0.6	1
DSN1	0.00138249662695267	-0.333144697649659	0.065	0.6	1
SLC35C2	0.00138249662695267	-0.340765719538037	0.065	0.6	1
BORCS8	0.00138249662695267	-0.403631941832308	0.065	0.6	1
LIG1	0.00138249662695267	-0.360792041751201	0.065	0.6	1
MCM5	0.00138249662695267	-0.349577463346079	0.065	0.6	1
POLD2	0.00149459443808317	-0.594262002881396	0.13	0.8	1
SRSF2	0.00150600250144541	-0.747204143760197	0.174	0.8	1
LMNA	0.00168461490147429	-0.797672781894283	0.348	1	1
MT2A	0.00188006582685568	-0.835084196917805	0.739	1	1
PRELID3B	0.00195266181448015	-0.579402446778409	0.087	0.6	1
MGP	0.00198404239962147	1.50992334340304	0.848	0	1
PIGX	0.00204002172954762	-0.50517789058285	0.13	0.8	1
HRAS	0.00205744460995976	-0.596863324984927	0.152	0.8	1
MAGOH	0.00205980036519054	-0.578105704919129	0.174	1	1
EDN1	0.00215372810821369	1.35626270359665	0.87	0.2	1
ENG	0.00215372810821369	1.30502234622493	0.87	0.2	1
HMGN1	0.00215372810821369	-0.552541828030768	0.783	1	1
EIF5A	0.0022382528259877	-0.642093110592828	0.696	1	1
HNRNPF	0.00229913967878808	-0.659122761712893	0.217	1	1
FBXO7	0.00232115046478328	-0.647631558466072	0.174	0.8	1
CRLS1	0.00233150033955975	-0.410822202406352	0.087	0.6	1
YTHDF2	0.00237641444280994	-0.498246326590137	0.13	0.8	1
TTC19	0.00237641444280994	-0.462182859328226	0.13	0.8	1
PXMP2	0.00238322733945326	-0.638897725112005	0.152	0.8	1
FSCN1	0.00242434982840201	-0.740510084266736	0.37	1	1
S100A6	0.00248559548010309	-0.360390891088162	0.957	1	1
YBX1	0.0024861580225769	-0.269332449885789	1	1	1
DYNC1I2	0.00268957070607438	-0.515768999574918	0.196	1	1
2009-09-01	0.00275562056335217	-0.545086803959018	0.152	0.8	1
HNRNPM	0.00275562056335217	-0.59535159005794	0.152	0.8	1
GATA2-AS1	0.00276290331115654	-0.370587337869516	0.13	0.8	1
DNAJC9	0.00277658334481535	-0.56554053180658	0.087	0.6	1
HMGA1	0.00291902794596729	-0.746445921735459	0.652	1	1
CDK4	0.00293231000594945	-0.681457185510178	0.304	1	1
SDF2L1	0.00300372565745993	-0.715147102844989	0.326	1	1
KDM4A	0.00300513544364212	-0.288876214043991	0	0.2	1
IGFBP5	0.00300513544364212	-0.349979612116977	0	0.2	1
RAMP1	0.00300513544364212	-0.289649238929264	0	0.2	1
DCBLD2	0.00300513544364212	-0.385523920936129	0	0.2	1
MCM2	0.00300513544364212	-0.300540006803107	0	0.2	1
PFN2	0.00300513544364212	-0.32209084430044	0	0.2	1
TBC1D14	0.00300513544364212	-0.288876214043991	0	0.2	1
MAP3K1	0.00300513544364212	-0.40998255440605	0	0.2	1
CD74	0.00300513544364212	-0.513495489941858	0	0.2	1
HLA-DRA	0.00300513544364212	-0.415497327558777	0	0.2	1
HLA-DRB5	0.00300513544364212	-0.349979612116977	0	0.2	1
HLA-DRB1	0.00300513544364212	-0.289649238929264	0	0.2	1
RP1-142L7.8	0.00300513544364212	-0.340313434522216	0	0.2	1
FABP7	0.00300513544364212	-0.396049300003705	0	0.2	1
HDDC2	0.00300513544364212	-0.251019770774395	0	0.2	1
NAALADL1	0.00300513544364212	-0.340313434522216	0	0.2	1
NGFR	0.00300513544364212	-0.30652427313166	0	0.2	1
CAPS	0.00300513544364212	-0.336527609092478	0	0.2	1
CARM1	0.00300513544364212	-0.340313434522216	0	0.2	1
FXYD3	0.00300513544364212	-0.251019770774395	0	0.2	1
MIA	0.00300513544364212	-0.30652427313166	0	0.2	1
SOX10	0.00300513544364212	-0.30652427313166	0	0.2	1
S100B	0.00300513544364212	-0.349979612116977	0	0.2	1
MRPS5	0.00318046881380048	-0.579511252006302	0.152	0.8	1
WDR26	0.00320602272449364	-0.366410838654854	0.13	0.8	1
FAM92A1	0.00320602272449364	-0.453998096317381	0.13	0.8	1
SF3B2	0.00320602272449364	-0.597206453483586	0.13	0.8	1
CDC123	0.00320602272449364	-0.520657677902659	0.13	0.8	1
PPP1R15A	0.00320602272449364	-0.397555912362244	0.13	0.8	1
LONP2	0.00329803100517383	-0.437278991043974	0.087	0.6	1
ARPC2	0.00332926389404875	-0.449807570141847	0.826	1	1
CCDC167	0.00338324236025411	-0.580912397387584	0.217	1	1
PLK2	0.00341985599498376	-0.667565493079211	0.109	0.6	1
STAT3	0.00366422245869956	-0.451324752474225	0.152	0.8	1
PDLIM1	0.00374855529652313	0.550909889768202	0.935	1	1
PDCD5	0.00379094322139874	-0.654293781727476	0.391	1	1
RCC1	0.00390723574176428	-0.505403297207723	0.087	0.6	1
KCMF1	0.00390723574176428	-0.43672606256818	0.087	0.6	1
NIFK	0.00390723574176428	-0.456807002041883	0.087	0.6	1
ISY1	0.00390723574176428	-0.37296040611565	0.087	0.6	1
PDHA1	0.00390723574176428	-0.43392494160521	0.087	0.6	1
DYNC1H1	0.00390723574176428	-0.450015954609246	0.087	0.6	1
WDR18	0.00390723574176428	-0.483453398637328	0.087	0.6	1
CCT7	0.00401219870740389	-0.583205920340339	0.109	0.6	1
ZNHIT3	0.00421398230746885	-0.543269854657201	0.152	0.8	1
GRN	0.00421631776815958	0.900960661174458	0.848	0.4	1
CAPN2	0.0043175177778362	-0.653131116628404	0.196	0.8	1
EXOC6	0.00434571645892407	-0.45774629176207	0.217	1	1
AHNAK	0.00436396787773014	-0.610732610958286	0.261	1	1
BANF1	0.00454515006433652	-0.752802899097765	0.283	1	1
BCAS2	0.00461697471879948	-0.358250759427189	0.087	0.6	1
BAZ1B	0.00461697471879948	-0.471754978150524	0.087	0.6	1
NUTM2A-AS1	0.00461697471879948	-0.392523403850354	0.087	0.6	1
MEF2C	0.00465894705461959	-0.58481414811032	0.239	1	1
DNMT1	0.00469624496017349	-0.567543093745376	0.109	0.6	1
RANBP1	0.00476847954921565	-0.800127193932487	0.37	1	1
ZNF518A	0.00481027455772344	-0.434059105742295	0.043	0.4	1
IMP3	0.00483754502108261	-0.492600368186651	0.152	0.8	1
KARS	0.00510195162988997	-0.674507022851825	0.283	1	1
POLR2E	0.00523434677132448	-0.717458908064398	0.304	1	1
COPS6	0.0053163656063345	-0.692237825479264	0.37	1	1
FAM213B	0.00544152449446006	-0.260168606975577	0.087	0.6	1
KDM1A	0.00544152449446006	-0.377282380614975	0.087	0.6	1
TMEM69	0.00544152449446006	-0.357277471363754	0.087	0.6	1
FAM189B	0.00544152449446006	-0.284039526809077	0.087	0.6	1
SCAMP3	0.00544152449446006	-0.321911917707346	0.087	0.6	1
PTCD3	0.00544152449446006	-0.264246053275098	0.087	0.6	1
TOP2B	0.00544152449446006	-0.386434162797858	0.087	0.6	1
SUCLG2	0.00544152449446006	-0.278405693728365	0.087	0.6	1
ARHGEF28	0.00544152449446006	-0.287191327696122	0.087	0.6	1
OARD1	0.00544152449446006	-0.410743751035815	0.087	0.6	1
EIF3B	0.00544152449446006	-0.396206870118811	0.087	0.6	1
GRB10	0.00544152449446006	-0.278937455983667	0.087	0.6	1
PSMD10	0.00544152449446006	-0.3099758571392	0.087	0.6	1
MECP2	0.00544152449446006	-0.279404823099879	0.087	0.6	1
BRCC3	0.00544152449446006	-0.273829107217846	0.087	0.6	1
FAM49B	0.00544152449446006	-0.30278354220389	0.087	0.6	1
CCDC107	0.00544152449446006	-0.37500036455137	0.087	0.6	1
COMMD3	0.00544152449446006	-0.371996438708983	0.087	0.6	1
CREM	0.00544152449446006	-0.255868137666663	0.087	0.6	1
PPIF	0.00544152449446006	-0.287402635370133	0.087	0.6	1
WAPL	0.00544152449446006	-0.321262465914306	0.087	0.6	1
MED21	0.00544152449446006	-0.33428717142328	0.087	0.6	1
BAZ2A	0.00544152449446006	-0.286580665738021	0.087	0.6	1
CPSF6	0.00544152449446006	-0.297029728876255	0.087	0.6	1
MAPKAPK5-AS1	0.00544152449446006	-0.275904808249168	0.087	0.6	1
IPO5	0.00544152449446006	-0.342170061286852	0.087	0.6	1
AVEN	0.00544152449446006	-0.344396339163079	0.087	0.6	1
POLR3K	0.00544152449446006	-0.356148043851097	0.087	0.6	1
ROGDI	0.00544152449446006	-0.269019306720476	0.087	0.6	1
RBBP6	0.00544152449446006	-0.2784381375468	0.087	0.6	1
TNRC6A	0.00544152449446006	-0.269185581356283	0.087	0.6	1
MPHOSPH6	0.00544152449446006	-0.390891255031827	0.087	0.6	1
GLOD4	0.00544152449446006	-0.323551972733571	0.087	0.6	1
MLX	0.00544152449446006	-0.368431168286604	0.087	0.6	1
CDC27	0.00544152449446006	-0.254457266165868	0.087	0.6	1
DDX42	0.00544152449446006	-0.306090986879272	0.087	0.6	1
MAVS	0.00544152449446006	-0.260658128994485	0.087	0.6	1
TMEM189	0.00544152449446006	-0.310071523450204	0.087	0.6	1
NDUFA7	0.00544152449446006	-0.347401401581785	0.087	0.6	1
MARK4	0.00544152449446006	-0.278629991487768	0.087	0.6	1
TUG1	0.00544152449446006	-0.379402443154109	0.087	0.6	1
RANGAP1	0.00544152449446006	-0.272995448752086	0.087	0.6	1
TBC1D22A	0.00544152449446006	-0.397451177491033	0.087	0.6	1
CKS1B	0.00548421683049595	-0.63294252848086	0.109	0.6	1
YIF1A	0.00571969742295662	-0.661289626499151	0.283	1	1
HSPD1	0.00576322774429403	-0.659801177101751	0.565	1	1
PRCP	0.00589291858211204	0.865540033249535	0.826	0.4	1
DHCR24	0.00593170796772051	-0.400797640997105	0.043	0.4	1
SERPINE2	0.00593170796772051	-0.635573311100748	0.043	0.4	1
ATP11C	0.00593170796772051	-0.497233229080159	0.043	0.4	1
FXN	0.00593170796772051	-0.286308118421102	0.043	0.4	1
PHLDA2	0.00593170796772051	-0.499679773072854	0.043	0.4	1
WDR74	0.00593170796772051	-0.319276572097715	0.043	0.4	1
RNASEH2B	0.00593170796772051	-0.429494028125046	0.043	0.4	1
TBC1D4	0.00593170796772051	-0.467036599699752	0.043	0.4	1
FBXO22	0.00593170796772051	-0.387586319395005	0.043	0.4	1
RBFA	0.00593170796772051	-0.350812353193909	0.043	0.4	1
EMD	0.00600427271223516	-0.556525390439773	0.174	0.8	1
NANS	0.00600427271223516	-0.551719270921678	0.174	0.8	1
EIF3E	0.00614502974091111	0.432945663168177	0.978	1	1
TMEM14B	0.00619436711558036	-0.583385447297538	0.261	1	1
DENR	0.00634102011440925	-0.470329520643355	0.152	0.8	1
GADD45A	0.00638963412784082	-0.446866610161885	0.109	0.6	1
CST3	0.00644644122751846	0.540075765257089	0.978	0.8	1
JTB	0.00663635026099322	-0.647490307348437	0.457	1	1
HLA-C	0.00669385874680595	0.772812460866584	0.891	0.6	1
TXN	0.00673864858708722	-0.397343415466836	0.891	1	1
SNRPD1	0.00686208530394742	-0.67450057201777	0.435	1	1
NFIB	0.00704812795663186	0.448992879351216	0.891	0.8	1
RAD23A	0.00705511961516648	-0.65347598437512	0.413	1	1
OAF	0.00707719704777968	-0.629487200665977	0.13	0.6	1
MRPL4	0.00707719704777968	-0.586336542971094	0.13	0.6	1
PPP1R14B	0.00720914722780555	-0.702614749168317	0.391	1	1
UGP2	0.00724041747742343	-0.386912802735879	0.152	0.8	1
SKAP2	0.00724041747742343	-0.388108662929051	0.152	0.8	1
IFI6	0.00728355584862114	-0.287147895027816	0.043	0.4	1
SLC16A1-AS1	0.00728355584862114	-0.410656945779062	0.043	0.4	1
EFCAB2	0.00728355584862114	-0.348937581452275	0.043	0.4	1
FAHD2B	0.00728355584862114	-0.254457248703842	0.043	0.4	1
GRAMD3	0.00728355584862114	-0.381414634535367	0.043	0.4	1
TUBB2A	0.00728355584862114	-0.457465268023352	0.043	0.4	1
FBXO30	0.00728355584862114	-0.280324786203948	0.043	0.4	1
PRKAR2B	0.00728355584862114	-0.279007890513661	0.043	0.4	1
PTPMT1	0.00728355584862114	-0.294756758769797	0.043	0.4	1
TIMM23	0.00728355584862114	-0.419235272506185	0.043	0.4	1
SEC23IP	0.00728355584862114	-0.259107915687049	0.043	0.4	1
MAGOHB	0.00728355584862114	-0.353975949712086	0.043	0.4	1
GXYLT1	0.00728355584862114	-0.305831527499449	0.043	0.4	1
DDX39A	0.00728355584862114	-0.371252699008227	0.043	0.4	1
FUZ	0.00728355584862114	-0.314384733593304	0.043	0.4	1
CENPM	0.00728355584862114	-0.403804136476016	0.043	0.4	1
POLR2J	0.0073437486494579	-0.627674182206377	0.457	1	1
ATP5G1	0.00734733656495039	-0.762103690176436	0.283	0.8	1
PRKDC	0.00742740072454233	-0.578036620029882	0.109	0.6	1
TRIAP1	0.00742740072454233	-0.475944516701542	0.109	0.6	1
CSE1L	0.00742740072454233	-0.386035724086819	0.109	0.6	1
TOMM40	0.00742740072454233	-0.517307432713422	0.109	0.6	1
STMN1	0.00743955987491685	-0.656393390330693	0.543	1	1
IDH3G	0.00745695820147045	-0.569237932619428	0.239	1	1
PABPN1	0.0077596529958152	-0.550261671079527	0.174	0.8	1
SRSF1	0.0077596529958152	-0.527769288854088	0.174	0.8	1
COX17	0.00820186797163903	-0.667048533332082	0.326	1	1
PDCD6IP	0.0082526776215348	-0.368999048366267	0.152	0.8	1
TMA16	0.0082526776215348	-0.351762865860374	0.152	0.8	1
BRMS1	0.0082526776215348	-0.374365534573211	0.152	0.8	1
PCGF2	0.0082526776215348	-0.362898245898514	0.152	0.8	1
MRPL51	0.00853062369359779	-0.485311566943806	0.739	1	1
CYCS	0.00858893529411719	-0.732706101029119	0.326	0.8	1
EPRS	0.00861388890317954	-0.424132385973529	0.109	0.6	1
COA6	0.00861388890317954	-0.46658188885504	0.109	0.6	1
EIF1AX	0.00864993398644102	-0.681328957009757	0.435	0.8	1
MED10	0.00868927843218729	-0.570806505086857	0.261	1	1
HMGB1	0.00888219760887658	-0.480730442844304	0.848	1	1
GBP1	0.00890565854812685	-0.303130531640276	0.043	0.4	1
ALG14	0.00890565854812685	-0.301937763158344	0.043	0.4	1
GLRX2	0.00890565854812685	-0.27532463081004	0.043	0.4	1
FAM49A	0.00890565854812685	-0.309484481909101	0.043	0.4	1
CDCA7	0.00890565854812685	-0.275431238648602	0.043	0.4	1
RAF1	0.00890565854812685	-0.269449436534145	0.043	0.4	1
CAPN7	0.00890565854812685	-0.316842915299788	0.043	0.4	1
TBC1D5	0.00890565854812685	-0.312628909841952	0.043	0.4	1
DUSP7	0.00890565854812685	-0.326437593001981	0.043	0.4	1
LRRC58	0.00890565854812685	-0.320708632278755	0.043	0.4	1
FAIM	0.00890565854812685	-0.324257706263785	0.043	0.4	1
DCUN1D1	0.00890565854812685	-0.305853546354248	0.043	0.4	1
KIAA0232	0.00890565854812685	-0.25016269628767	0.043	0.4	1
COQ2	0.00890565854812685	-0.332379557200852	0.043	0.4	1
RAD1	0.00890565854812685	-0.339282057304572	0.043	0.4	1
HARS	0.00890565854812685	-0.323518207615937	0.043	0.4	1
SLC26A2	0.00890565854812685	-0.276488143024909	0.043	0.4	1
TRIM26	0.00890565854812685	-0.303186205272283	0.043	0.4	1
MAPK14	0.00890565854812685	-0.330289143463606	0.043	0.4	1
PSMC2	0.00890565854812685	-0.28523384921612	0.043	0.4	1
KMT2C	0.00890565854812685	-0.286737863970222	0.043	0.4	1
UBL4A	0.00890565854812685	-0.293343048514564	0.043	0.4	1
MTSS1	0.00890565854812685	-0.306406526132164	0.043	0.4	1
SLC45A4	0.00890565854812685	-0.324787879090789	0.043	0.4	1
CARS	0.00890565854812685	-0.331805259951573	0.043	0.4	1
AKIP1	0.00890565854812685	-0.281595718501554	0.043	0.4	1
MRPL48	0.00890565854812685	-0.280000106693575	0.043	0.4	1
UCP2	0.00890565854812685	-0.29408901787617	0.043	0.4	1
CHST14	0.00890565854812685	-0.279480488789818	0.043	0.4	1
EIF3J-AS1	0.00890565854812685	-0.326801021522711	0.043	0.4	1
SNX1	0.00890565854812685	-0.283255767779317	0.043	0.4	1
MESDC1	0.00890565854812685	-0.293106689120684	0.043	0.4	1
TM2D3	0.00890565854812685	-0.283153261902205	0.043	0.4	1
UTP4	0.00890565854812685	-0.290024724354057	0.043	0.4	1
MYO1D	0.00890565854812685	-0.289789165980807	0.043	0.4	1
CDK12	0.00890565854812685	-0.305236243021342	0.043	0.4	1
PYCR1	0.00890565854812685	-0.362302015418522	0.043	0.4	1
TOMM34	0.00890565854812685	-0.298722126498949	0.043	0.4	1
UBE2C	0.00890565854812685	-0.383479574704781	0.043	0.4	1
PLPP2	0.00890565854812685	-0.371355538679682	0.043	0.4	1
FARSA	0.00890565854812685	-0.250442470815568	0.043	0.4	1
WIZ	0.00890565854812685	-0.329913524012761	0.043	0.4	1
KIAA0355	0.00890565854812685	-0.335641373863621	0.043	0.4	1
PPP6R1	0.00890565854812685	-0.274441662686069	0.043	0.4	1
PSIP1	0.0091657742721757	-0.557073009336296	0.196	0.8	1
DEK	0.00928315108395409	-0.634846174947219	0.435	1	1
H2AFV	0.00971570976499671	-0.581982391759928	0.587	1	1
PEBP1	0.00988928192214415	-0.645162250152112	0.457	1	1
BDP1	0.00996702029912731	-0.414031543333013	0.109	0.6	1
DLD	0.00996702029912731	-0.323549321454849	0.109	0.6	1
RP11-545E17.3	0.00996702029912731	-0.349554470941629	0.109	0.6	1
RNMT	0.00996702029912731	-0.388090631792392	0.109	0.6	1
ARPC5L	0.00997033185754928	-0.664848711946869	0.37	1	1
MRPL52	0.010005627256574	-0.544772328452366	0.5	1	1
VAMP5	0.0102943286964303	0.467981469258417	0.978	0.8	1
ADAM15	0.0103340577953787	-0.452258398752768	0.196	0.8	1
HNRNPH3	0.0103340577953787	-0.559566022805126	0.196	0.8	1
IFITM3	0.0107686567388474	0.452196659527772	0.935	1	1
MINOS1	0.0109933887459023	-0.561362580286127	0.609	1	1
G6PD	0.0112588726353238	-0.40215056942199	0.174	0.8	1
DEF8	0.0112588726353238	-0.478353776842676	0.174	0.8	1
EAPP	0.0115063418637814	-0.323574892230322	0.109	0.6	1
NXT1	0.0115063418637814	-0.42007506042999	0.109	0.6	1
UBA2	0.0115063418637814	-0.488088326955761	0.109	0.6	1
BGN	0.0115469318380048	1.0857183315992	0.739	0.2	1
STRA13	0.0116330531990567	-0.543456122850581	0.196	0.8	1
FLOT1	0.0117856947013641	-0.743724328978802	0.326	0.8	1
ZNF511	0.0123312141319499	-0.522587187477157	0.13	0.6	1
HLA-A	0.0123343989202392	0.59120414166245	0.978	0.8	1
NOL7	0.0124106797647597	-0.575132571527336	0.304	1	1
HNRNPC	0.0126482878826466	-0.533163021482995	0.652	1	1
VKORC1	0.0126622634363352	-0.589436578233316	0.478	1	1
ILF3	0.0132319742533521	-0.593884349372786	0.217	0.8	1
CCNL2	0.013253095128427	-0.310408725089456	0.109	0.6	1
CSRP1	0.013253095128427	-0.372622920505341	0.109	0.6	1
MYD88	0.013253095128427	-0.292212115615461	0.109	0.6	1
PRKAR2A	0.013253095128427	-0.34859239589887	0.109	0.6	1
HSPA9	0.013253095128427	-0.363944050766254	0.109	0.6	1
RBM23	0.013253095128427	-0.312163495528577	0.109	0.6	1
QTRT1	0.013253095128427	-0.336626414619759	0.109	0.6	1
GNG5	0.0133113213306718	-0.430688143409767	0.717	1	1
AKR7A2	0.0133977000047167	-0.534401111143527	0.261	1	1
SSRP1	0.0137493166305403	-0.655574493238223	0.304	1	1
UQCRB	0.0140939451621411	0.29826291407639	1	1	1
LSM3	0.0141284315520424	-0.578688082119958	0.413	1	1
IFNAR1	0.0143108560217255	-0.392453079294333	0.174	0.8	1
CETP	0.0144204213788845	0.882783607755785	0.652	0	1
LRRC59	0.0145001816270046	-0.567003779953244	0.152	0.6	1
CBX1	0.0148809678225488	-0.547938404636192	0.261	1	1
WWTR1	0.0152138966101232	-0.605035987561791	0.304	1	1
KXD1	0.0152138966101232	-0.559527782968431	0.304	1	1
MRPL24	0.0152302769146981	-0.35829680533345	0.109	0.6	1
CAMSAP2	0.0152302769146981	-0.270446168339331	0.109	0.6	1
PLOD2	0.0152302769146981	-0.278572259829686	0.109	0.6	1
BST1	0.0152302769146981	-0.287875857693717	0.109	0.6	1
PPID	0.0152302769146981	-0.300841579457872	0.109	0.6	1
CENPH	0.0152302769146981	-0.294991094771211	0.109	0.6	1
AGGF1	0.0152302769146981	-0.375519923711441	0.109	0.6	1
HMGXB3	0.0152302769146981	-0.255100804301478	0.109	0.6	1
RING1	0.0152302769146981	-0.271622901101035	0.109	0.6	1
GOPC	0.0152302769146981	-0.325026852117852	0.109	0.6	1
CARD19	0.0152302769146981	-0.331848691592997	0.109	0.6	1
PTBP3	0.0152302769146981	-0.394948346501051	0.109	0.6	1
RNF26	0.0152302769146981	-0.377567553769122	0.109	0.6	1
ETNK1	0.0152302769146981	-0.273207740800114	0.109	0.6	1
TWF1	0.0152302769146981	-0.294111569548318	0.109	0.6	1
RAP1B	0.0152302769146981	-0.262617916081277	0.109	0.6	1
EIF2B1	0.0152302769146981	-0.310913069654198	0.109	0.6	1
CTC-524C5.2	0.0152302769146981	-0.306520954030019	0.109	0.6	1
MAP3K3	0.0152302769146981	-0.385383692837478	0.109	0.6	1
DCXR	0.0152302769146981	-0.340348381281119	0.109	0.6	1
PTPRA	0.0152302769146981	-0.341332522832606	0.109	0.6	1
MAPRE1	0.0152302769146981	-0.31529844073576	0.109	0.6	1
NELFCD	0.0152302769146981	-0.254925604443673	0.109	0.6	1
TMEM259	0.0152302769146981	-0.338234407119308	0.109	0.6	1
C22orf39	0.0152302769146981	-0.273605369897218	0.109	0.6	1
RBFOX2	0.0152302769146981	-0.3232784303156	0.109	0.6	1
MDK	0.0153758273906313	0.557249573644467	0.957	0.8	1
PPIA	0.0153851140111585	-0.29046936350965	0.978	1	1
ID1	0.0153851140111585	0.350365935666619	1	1	1
POLR2I	0.0159676105787425	-0.63125256418319	0.391	1	1
HEXB	0.0160944425901291	-0.431925664091852	0.174	0.8	1
VOPP1	0.0160944425901291	-0.33511867878444	0.174	0.8	1
GADD45B	0.0160944425901291	-0.41121347697035	0.174	0.8	1
HNRNPAB	0.0161185404679122	-0.618435816463067	0.261	0.8	1
NAA50	0.0164399989331101	-0.538491786256377	0.196	0.8	1
NPM3	0.0164399989331101	-0.508023874740007	0.196	0.8	1
PPDPF	0.0164835982272506	-0.418279930712431	0.804	1	1
NUCKS1	0.016511364970624	-0.699703313398227	0.435	1	1
NME4	0.0165950290620095	-0.605309484257928	0.348	1	1
NOP58	0.0166686550905016	-0.460969832005558	0.065	0.4	1
SH3BGRL3	0.0167545570931509	-0.276501771610916	0.913	1	1
UQCRQ	0.0173356479548433	-0.450432766640124	0.717	1	1
CCT3	0.0178426025455155	-0.510391678975569	0.565	1	1
HNRNPA2B1	0.0178426025455155	-0.611303651084857	0.565	1	1
PSMD14	0.0180705586988031	-0.376446815136552	0.174	0.8	1
LSM6	0.0180705586988031	-0.374933639760858	0.174	0.8	1
HSD17B10	0.0180705586988031	-0.381955955215914	0.174	0.8	1
RIC8A	0.0180705586988031	-0.283023952307965	0.174	0.8	1
BCAT1	0.0180705586988031	-0.33096848295642	0.174	0.8	1
EIF2S1	0.0180705586988031	-0.308982453053735	0.174	0.8	1
PTMS	0.0181360492652639	-0.370424902073857	0.848	1	1
RPA3	0.0182985818652375	-0.493456523687632	0.13	0.6	1
DERA	0.0182985818652375	-0.395861488041616	0.13	0.6	1
CNP	0.0182985818652375	-0.423493813756829	0.13	0.6	1
MIF4GD	0.0182985818652375	-0.321281713211631	0.13	0.6	1
TRAPPC2L	0.018391712743826	-0.410419932086942	0.196	0.8	1
GPAA1	0.0184424986067058	-0.457908955044067	0.217	0.8	1
TOMM22	0.0184778348086228	-0.580077435049798	0.326	1	1
STAG2	0.0186106398364056	-0.456279977310192	0.152	0.6	1
EIF4H	0.0192387103391875	-0.60358941554042	0.283	0.8	1
WDR43	0.0196716146197109	-0.349745887378907	0.065	0.4	1
PRADC1	0.0196716146197109	-0.343708061524054	0.065	0.4	1
AIMP2	0.0196716146197109	-0.405825612169191	0.065	0.4	1
SMC1A	0.0196716146197109	-0.368503281429805	0.065	0.4	1
FEN1	0.0196716146197109	-0.399158037691555	0.065	0.4	1
H2AFX	0.0196716146197109	-0.414673223086769	0.065	0.4	1
TMEM97	0.0196716146197109	-0.354269810040684	0.065	0.4	1
BFAR	0.0198473465054904	-0.426434432009927	0.239	1	1
GNB1	0.0204321750801923	-0.526872907774722	0.283	1	1
MRPL21	0.0204321750801923	-0.517594236434907	0.283	1	1
DTYMK	0.0205403576180609	-0.663442596118275	0.239	0.6	1
FUS	0.0205403576180609	-0.552033621922285	0.217	0.8	1
C17orf89	0.0205403576180609	-0.523041409880676	0.217	0.8	1
SEPN1	0.0205433102540999	-0.347882455090256	0.196	0.8	1
LRRFIP2	0.0205433102540999	-0.390579886590532	0.196	0.8	1
TFDP1	0.0205433102540999	-0.383937433256995	0.196	0.8	1
PHC2	0.0207857756274243	-0.375050199186679	0.13	0.6	1
TP53I3	0.0207857756274243	-0.410300313991953	0.13	0.6	1
U2SURP	0.0207857756274243	-0.39589711543139	0.13	0.6	1
UBE2G1	0.0207857756274243	-0.428323878814299	0.13	0.6	1
PRPF6	0.0207857756274243	-0.41817109824452	0.13	0.6	1
HSP90AA1	0.0209012902671676	-0.703115006541459	0.5	1	1
PSMA7	0.0215890205564937	-0.374288559773203	0.891	1	1
KMT2E	0.0220741231653243	-0.501154453019871	0.348	1	1
UFD1L	0.0223574903006709	-0.555072417567792	0.261	1	1
ACP1	0.0223735749601575	-0.544170634098921	0.326	1	1
NDUFA12	0.0223735749601575	-0.575013525492128	0.326	1	1
C19orf24	0.0225171393758064	-0.48714627320589	0.239	0.8	1
IFNGR2	0.0225338278082348	-0.49441740337646	0.304	1	1
UROS	0.0225352808759746	-0.458323369052987	0.283	1	1
ANAPC15	0.0228433644329733	-0.454540981466329	0.217	0.8	1
AP3D1	0.0228433644329733	-0.474525209201571	0.217	0.8	1
DDA1	0.0229112085112272	-0.449316777003242	0.196	0.8	1
UBE2T	0.0231366831979414	-0.422589056472755	0.065	0.4	1
B4GALT7	0.0231366831979414	-0.257289978398429	0.065	0.4	1
KPNA2	0.0231366831979414	-0.442007612795615	0.065	0.4	1
CDC42	0.0231481702485058	-0.454348289785858	0.804	1	1
MOSPD3	0.02356267089325	-0.356097837457688	0.13	0.6	1
LYSMD2	0.02356267089325	-0.328337216037129	0.13	0.6	1
HIGD2A	0.0236777365214558	-0.554192344343979	0.522	1	1
DR1	0.0237065725539797	-0.434751893379385	0.152	0.6	1
PPA1	0.0237352264484518	-0.559518413301647	0.435	1	1
NCL	0.0237392571721503	-0.673901077510104	0.391	0.8	1
TXNL4A	0.0243082323480366	-0.563150665949415	0.261	0.8	1
COX8A	0.0248112054453628	-0.408724763856029	0.761	1	1
PFDN1	0.0248240702117817	-0.476568947822359	0.283	1	1
BUD31	0.0249489220122941	-0.544711730404803	0.239	0.8	1
MT-ND1	0.0249927957161382	-0.430814211268356	0.783	1	1
UQCR10	0.0253435288623567	-0.509533782135028	0.652	1	1
AK2	0.0255126984445216	-0.418366585751264	0.196	0.8	1
OTUD6B-AS1	0.0255126984445216	-0.317322707172324	0.196	0.8	1
MRPL14	0.025794490298744	-0.564741144893636	0.522	1	1
TMED9	0.025906870399973	-0.549406943363912	0.283	0.8	1
NME1	0.025906870399973	-0.663151470262443	0.283	0.8	1
PCBD1	0.0259965152848031	-0.536518141622637	0.37	1	1
SLMAP	0.0266559761868483	-0.293760253462692	0.13	0.6	1
CKLF	0.0266807075364281	-0.430823759072394	0.152	0.6	1
SUZ12	0.0266807075364281	-0.383494516058633	0.152	0.6	1
AGBL5	0.0271199402851053	-0.271582046519012	0.065	0.4	1
SPRY1	0.0271199402851053	-0.341061606029907	0.065	0.4	1
MRPS10	0.0271199402851053	-0.2941425246597	0.065	0.4	1
CDC5L	0.0271199402851053	-0.343027005101309	0.065	0.4	1
CDK6	0.0271199402851053	-0.379695693509316	0.065	0.4	1
AGFG2	0.0271199402851053	-0.318770989078088	0.065	0.4	1
RBBP7	0.0271199402851053	-0.273290361877907	0.065	0.4	1
COPB1	0.0271199402851053	-0.280933346818368	0.065	0.4	1
NUSAP1	0.0271199402851053	-0.338035381076537	0.065	0.4	1
CRNDE	0.0271199402851053	-0.321651152295268	0.065	0.4	1
GUCD1	0.0271199402851053	-0.371999753594332	0.065	0.4	1
HNRNPD	0.0271936394036976	-0.461367181550963	0.261	1	1
ITGB1BP1	0.0273115126956697	-0.44548104290652	0.304	0.8	1
PFN1	0.0276897313611593	-0.263621802053074	0.935	1	1
CCDC109B	0.027691648981224	-0.451574703991082	0.391	1	1
HOTAIRM1	0.0281294519201084	-0.421037328317951	0.217	0.8	1
LINC00657	0.0281294519201084	-0.451728913348662	0.217	0.8	1
LINC01116	0.0283659388696923	-0.41909890707034	0.196	0.8	1
AIMP1	0.0283659388696923	-0.420792750077215	0.196	0.8	1
FKBP3	0.0284369935959106	-0.495751729445381	0.37	1	1
HMGB2	0.0285244372238498	-0.631141614822497	0.326	0.8	1
CCDC85B	0.0289654064960972	-0.383613800609685	0.739	1	1
CTTN	0.0293012243059504	-0.510814150063188	0.413	1	1
ATP5G3	0.0297935596812207	-0.528351402931102	0.565	1	1
SPHK1	0.0297935596812207	0.755923683583383	0.652	0.2	1
DBI	0.0298934190708054	-0.362140417776454	0.87	1	1
POLR2L	0.0299491691122469	-0.335637266727478	0.891	1	1
CCDC115	0.0299717377960973	-0.348622335542296	0.152	0.6	1
AKR1B1	0.03001113370265	-0.437097939385433	0.304	0.8	1
FAM136A	0.0300939255356824	-0.386633914143508	0.13	0.6	1
THAP4	0.0300939255356824	-0.297629582307526	0.13	0.6	1
MRPS25	0.0300939255356824	-0.396079047253405	0.13	0.6	1
GANAB	0.0300939255356824	-0.354071978311513	0.13	0.6	1
EHD4	0.0300939255356824	-0.274468978122044	0.13	0.6	1
ZBTB7A	0.0300939255356824	-0.297649073416562	0.13	0.6	1
CRYZL1	0.0300939255356824	-0.311349412279006	0.13	0.6	1
MAP1B	0.0302382122690977	-0.589002012917598	0.391	1	1
CBX3	0.030821417293875	-0.553391460309564	0.435	1	1
YWHAH	0.030821417293875	-0.558739883241474	0.435	1	1
LINC01235	0.0311079057622909	0.75867182269268	0.717	0.4	1
KPNB1	0.0313900369632878	-0.513807805781307	0.283	0.8	1
C12orf75	0.0314619193032223	-0.519303115574889	0.196	0.6	1
SRI	0.0314720933456275	-0.513012488943	0.543	1	1
UQCC2	0.0314899436836095	-0.390988264964991	0.196	0.8	1
NT5E	0.0314899436836095	-0.297577125847556	0.196	0.8	1
EIF4EBP2	0.0314899436836095	-0.300943059054628	0.196	0.8	1
GLUD1	0.0314899436836095	-0.30146110462044	0.196	0.8	1
TOP1	0.0314899436836095	-0.355122241483956	0.196	0.8	1
SLC39A3	0.0314899436836095	-0.422410193999036	0.196	0.8	1
SETDB1	0.0316816641126285	-0.275563026660005	0.065	0.4	1
COX20	0.0316816641126285	-0.355133709384392	0.065	0.4	1
RHOQ	0.0316816641126285	-0.296551981676013	0.065	0.4	1
NAAA	0.0316816641126285	-0.307899457621819	0.065	0.4	1
CNOT6L	0.0316816641126285	-0.295530729193391	0.065	0.4	1
NNT	0.0316816641126285	-0.281740713826641	0.065	0.4	1
ERAP1	0.0316816641126285	-0.272483682165778	0.065	0.4	1
PANK3	0.0316816641126285	-0.29198191392856	0.065	0.4	1
FOXO3	0.0316816641126285	-0.250525480181974	0.065	0.4	1
ARAF	0.0316816641126285	-0.29627188128277	0.065	0.4	1
SNX12	0.0316816641126285	-0.309146531829903	0.065	0.4	1
SYTL4	0.0316816641126285	-0.304625956570495	0.065	0.4	1
SCARA3	0.0316816641126285	-0.264705350043094	0.065	0.4	1
MAPKAP1	0.0316816641126285	-0.276949412549318	0.065	0.4	1
RAPGEF1	0.0316816641126285	-0.270959326832366	0.065	0.4	1
DPH7	0.0316816641126285	-0.254785811830118	0.065	0.4	1
TIMM10B	0.0316816641126285	-0.285231970590866	0.065	0.4	1
CTSC	0.0316816641126285	-0.292251031485848	0.065	0.4	1
STT3A	0.0316816641126285	-0.276807649644884	0.065	0.4	1
MRC1	0.0316816641126285	-0.311025801710701	0.065	0.4	1
COPS7A	0.0316816641126285	-0.29574411555107	0.065	0.4	1
YARS2	0.0316816641126285	-0.274711291341927	0.065	0.4	1
MFSD5	0.0316816641126285	-0.254070601659659	0.065	0.4	1
DRAM1	0.0316816641126285	-0.294394783287871	0.065	0.4	1
RAP2A	0.0316816641126285	-0.307119218416806	0.065	0.4	1
NKIRAS2	0.0316816641126285	-0.276417077881808	0.065	0.4	1
CASKIN2	0.0316816641126285	-0.2627539005197	0.065	0.4	1
R3HDM4	0.0316816641126285	-0.251713827846657	0.065	0.4	1
ECSIT	0.0316816641126285	-0.287331869692619	0.065	0.4	1
KMT2B	0.0316816641126285	-0.272962384810691	0.065	0.4	1
PAF1	0.0316816641126285	-0.358959269026078	0.065	0.4	1
HSPBP1	0.0316816641126285	-0.273530769984588	0.065	0.4	1
MTFP1	0.0316816641126285	-0.276085760075196	0.065	0.4	1
SLC9A3R2	0.0317828587971158	-0.5979476597671	0.348	1	1
MRPS12	0.0327408146607874	-0.499519339536718	0.304	1	1
MRPL33	0.0331540945992706	-0.525212147022809	0.522	1	1
POLE4	0.0336058342753395	-0.438589498945609	0.152	0.6	1
SMC4	0.0336058342753395	-0.461872114026068	0.152	0.6	1
NRP2	0.0336548826870563	-0.467695878546305	0.239	0.8	1
RAB18	0.0336548826870563	-0.430756823998847	0.239	0.8	1
BIRC6	0.0337745850171602	-0.439196280692155	0.087	0.4	1
NASP	0.03390624746788	-0.30984404484846	0.13	0.6	1
CYB5R1	0.03390624746788	-0.306901896387276	0.13	0.6	1
MRPL19	0.03390624746788	-0.374939681751691	0.13	0.6	1
TXNDC9	0.03390624746788	-0.313459768315974	0.13	0.6	1
COMMD8	0.03390624746788	-0.356476707629787	0.13	0.6	1
SDAD1	0.03390624746788	-0.314858089780708	0.13	0.6	1
UBQLN1	0.03390624746788	-0.2757677574934	0.13	0.6	1
FAM60A	0.03390624746788	-0.308087927505374	0.13	0.6	1
MMAB	0.03390624746788	-0.307602197084473	0.13	0.6	1
VPS25	0.03390624746788	-0.302059158449079	0.13	0.6	1
APMAP	0.03390624746788	-0.264151185930894	0.13	0.6	1
CSNK1G2	0.03390624746788	-0.283029663235756	0.13	0.6	1
PLEKHJ1	0.03390624746788	-0.280694522702293	0.13	0.6	1
HNRNPR	0.0344377615034412	-0.579699679633382	0.239	0.6	1
RNPS1	0.0344865028415689	-0.546571737006727	0.283	0.8	1
TMEM147	0.0344865028415689	-0.553164811054356	0.283	0.8	1
NDUFB2	0.0344865831826555	-0.392465156907771	0.783	1	1
NR2F2	0.0345024381011797	0.73216116402266	0.696	0.4	1
MT-CO3	0.0348202243025183	-0.296264142009504	0.826	1	1
BOLA3	0.0349045616991899	-0.375262278566046	0.196	0.8	1
EDNRB	0.0349045616991899	-0.287191187182967	0.196	0.8	1
SRSF6	0.0349045616991899	-0.353405154130569	0.196	0.8	1
SNRPE	0.036042647753047	-0.406984865731881	0.696	1	1
HLA-E	0.036042647753047	0.606685002088633	0.739	0.6	1
SERPINH1	0.0361037255843682	-0.495310905672302	0.304	0.8	1
GOLIM4	0.0365074655560875	-0.489409443641218	0.174	0.6	1
POLR3GL	0.0370832974951048	-0.420467151650207	0.239	0.8	1
GPI	0.0370832974951048	-0.344281745562058	0.239	0.8	1
SMS	0.0374799361648565	-0.49252467605293	0.326	0.8	1
RBM3	0.0374880774452108	0.545818316621024	0.826	0.8	1
RABGGTB	0.0376103906109451	-0.395442579193437	0.152	0.6	1
SMARCC1	0.0376103906109451	-0.407500467958185	0.152	0.6	1
BRD2	0.0376103906109451	-0.371143870113477	0.152	0.6	1
PIN4	0.0376103906109451	-0.4183427928914	0.152	0.6	1
RBM25	0.0376103906109451	-0.403318480084087	0.152	0.6	1
SNRNP70	0.0376103906109451	-0.439888956432023	0.152	0.6	1
HNRNPU	0.0378402587289272	-0.519620776449305	0.283	0.8	1
NDUFV1	0.0380213628861701	-0.422513752742436	0.217	0.8	1
DNAJC1	0.0380213628861701	-0.362421853648849	0.217	0.8	1
ESD	0.0386252167114574	-0.445954829143126	0.326	1	1
TNFRSF12A	0.0388147046634693	-0.459418976969945	0.087	0.4	1
SPG21	0.0395264127329219	-0.459056007791581	0.283	1	1
DHX29	0.0396186641299492	-0.341146734939143	0.261	1	1
MT-ND5	0.0396859622448852	-0.569276514198874	0.609	1	1
TFPI	0.0404966874533122	0.545183086170605	0.826	0.8	1
CAV1	0.0404966874533122	-0.341883006506302	0.804	1	1
MT-ND2	0.0405173205405376	-0.369757065924401	0.717	0.8	1
MT-ATP6	0.0405173205405376	-0.403972191249247	0.717	0.8	1
SAMM50	0.0406380638333451	-0.415502487543562	0.174	0.6	1
HLA-B	0.0408847586254491	0.431901268109645	0.87	1	1
CCNI	0.0410402352619321	0.271152265633823	0.957	1	1
CCL2	0.0411392004629652	1.14237892562855	0.522	0	1
LAMTOR5	0.041336726051217	-0.524436358082107	0.478	0.8	1
FAM204A	0.0419172876284927	-0.391677552129479	0.217	0.8	1
CALCOCO2	0.0419172876284927	-0.341432276405445	0.217	0.8	1
UTP11L	0.0420139690802448	-0.383563683720004	0.152	0.6	1
FAM127B	0.0420139690802448	-0.416490382463023	0.152	0.6	1
SPTBN1	0.0425326195396253	-0.493580477128369	0.391	1	1
MTCH2	0.0425326195396253	-0.527973650948859	0.391	1	1
ILF2	0.043220669319156	-0.523511941698566	0.304	0.8	1
HMG20B	0.043220669319156	-0.521588715844137	0.304	0.8	1
SEC11A	0.0441150416135019	-0.265921507021562	0.87	1	1
RAB13	0.04426386014183	0.33661939870417	0.957	0.8	1
SPCS1	0.0443323089334001	-0.480656240350734	0.413	0.8	1
BCL10	0.0444799850005829	-0.385344337126787	0.087	0.4	1
C1orf115	0.0444799850005829	-0.441694561640289	0.087	0.4	1
PSMD9	0.0444799850005829	-0.434365912902833	0.087	0.4	1
EXOSC8	0.0444799850005829	-0.365220199985028	0.087	0.4	1
SETD3	0.0444799850005829	-0.401570633438405	0.087	0.4	1
SNRNP25	0.0444799850005829	-0.372199394745815	0.087	0.4	1
MT1E	0.0444799850005829	-0.441930795320837	0.087	0.4	1
CBR1	0.0444799850005829	-0.387183743162335	0.087	0.4	1
GIMAP4	0.0445995155323496	0.605243273116212	0.674	0.4	1
TFPT	0.0451581799423316	-0.449232038570233	0.174	0.6	1
CALM1	0.0454543320003038	-0.40415573143795	0.696	1	1
TRIOBP	0.0459098104135099	-0.47203595987707	0.326	1	1
MKKS	0.0466635183242532	-0.529448319021568	0.435	1	1
LARP7	0.0468462308095065	-0.278872542037324	0.152	0.6	1
HSPA4	0.0468462308095065	-0.341666992031419	0.152	0.6	1
MAP4K5	0.0468462308095065	-0.326430393637401	0.152	0.6	1
IFITM2	0.0476336521713207	0.341780279353591	0.913	0.8	1
CARD16	0.0481249031890998	0.746494330188206	0.5	0	1
FAM200B	0.0485304324631033	-0.535583069170632	0.457	1	1
IL6ST	0.0491105127925885	0.436686622731282	0.848	0.8	1
GCSH	0.0500949690353667	-0.387473937269304	0.174	0.6	1
PPP1CA	0.0507001417177716	-0.461670976579158	0.543	1	1
VAMP3	0.0507281334554364	-0.421650956638226	0.217	0.8	1
TOR3A	0.0508276020157405	-0.318757427942099	0.087	0.4	1
ZMAT2	0.0508276020157405	-0.348603573551105	0.087	0.4	1
CHAMP1	0.0508276020157405	-0.402946269644338	0.087	0.4	1
JOSD2	0.050849517938785	-0.323431585709672	0.304	1	1
SNRPB	0.0518826985456544	-0.524780087960723	0.565	1	1
ZNF593	0.0521378494229673	-0.351445697968444	0.152	0.6	1
SLBP	0.0521378494229673	-0.364718023501578	0.152	0.6	1
NDUFAF2	0.0521378494229673	-0.384337345285795	0.152	0.6	1
PPP1R11	0.0521378494229673	-0.339994723681121	0.152	0.6	1
TPD52	0.0521378494229673	-0.256388918558291	0.152	0.6	1
PGAM1	0.0524818495538971	-0.5317068601895	0.435	0.8	1
BCYRN1	0.0535255373532898	-0.439254211466055	0.022	0.2	1
IGF2BP3	0.0535255373532898	-0.284996577038651	0.022	0.2	1
TNPO3	0.0535255373532898	-0.267042870279104	0.022	0.2	1
SFRP1	0.0535255373532898	-0.530165003396834	0.022	0.2	1
TPM2	0.0535255373532898	-0.458706227872106	0.022	0.2	1
FKBP4	0.0535255373532898	-0.364204232875389	0.022	0.2	1
ATP6V0A2	0.0535255373532898	-0.254768237878768	0.022	0.2	1
STRA6	0.0535255373532898	-0.271941813654137	0.022	0.2	1
PLK1	0.0535255373532898	-0.415410562791191	0.022	0.2	1
GEMIN4	0.0535255373532898	-0.266432030637884	0.022	0.2	1
HID1-AS1	0.0535255373532898	-0.27327393398706	0.022	0.2	1
CTNNBL1	0.0535255373532898	-0.265372061304405	0.022	0.2	1
DOT1L	0.0535255373532898	-0.25965029291577	0.022	0.2	1
MIEF1	0.0535255373532898	-0.315816266981214	0.022	0.2	1
XPNPEP3	0.0535255373532898	-0.271314085674886	0.022	0.2	1
C14orf1	0.0539174761745204	-0.379336214671969	0.239	0.8	1
SNX5	0.0539174761745204	-0.431731419796748	0.239	0.8	1
PKN1	0.0539174761745204	-0.322534617338179	0.239	0.8	1
HES1	0.0543223909430473	-0.554593233806063	0.391	1	1
ARF4	0.0544380290590079	-0.47026672181225	0.217	0.6	1
HN1	0.0553081660174798	-0.586838440976651	0.37	0.8	1
MFNG	0.0554764016818352	-0.399579302965362	0.174	0.6	1
MRPL23	0.0556855462998565	-0.357434121781697	0.217	0.8	1
NDUFB6	0.0560956200058915	-0.51749114454979	0.304	0.8	1
WSB1	0.0564336820963424	0.423487004816427	0.804	0.8	1
PHLDA1	0.0566430697595391	-0.465122552963206	0.109	0.4	1
ATXN10	0.0566430697595391	-0.448917948932658	0.109	0.4	1
PDAP1	0.0566856997677017	-0.463185394265994	0.261	0.8	1
LSM4	0.0567473866712468	-0.530647518472097	0.457	1	1
NHP2	0.0568676180687439	-0.500735289963745	0.457	0.8	1
AURKAIP1	0.0570733651137851	-0.454270869382814	0.587	1	1
CNRIP1	0.057696397501463	-0.353114226286851	0.326	0.8	1
TAF13	0.0579169905384332	-0.320383655321177	0.087	0.4	1
RRM2	0.0579169905384332	-0.309293998126822	0.087	0.4	1
CA2	0.0579169905384332	-0.353561797370544	0.087	0.4	1
DYRK4	0.0579169905384332	-0.279716522789711	0.087	0.4	1
EMG1	0.0579169905384332	-0.313421273904874	0.087	0.4	1
CMC1	0.0579204074461475	-0.280630794645824	0.152	0.6	1
KPNA4	0.0579204074461475	-0.318856441009346	0.152	0.6	1
COL4A3BP	0.0579204074461475	-0.263330479047896	0.152	0.6	1
TRIM27	0.0579204074461475	-0.320940206826313	0.152	0.6	1
AP1S1	0.0579204074461475	-0.372742824797109	0.152	0.6	1
DDX21	0.0579204074461475	-0.381597682920178	0.152	0.6	1
RRAS	0.0579204074461475	-0.287358235609564	0.152	0.6	1
GAS2L1	0.0579204074461475	-0.259386213784953	0.152	0.6	1
MALSU1	0.0580136053256378	-0.418825387767234	0.196	0.6	1
YWHAE	0.0582050397637839	-0.342672343489122	0.761	1	1
ARPC5	0.0586560304182784	-0.497828383167521	0.478	1	1
GLTSCR2	0.0589868923865389	0.264515471135858	0.826	1	1
MAPK1IP1L	0.0590041709999352	-0.328078436060571	0.239	0.8	1
EFEMP1	0.0594704881639602	0.351845256174993	0.978	1	1
CMTM7	0.0598397270187755	-0.47358925531311	0.217	0.6	1
MED28	0.0601424811113995	-0.416249695700957	0.304	1	1
VPS51	0.0601424811113995	-0.419376854120673	0.304	1	1
SHC1	0.0610401488842231	-0.294770748885338	0.217	0.8	1
ITSN2	0.0610401488842231	-0.250404209104802	0.217	0.8	1
UNC50	0.0610401488842231	-0.304167911630683	0.217	0.8	1
CYSTM1	0.0610401488842231	-0.275890126621299	0.217	0.8	1
ITGA5	0.0610401488842231	-0.315116178504995	0.217	0.8	1
ARPP19	0.0610401488842231	-0.302101975238964	0.217	0.8	1
PGP	0.0610401488842231	-0.383113467252629	0.217	0.8	1
COTL1	0.0611720314985578	-0.489062101494174	0.413	0.8	1
PML	0.061331168410735	-0.274648155685368	0.174	0.6	1
AMZ2	0.061331168410735	-0.381249970583446	0.174	0.6	1
HNRNPDL	0.0614120252653124	-0.451989160526339	0.413	1	1
CD320	0.0616932595373668	-0.457663704189605	0.261	0.6	1
CTNNB1	0.0616959323618973	-0.436033449580312	0.717	1	1
ACTR3	0.0618698986947569	-0.406465106289008	0.261	0.8	1
SNRPA	0.0636084652257619	-0.349899083732039	0.391	1	1
CD40	0.0638827226974305	-0.402845386751723	0.196	0.6	1
DNAJC10	0.0642262749361823	-0.255204985312753	0.152	0.6	1
CTDSPL	0.0642262749361823	-0.278688827713034	0.152	0.6	1
GLT8D1	0.0642262749361823	-0.318227887598332	0.152	0.6	1
BCL7B	0.0642262749361823	-0.254851749512477	0.152	0.6	1
PPP6C	0.0642262749361823	-0.260881816268266	0.152	0.6	1
SBNO1	0.0642262749361823	-0.303702575516772	0.152	0.6	1
MRPL18	0.0643070946254776	-0.466119095796838	0.283	0.8	1
MTIF3	0.0643070946254776	-0.443930286625444	0.283	0.8	1
ARF3	0.0644830076865611	-0.302720706646785	0.239	0.8	1
CCND1	0.0648800643867388	-0.513410116644162	0.565	1	1
RHOB	0.0650562065422497	0.54335859505085	0.717	0.6	1
CPTP	0.0658095087322901	-0.311011547760084	0.087	0.4	1
FAM212A	0.0658095087322901	-0.26589964749843	0.087	0.4	1
ERGIC1	0.0658095087322901	-0.254851712360222	0.087	0.4	1
PSMG3	0.0658095087322901	-0.327403542544572	0.087	0.4	1
B4GALT5	0.0658095087322901	-0.331069777556987	0.087	0.4	1
FST	0.0662869635667808	-0.369678316766108	0.022	0.2	1
WAC-AS1	0.0662869635667808	-0.26451628831674	0.022	0.2	1
FEM1B	0.0662869635667808	-0.250051308541918	0.022	0.2	1
NR2C2AP	0.0662869635667808	-0.255524620769667	0.022	0.2	1
DUSP18	0.0662869635667808	-0.268055719115557	0.022	0.2	1
UBE2E3	0.0668143874348268	-0.495586995216538	0.239	0.6	1
STOM	0.0672130824529932	0.650534232223996	0.696	0.2	1
IFT20	0.0674404487664598	-0.410047083250526	0.261	0.8	1
SEC61B	0.0675217573009941	-0.315166520039812	0.783	1	1
AHSA1	0.0676885698412948	-0.412253279230646	0.174	0.6	1
VASP	0.0676885698412948	-0.363622093681355	0.174	0.6	1
EBNA1BP2	0.0677904546733784	-0.526346604331091	0.13	0.4	1
TUBB	0.0682035270244884	-0.400425254367997	0.848	1	1
H3F3B	0.0683349411917268	-0.296319669150941	0.87	1	1
PAIP1	0.0699415886023593	-0.419956405292731	0.283	0.8	1
CYBA	0.0699417132069161	0.431429944082744	0.804	0.8	1
PSMB2	0.0707465921250352	-0.431816241722957	0.5	0.8	1
RAMP2	0.0707714221328684	0.433558922225171	0.891	0.8	1
DCTPP1	0.0714027650169834	-0.449879997555627	0.413	0.8	1
ANXA1	0.0718690420107583	-0.480818613370148	0.522	1	1
MT-ND3	0.0720745236452046	-0.260881906775472	0.783	0.8	1
TCEAL4	0.0723241023356593	0.591280270546022	0.63	0.4	1
MT-ND4	0.0727252867631117	-0.288437415901221	0.804	1	1
CD63	0.0735066313417786	0.323575068548377	0.978	1	1
UXS1	0.0745680374294758	-0.271846906300894	0.087	0.4	1
PVRL3	0.0745680374294758	-0.297375751682542	0.087	0.4	1
C5orf24	0.0745680374294758	-0.314704798806512	0.087	0.4	1
SLC22A23	0.0745680374294758	-0.323499308813861	0.087	0.4	1
PFDN6	0.0745680374294758	-0.258678204430839	0.087	0.4	1
SMIM8	0.0745680374294758	-0.263628512689614	0.087	0.4	1
RNF217	0.0745680374294758	-0.253270871367024	0.087	0.4	1
TBRG4	0.0745680374294758	-0.268543989817193	0.087	0.4	1
PLGRKT	0.0745680374294758	-0.263514142216626	0.087	0.4	1
TJP1	0.0745783922292255	-0.285465142442734	0.174	0.6	1
GTF2A2	0.0750082593764311	-0.424708650059284	0.348	0.8	1
MYL9	0.0750082593764311	0.695280891918435	0.435	0	1
NUDT14	0.0754007606215203	0.552377259990097	0.587	0.2	1
SNRPG	0.076813234520149	-0.475444104973166	0.739	1	1
SOX4	0.0785601682143044	0.573176587936946	0.674	0.6	1
KCTD12	0.0785601682143044	0.524440283306394	0.674	0.6	1
CHCHD2	0.0786804230788565	-0.334175375280886	0.913	1	1
CCNDBP1	0.0797131944685578	-0.352338027227949	0.239	0.6	1
TCEB1	0.0798941331153042	-0.448383030519518	0.435	1	1
DCTN2	0.0799630650677432	-0.37771498516211	0.391	1	1
ZNF148	0.0805996889288576	-0.345607293101974	0.109	0.4	1
ACAP2	0.0805996889288576	-0.263497664480529	0.109	0.4	1
ARPC1A	0.0817334155753195	-0.313916859503937	0.717	1	1
MRPL22	0.0820307684175778	-0.361661519260479	0.174	0.6	1
BOD1	0.0820307684175778	-0.342808063772881	0.174	0.6	1
GABPB1-AS1	0.0820307684175778	-0.355814991587713	0.174	0.6	1
ANXA11	0.0824265863097855	-0.422285201652014	0.283	0.8	1
NQO1	0.0824265863097855	-0.476394006773526	0.283	0.8	1
PPP1CB	0.0824498209101677	-0.42405577069305	0.457	1	1
CYC1	0.0824498209101677	-0.438888381209922	0.457	1	1
ARID5B	0.0824498209101677	0.6522510750109	0.543	0.2	1
PYCARD	0.0824498209101677	0.641504131992775	0.543	0.2	1
NENF	0.0834846938576304	-0.371155850709234	0.239	0.8	1
STARD3	0.0834846938576304	-0.259774511595839	0.239	0.8	1
HOXD8	0.0844906192789067	-0.284044211713728	0.196	0.6	1
MAP4	0.0844906192789067	-0.344571455241858	0.196	0.6	1
CTBP2	0.0844906192789067	-0.337402954410879	0.196	0.6	1
TIMM8B	0.0859253166380163	-0.446513194642103	0.435	1	1
PRPSAP1	0.0862539919069099	0.589082245496699	0.413	0	1
CEACAM1	0.0862539919069099	0.664070644075934	0.413	0	1
GOLGA4	0.0866704422920322	-0.356650717540748	0.261	0.8	1
CDH13	0.0868840190055821	-0.404412212510888	0.239	0.6	1
XRCC6	0.0870539712827176	-0.484854314533673	0.261	0.6	1
THBS1	0.0874924472924697	0.554785667551437	0.761	0.6	1
PNRC1	0.0877115461286851	0.673020667143242	0.674	0.2	1
EI24	0.0884728842821638	-0.395812848484669	0.37	0.8	1
2007-09-01	0.0885823094191575	-0.426354977154086	0.478	0.8	1
ATP6V0B	0.0893152790281305	-0.409941791455238	0.283	0.8	1
COPS5	0.0896498104971492	-0.291541906991583	0.304	1	1
AIDA	0.0900760243567539	-0.284007778686122	0.174	0.6	1
CRIPT	0.0900760243567539	-0.347575756150835	0.174	0.6	1
CCDC12	0.0900760243567539	-0.250766436437058	0.174	0.6	1
ACOT13	0.0900760243567539	-0.345674049433458	0.174	0.6	1
CYB5B	0.0900760243567539	-0.307817686269287	0.174	0.6	1
SRSF10	0.090213776870962	-0.322508029909509	0.109	0.4	1
TMEM39B	0.090213776870962	-0.331801664642678	0.109	0.4	1
NNT-AS1	0.090213776870962	-0.257927211377506	0.109	0.4	1
THOC3	0.090213776870962	-0.339907417676209	0.109	0.4	1
CBX5	0.090213776870962	-0.261158306209914	0.109	0.4	1
C16orf72	0.090213776870962	-0.333224465581864	0.109	0.4	1
UPF3A	0.0907454146542371	-0.321773061411506	0.239	0.8	1
KIAA0101	0.0907823487035088	-0.477105792128267	0.543	1	1
JUNB	0.0907823487035088	0.671750468949211	0.609	0.4	1
PA2G4	0.0910329810803388	-0.426309281618247	0.478	1	1
REEP5	0.0914623484058029	-0.462623429936031	0.304	0.8	1
STK25	0.0918412718855618	-0.404117886729217	0.348	1	1
NDUFC1	0.0923191608577049	-0.424979562016187	0.435	1	1
UQCRFS1	0.0924305881885308	-0.394300925567163	0.565	1	1
SRM	0.092654614497925	-0.417532472271061	0.391	1	1
DNPH1	0.0931524566377564	-0.384457638685437	0.326	0.8	1
COX14	0.0931524566377564	-0.338795311963119	0.326	0.8	1
STIP1	0.0936828997515484	-0.39396154481451	0.13	0.4	1
POLR2C	0.0939873470812036	-0.361329423953956	0.261	0.8	1
TBCA	0.0946606119914958	-0.347003647262181	0.761	1	1
ATP6V0E1	0.0946606119914958	0.327889299330781	0.783	0.8	1
UQCRC2	0.0956564498337486	-0.357603026881693	0.457	0.8	1
RBM8A	0.0966602948607902	-0.352998464849765	0.283	0.8	1
CACYBP	0.0966602948607902	-0.390326382555041	0.283	0.8	1
URM1	0.0966602948607902	-0.341957427075509	0.283	0.8	1
MRPS7	0.0966602948607902	-0.395475987781027	0.283	0.8	1
CEBPD	0.0984605052471953	0.451612127993447	0.717	0.6	1
EIF4B	0.0984605052471953	0.36971292506561	0.696	0.8	1
SELT	0.0985056118160128	-0.329619632614547	0.239	0.8	1
BCLAF1	0.0985056118160128	-0.299708630463101	0.239	0.8	1
MIF	0.0987445115463405	-0.256751256593544	0.174	0.6	1
FAM207A	0.0987445115463405	-0.307038065672671	0.174	0.6	1
CD36	0.0988119612431111	0.620012391690904	0.391	0	1
CYTH2	0.0988119612431111	0.552213682557209	0.391	0	1
NDUFA2	0.0990896397655577	-0.444384935784686	0.435	1	1
NDUFAF3	0.100477396141978	-0.372678849317693	0.587	1	1
SARAF	0.100477396141978	0.52548737195712	0.652	0.4	1
S100A13	0.100599726633543	0.452517934363588	0.783	0.6	1
IPO9	0.100729939770724	-0.362705237408854	0.109	0.4	1
TUBG1	0.100729939770724	-0.277906458462673	0.109	0.4	1
GCC2	0.101003244445852	-0.285982100014757	0.196	0.6	1
PSMD2	0.101003244445852	-0.371412453193458	0.196	0.6	1
PPP2R3C	0.101003244445852	-0.359968867914887	0.196	0.6	1
CDC42EP1	0.101003244445852	-0.254952921378499	0.196	0.6	1
SKA2	0.1017914976557	-0.296379421316195	0.261	0.8	1
CDK2AP2	0.101948175743072	-0.369623207810353	0.457	1	1
SET	0.102174227143664	-0.290539519436219	0.826	1	1
PPP1R14A	0.102568029339983	-0.46727166142642	0.37	0.8	1
ACAT2	0.103897743631209	-0.481804543538825	0.13	0.4	1
CALM3	0.104202864930214	-0.356879771052256	0.652	1	1
RNF115	0.106625577728286	-0.361522297302266	0.304	0.8	1
CPNE1	0.106625577728286	-0.445959644799906	0.304	0.8	1
GRINA	0.108066425950135	-0.288670214425286	0.174	0.6	1
PTBP1	0.108066425950135	-0.276899090534611	0.174	0.6	1
SF3A2	0.108066425950135	-0.28733542512566	0.174	0.6	1
SMARCB1	0.108066425950135	-0.280384733771539	0.174	0.6	1
MRPL12	0.108274355191661	-0.383996395095534	0.326	0.8	1
TMEM123	0.108826443385516	0.368112358334018	0.652	0.6	1
PRDX2	0.108826443385516	0.404969358164478	0.652	0.6	1
CAMTA1	0.109202607725648	-0.411625336965162	0.522	1	1
CD9	0.1092086670492	-0.385163524273602	0.457	1	1
UQCR11	0.109402027560246	-0.275208384885617	0.87	1	1
KRT10	0.109471293007931	-0.453062067190196	0.348	0.8	1
IGFBP4	0.109675213977218	0.304409778282704	0.957	1	1
MRPS18C	0.110103013532895	-0.321476493995852	0.261	0.8	1
CEBPB	0.110103013532895	-0.348575947573897	0.261	0.8	1
RABAC1	0.110106065644806	0.408834785392073	0.674	0.6	1
RPL7L1	0.110173987619898	-0.414798932183998	0.196	0.6	1
RECQL	0.110173987619898	-0.262933087076859	0.196	0.6	1
CBX6	0.110173987619898	-0.346846612958814	0.196	0.6	1
PHB2	0.110739165162391	-0.408539935453438	0.413	0.8	1
SNU13	0.111213207897541	-0.431438491463339	0.543	1	1
NELFE	0.111560806827671	-0.393899956807024	0.239	0.6	1
SMIM15	0.112200624842735	-0.257649373759319	0.109	0.4	1
GARS	0.112200624842735	-0.250757369686256	0.109	0.4	1
SHB	0.112200624842735	-0.282382069678129	0.109	0.4	1
AP2A2	0.112200624842735	-0.303592790604525	0.109	0.4	1
DVL2	0.112200624842735	-0.294513003547883	0.109	0.4	1
LY96	0.112795424914981	0.633930695577162	0.37	0	1
COA3	0.112795424914981	-0.403011404194758	0.283	0.8	1
TNFSF10	0.112904041764032	0.527079948675846	0.587	0.4	1
HDLBP	0.113815978877744	-0.371191787766511	0.435	1	1
MRPS16	0.113815978877744	-0.453323971800645	0.435	1	1
CRIM1	0.114921071569342	-0.340910757712723	0.304	0.8	1
C1orf122	0.117675298484375	-0.398941012827163	0.326	1	1
DHRS3	0.118376477990408	0.634756459893827	0.5	0.2	1
DBNL	0.118941770648771	-0.345556788384933	0.261	0.8	1
NUBP2	0.118941770648771	-0.311082478869	0.261	0.8	1
SVBP	0.119990383216921	-0.268944653308533	0.196	0.6	1
EIF2AK4	0.119990383216921	-0.345005849358852	0.196	0.6	1
MAP1LC3B	0.119990383216921	-0.267491162639374	0.196	0.6	1
TRAF7	0.12023208501115	-0.311341047637736	0.261	0.6	1
SRRM1	0.120842252919928	-0.434890862509765	0.348	0.6	1
SLIRP	0.120842252919928	-0.448801688173419	0.348	0.6	1
UBE2F	0.120883382533979	-0.339039851568263	0.217	0.6	1
CHCHD1	0.120883382533979	-0.351775678833824	0.217	0.6	1
CCDC59	0.120883382533979	-0.312074087025144	0.217	0.6	1
CYB5R3	0.121363133838328	-0.371776667653128	0.717	1	1
SPTSSA	0.121623100888124	-0.332830642701837	0.283	0.8	1
CNPY2	0.121799204334536	-0.438733204487752	0.435	1	1
APP	0.12235430330817	0.468577603838556	0.652	0.4	1
AP3S1	0.122861679355963	-0.416208102261348	0.391	1	1
IMMT	0.124677454470922	-0.251683331003241	0.109	0.4	1
AGPAT1	0.124677454470922	-0.250988251160908	0.109	0.4	1
PTGR1	0.124677454470922	-0.278189753333419	0.109	0.4	1
RARG	0.124677454470922	-0.26781027874382	0.109	0.4	1
ANP32A	0.124677454470922	-0.304269572914812	0.109	0.4	1
MFSD12	0.124677454470922	-0.250314779670587	0.109	0.4	1
DDX17	0.126354175333125	-0.360744490920429	0.326	1	1
CCT8	0.127239552557906	-0.402361435001648	0.391	0.8	1
ZFP36L2	0.127882351802963	0.510829257532539	0.674	0.4	1
LEPROT	0.130421674268214	0.401295887384661	0.63	0.6	1
PXN	0.130478841104825	-0.279010512884138	0.196	0.6	1
CALR	0.130499031000713	-0.345657654260799	0.761	1	1
RDX	0.13098220295367	-0.292038884200272	0.783	1	1
ELP5	0.13111633149704	-0.313500822366829	0.217	0.6	1
C19orf53	0.131987844823201	-0.44479682529705	0.609	1	1
CHMP3	0.133027777689623	-0.263571141554833	0.304	0.8	1
MDH2	0.133460005292101	-0.418450791259224	0.457	1	1
SRP9	0.135112313714786	-0.365762462025815	0.565	0.8	1
TPM3	0.135441990319957	-0.378243954371523	0.457	0.6	1
PFDN2	0.135523541722173	-0.415635836519231	0.348	0.8	1
DUT	0.136074362806994	-0.390370930738828	0.37	0.8	1
DSTN	0.137491422873593	-0.359399541440013	0.717	1	1
MAT2A	0.138210700283625	-0.251205418954289	0.109	0.4	1
NT5C	0.138210700283625	-0.308129022315477	0.109	0.4	1
MRPS14	0.138278649387897	-0.339835485482175	0.261	0.8	1
ZRANB2	0.139909201573366	-0.279734477051737	0.13	0.4	1
MLST8	0.139909201573366	-0.291558452397468	0.13	0.4	1
SERPINB1	0.140608166292685	0.517073880704931	0.478	0.2	1
LRRC32	0.140608166292685	0.535589656871271	0.478	0.2	1
EMC6	0.140608166292685	-0.381086346378016	0.391	1	1
FAM3C	0.141462969822339	-0.465810486182173	0.239	0.6	1
TUFM	0.141471834210194	-0.345285085576346	0.587	0.8	1
MTF2	0.141665059440349	-0.261170301710721	0.196	0.6	1
EIF3A	0.141665059440349	-0.296141749535145	0.196	0.6	1
SERINC3	0.141665059440349	-0.279806329298363	0.196	0.6	1
SS18L2	0.142008551385806	-0.337036504051413	0.217	0.6	1
NT5C3B	0.142873052861463	-0.34485934833935	0.304	0.8	1
ADIPOR1	0.144290580222541	-0.380118601827258	0.326	0.8	1
PGK1	0.144290580222541	-0.432063722055661	0.326	0.8	1
PKM	0.144658646537067	-0.626397824949887	0.435	0.8	1
USMG5	0.145306998012848	-0.37625996303991	0.696	1	1
TXNIP	0.145542397030421	0.517545456868826	0.326	0	1
CDC42EP5	0.145542397030421	0.526128830747376	0.326	0	1
TCP1	0.145646984877249	-0.353827171024711	0.37	0.8	1
BABAM1	0.148814321770044	-0.356950353851005	0.283	0.6	1
SNRPD3	0.150048517451542	-0.485383937786871	0.174	0.4	1
FAM96B	0.150190544547853	-0.425903272781972	0.391	1	1
MLLT11	0.150766529604471	-0.278849849259396	0.043	0.2	1
NUDT1	0.150766529604471	-0.367589155743677	0.043	0.2	1
EMP3	0.150766529604471	-0.290097606396912	0.043	0.2	1
AUP1	0.151364447916255	-0.311314873811384	0.283	0.8	1
SOX18	0.151367960238716	0.510942943327144	0.804	0.4	1
ATP5I	0.152211364455599	-0.373693425879735	0.652	1	1
RAMP3	0.152211364455599	0.37091580208116	0.696	0.6	1
APLP2	0.152500829374839	0.293184923396292	0.804	0.8	1
RNF145	0.152693810711222	-0.329009010824507	0.239	0.6	1
NUDCD2	0.152693810711222	-0.289401185632894	0.239	0.6	1
FAM50A	0.152693810711222	-0.368298252777857	0.239	0.6	1
UCHL1	0.152713495724992	-0.390310644910383	0.152	0.4	1
PNKD	0.153268139515375	-0.335406824835354	0.304	0.8	1
SYAP1	0.153573832269818	-0.269589453277428	0.196	0.6	1
HAX1	0.153582701194019	-0.274840074777977	0.217	0.6	1
TPST2	0.153582701194019	-0.260607906597378	0.217	0.6	1
TMEM141	0.154591782419874	-0.308252404263825	0.326	0.8	1
ANKRD11	0.154591782419874	-0.408330495391786	0.326	0.8	1
PRMT1	0.154591782419874	-0.391573514193161	0.326	0.8	1
MRPS6	0.154591782419874	-0.329385703136636	0.326	0.8	1
PDCD6	0.155394025229838	-0.343073479332983	0.348	0.8	1
ENSA	0.155726873411693	-0.377507958254356	0.37	0.8	1
HERPUD1	0.157110605582842	0.297570626480313	0.783	1	1
SEC13	0.162421812415352	-0.29132431377169	0.283	0.8	1
THRAP3	0.164228652833953	-0.307174143224843	0.304	0.8	1
TMEM14C	0.164523594233447	0.461853694230062	0.5	0.2	1
C10orf11	0.164590559918588	0.456720324702766	0.304	0	1
LETMD1	0.164590559918588	0.47957744103374	0.304	0	1
SNW1	0.164590559918588	0.460207288703776	0.304	0	1
PRELID1	0.164717645474924	-0.312858231868155	0.717	1	1
MCTS1	0.165442296479676	-0.323018625942475	0.326	0.8	1
POLR2K	0.165860454571098	-0.3018282579588	0.217	0.6	1
PRPF31	0.165860454571098	-0.270520571315806	0.217	0.6	1
MFAP2	0.16610100700906	0.50132412915596	0.457	0.2	1
PROCR	0.16610100700906	0.62567729229167	0.457	0.2	1
TXN2	0.16610100700906	0.482954264222827	0.457	0.2	1
SUB1	0.166113910564564	0.286839658981797	0.783	0.8	1
CAPNS1	0.166123933950431	-0.292265836856299	0.348	0.8	1
SEC61A1	0.166228851106048	-0.260002740405077	0.196	0.6	1
MSRB3	0.16686573354775	-0.367030398791055	0.152	0.4	1
TMEM59	0.166867734155721	0.354131786218365	0.63	0.6	1
SDPR	0.167829745674173	-0.363181686813678	0.522	0.8	1
TYW3	0.168805324764918	-0.296551555509075	0.13	0.4	1
GGH	0.168805324764918	-0.302188756637511	0.13	0.4	1
MPRIP	0.168805324764918	-0.264293744833826	0.13	0.4	1
ENY2	0.173738370159421	-0.334288576486104	0.696	1	1
POLDIP2	0.174077969332751	-0.336214157927411	0.283	0.8	1
SELK	0.174744157616363	-0.310702168290155	0.261	0.6	1
SNRPF	0.175313885355689	-0.367539862966777	0.522	0.6	1
SUMO3	0.175313885355689	-0.425663283418265	0.478	1	1
SDHC	0.175769460397326	-0.307637245645717	0.304	0.8	1
MPLKIP	0.175769460397326	-0.279278695524493	0.304	0.8	1
CFDP1	0.175769460397326	-0.322305663157591	0.304	0.8	1
UBE2D3	0.176066932153484	0.268220698959942	0.783	0.8	1
MRPL55	0.176856199892665	-0.381073122435006	0.326	0.8	1
LDHA	0.177075952773185	-0.419339733988604	0.609	0.8	1
THOC7	0.17708591966746	-0.330762308144661	0.37	1	1
C16orf13	0.17708591966746	-0.3770997803911	0.391	0.8	1
EPB41L2	0.177172269646702	-0.280427594201299	0.239	0.6	1
TTC3	0.177401741880722	-0.367282643859741	0.348	0.8	1
LSM2	0.17830997319467	-0.347568885331438	0.5	1	1
HSBP1	0.178838345541182	-0.403484936930908	0.609	1	1
ATXN2	0.178862324550216	-0.266283893365954	0.217	0.6	1
ACTN4	0.178862324550216	-0.282059331487041	0.217	0.6	1
PRDX1	0.180408031024261	-0.438283198700809	0.652	0.8	1
PSAP	0.180408031024261	0.311174119177033	0.674	0.6	1
PLP2	0.181034975957799	-0.372692409223106	0.522	1	1
MRPS15	0.182863478975187	-0.356088624923506	0.478	0.8	1
BLOC1S1	0.182863478975187	-0.391714892403514	0.457	1	1
SSB	0.184100941513246	-0.332259592794414	0.283	0.6	1
MLF2	0.184100941513246	-0.35132944223976	0.283	0.6	1
NIPSNAP3A	0.184834927978362	-0.256926788189995	0.13	0.4	1
BMX	0.185640852517348	0.426711712233928	0.283	0	1
DLC1	0.185640852517348	0.396506976156714	0.283	0	1
NMRK1	0.185640852517348	0.488718765171525	0.283	0	1
TINF2	0.185640852517348	0.407954793788459	0.283	0	1
YPEL2	0.185640852517348	0.408838288644069	0.283	0	1
BBC3	0.185640852517348	0.414565250969414	0.283	0	1
TCF4	0.1864579674707	0.270947038696475	0.761	1	1
FDFT1	0.187577335471623	-0.285602074137451	0.261	0.6	1
MRPL9	0.188603104847405	-0.33483424012978	0.37	1	1
ALDH2	0.188603104847405	0.516890464560468	0.457	0.2	1
ARHGDIA	0.188603104847405	-0.374218180343955	0.413	0.6	1
FBL	0.188603104847405	-0.326768681157076	0.391	0.8	1
TUBA1C	0.189240102816882	-0.303524576145801	0.37	0.6	1
SORBS2	0.189425961346818	0.285685236563544	0.717	0.8	1
EIF3M	0.191149564967836	0.295004692503253	0.761	0.8	1
PECAM1	0.191849189230116	0.418208990033945	0.543	0.4	1
ADGRL4	0.195190374825243	0.425208654977593	0.435	0.2	1
RALB	0.195190374825243	0.532574183590381	0.435	0.2	1
KRT8	0.195190374825243	0.543691368581367	0.435	0.2	1
FCGRT	0.195190374825243	0.441003693414921	0.435	0.2	1
NDUFB4	0.195817649496174	-0.281939219564459	0.717	1	1
CCT4	0.198075764586823	-0.372306103893929	0.435	0.8	1
RBM17	0.198075764586823	-0.353891418340643	0.413	1	1
TMEM183A	0.198090437194673	-0.33614763632294	0.152	0.4	1
HLX	0.198090437194673	-0.287124970320206	0.152	0.4	1
RWDD4	0.198090437194673	-0.260587644355754	0.152	0.4	1
PDIA4	0.198090437194673	-0.268124554342387	0.152	0.4	1
ST3GAL1	0.198090437194673	-0.265399091436354	0.152	0.4	1
RCN2	0.200647071603793	-0.327939248291154	0.326	0.6	1
HHIP	0.200717912783976	-0.351512768382122	0.522	0.8	1
NAA20	0.201093201878137	-0.293856230051775	0.261	0.6	1
CNIH4	0.201650814208817	-0.355760509991868	0.348	0.8	1
STX10	0.202231762373422	-0.374891962027801	0.435	1	1
JAK1	0.203542992547412	-0.309833098252831	0.522	1	1
RAN	0.205031372141798	-0.365304787082584	0.674	1	1
FEZ2	0.206033598931149	-0.280678560175485	0.457	1	1
PSMB4	0.208313645624107	-0.320050282492374	0.457	0.8	1
GLMP	0.208887479107462	0.37284742295097	0.261	0	1
YPEL5	0.208887479107462	0.386672995828846	0.261	0	1
PLSCR1	0.208887479107462	0.425034215879182	0.261	0	1
IL3RA	0.208887479107462	0.443485245204505	0.261	0	1
CDKN1C	0.208887479107462	0.435398862040221	0.261	0	1
CTSF	0.208887479107462	0.395985755570813	0.261	0	1
POSTN	0.208887479107462	0.441950423420254	0.261	0	1
SQRDL	0.208887479107462	0.417512562821086	0.261	0	1
PLD3	0.208887479107462	0.44052592972772	0.261	0	1
ENO1	0.209549763467888	-0.408644168222828	0.674	0.8	1
FAM43A	0.209549763467888	0.425670676151593	0.717	0.4	1
CYR61	0.21266349381578	0.461650209986083	0.565	0.4	1
PSMA1	0.21266349381578	-0.34038566080043	0.5	1	1
SDHB	0.214008942356689	-0.334161846718529	0.304	0.8	1
PIN1	0.214184224216838	-0.412070005582405	0.37	0.8	1
ORMDL1	0.214644728331897	-0.318865405174699	0.348	0.8	1
HIST1H4C	0.214644728331897	-0.307812049305189	0.348	0.8	1
RUVBL2	0.215218140661997	-0.266562126784653	0.152	0.4	1
BAX	0.215450248426879	-0.355767264327042	0.652	1	1
HNRNPH1	0.215532392898497	-0.362409918287626	0.522	1	1
SUMO1	0.215642440742906	-0.292779553700804	0.5	0.8	1
DDX18	0.217678396681359	-0.327347063565214	0.196	0.4	1
HNRNPA3	0.218129062895788	-0.336946356679786	0.543	1	1
GNB2	0.218129062895788	-0.358608220419345	0.543	1	1
TMEM50A	0.218336976027943	0.365562373899169	0.63	0.8	1
SH3GLB1	0.218386083917711	-0.287533323848283	0.391	1	1
SREK1IP1	0.219198924161702	-0.280359082544	0.239	0.6	1
CCT5	0.219796085966128	-0.404695707686765	0.304	0.6	1
POLR2F	0.220872952092468	-0.419662613814479	0.457	0.8	1
GMFG	0.221391815729253	0.338200090726083	0.848	0.6	1
EIF3J	0.221424718556646	-0.325865722357432	0.348	0.6	1
GIMAP8	0.222396616475594	-0.27636688762169	0.217	0.6	1
SRSF3	0.225114187086756	-0.342696313974478	0.522	0.8	1
RHEB	0.225114187086756	-0.351998749477001	0.5	1	1
GTF3A	0.225114187086756	-0.372614275852488	0.5	1	1
PPM1G	0.227566153992763	-0.302464441193626	0.37	0.8	1
CRTAP	0.227566153992763	-0.287201180587698	0.37	0.8	1
PSMC5	0.228001035021387	-0.325021265476143	0.326	0.6	1
ECHS1	0.22823166416891	-0.305744095989357	0.37	0.6	1
ZFP36L1	0.22823166416891	0.419994477983865	0.413	0.2	1
C6orf62	0.228396969122969	-0.260281279626915	0.326	0.8	1
SLC39A1	0.230228768618177	-0.254299599669314	0.261	0.6	1
TALDO1	0.230653234975067	-0.282627423452172	0.565	0.8	1
USO1	0.234558107751054	0.357305138774952	0.239	0	1
ATP6AP1	0.234558107751054	0.375898910020618	0.239	0	1
GOLGA7	0.234558107751054	0.389078805095503	0.239	0	1
HSD17B12	0.234558107751054	0.392436391652919	0.239	0	1
TSPAN18	0.234558107751054	0.357861256535716	0.239	0	1
FEZ1	0.234558107751054	0.364839889300994	0.239	0	1
HAPLN3	0.234558107751054	0.375975721948974	0.239	0	1
TRAPPC6A	0.234558107751054	0.36088833596558	0.239	0	1
SEPW1	0.235154661980798	-0.338157360821022	0.587	1	1
NDUFB3	0.23637787563515	-0.340162118380574	0.413	1	1
RSL1D1	0.23637787563515	-0.325286994107211	0.413	1	1
TPM4	0.238751061477521	-0.315207038441743	0.63	1	1
PAIP2	0.240200561212644	-0.250149488686927	0.37	1	1
GHITM	0.240200561212644	-0.305007701883665	0.391	0.8	1
MRPL34	0.24030070318794	-0.300691804768155	0.283	0.6	1
PARP1	0.241533533571048	-0.299880665447247	0.37	0.8	1
MRPS34	0.242807359350766	-0.38939362336032	0.326	0.8	1
NUDT3	0.243939548191454	-0.259880452696578	0.174	0.4	1
DEXI	0.243939548191454	-0.278803414526272	0.174	0.4	1
CDC25B	0.243939548191454	-0.270668259381262	0.174	0.4	1
PSMC4	0.243939548191454	-0.267206169797093	0.174	0.4	1
LRRFIP1	0.244673876428166	-0.280135385424815	0.478	0.8	1
YPEL3	0.244673876428166	0.299240797088779	0.522	0.4	1
TPI1	0.245845217271663	-0.337438505525176	0.783	1	1
PLS3	0.245872535594712	-0.270157718637722	0.261	0.6	1
KHDRBS1	0.247599974151456	-0.323615052539515	0.457	0.8	1
VWF	0.247599974151456	0.395512393736058	0.5	0.4	1
RP11-382A20.3	0.247599974151456	0.332054483136507	0.5	0.4	1
PCBP1	0.248280280509279	-0.333597237375082	0.478	1	1
NDUFS8	0.248280280509279	-0.34659147349167	0.478	1	1
CNBP	0.250239653678427	-0.285025181227725	0.435	0.8	1
SNCG	0.250239653678427	-0.341685055747182	0.435	0.8	1
TMBIM6	0.250239653678427	-0.285955496470466	0.413	1	1
PABPC4	0.250930136132693	-0.266667970233465	0.239	0.6	1
C1QBP	0.25155818328698	-0.292070514060144	0.5	1	1
PTGES3	0.252560295634932	-0.298278504546043	0.413	0.8	1
TSPYL1	0.252619564106873	-0.254168891368374	0.152	0.4	1
FAM127A	0.252619564106873	-0.269390239658178	0.152	0.4	1
NDUFB11	0.254699927762185	0.342603323971593	0.739	0.4	1
CHP1	0.255202295239454	-0.273590675550106	0.5	0.8	1
LSM7	0.255202295239454	-0.344463287039318	0.5	0.8	1
TSPAN4	0.256067072250346	-0.317515838765799	0.283	0.6	1
GLRX3	0.257218191667103	-0.293282108556668	0.348	0.8	1
DUSP23	0.261780532979748	0.442956819133994	0.5	0.4	1
PDIA6	0.262257352045989	0.406468340555591	0.565	0.2	1
PSMD1	0.262290057323382	-0.258293561216986	0.065	0.2	1
FHL3	0.262925903782224	0.346419943299723	0.217	0	1
TSSC1	0.262925903782224	0.347689513480621	0.217	0	1
SEMA3G	0.262925903782224	0.326436340366146	0.217	0	1
NOTCH4	0.262925903782224	0.334386059325897	0.217	0	1
RASA4	0.262925903782224	0.362442863244388	0.217	0	1
ERICH1	0.262925903782224	0.321207545997149	0.217	0	1
CSGALNACT1	0.262925903782224	0.321633612860676	0.217	0	1
DERL1	0.262925903782224	0.329298338919505	0.217	0	1
SH2D3C	0.262925903782224	0.328294400693534	0.217	0	1
CASP1	0.262925903782224	0.389497375852695	0.217	0	1
VPS26B	0.262925903782224	0.346191575198915	0.217	0	1
ABLIM1	0.262925903782224	0.382659119197071	0.217	0	1
FAM45A	0.262925903782224	0.30702846470744	0.217	0	1
A2M	0.262925903782224	0.355942822263095	0.217	0	1
CSRP2	0.262925903782224	-0.332663212548381	0.174	0.4	1
CCDC53	0.262925903782224	0.328298115122119	0.217	0	1
GFER	0.262925903782224	0.338654402260117	0.217	0	1
RALY	0.264659320804107	-0.289683843725352	0.435	0.8	1
MGST2	0.265601677077346	0.392357926589913	0.391	0.2	1
DNAJC15	0.265601677077346	0.5441162472476	0.391	0.2	1
CTSZ	0.269445995150469	0.331654392236903	0.543	0.4	1
TWF2	0.27125248517201	-0.269805430502939	0.37	0.8	1
CNOT7	0.27125248517201	-0.263284806970324	0.37	0.8	1
NDUFA6	0.27125248517201	-0.298686448831163	0.37	0.8	1
NFU1	0.2735172417768	-0.309962819841436	0.326	0.8	1
RHOG	0.2735172417768	-0.276594934716609	0.326	0.8	1
2015-09-01	0.273847555781247	-0.274094292475086	0.304	0.8	1
PTRF	0.27651264135046	-0.338870839526824	0.457	0.8	1
ADRM1	0.279057990112331	-0.254250671544903	0.391	0.6	1
SNRPN	0.279359350635156	-0.25704492888952	0.261	0.6	1
TECR	0.279359350635156	-0.259330285002011	0.261	0.6	1
RBM39	0.28190647939246	-0.269928085382402	0.304	0.6	1
MAP2K2	0.2842258895466	0.360225094368106	0.543	0.4	1
MRPS36	0.284930988184935	-0.263058102099964	0.37	1	1
FAM213A	0.286218250647292	0.258093372644363	0.783	0.8	1
COX6A1	0.286823163260159	-0.300776278268571	0.783	1	1
JUN	0.28813588468147	0.373010178445128	0.522	0.4	1
SIVA1	0.28813588468147	-0.282521418716232	0.478	0.8	1
PRPF40A	0.289828159344007	-0.272028365149331	0.326	0.8	1
FAM96A	0.289828159344007	-0.261294095463269	0.326	0.8	1
CLDN5	0.29047392752355	0.380930696187933	0.652	0.4	1
UBE2I	0.290580285515913	-0.260023797355072	0.543	0.8	1
PPM1F	0.29068441292246	-0.259975941956421	0.196	0.4	1
MTPN	0.291800064803738	-0.313711246997383	0.457	0.8	1
CCDC50	0.292434187704306	-0.257029923027617	0.609	1	1
STX12	0.294327416102582	0.290531005781433	0.196	0	1
BSDC1	0.294327416102582	0.296518566682746	0.196	0	1
LEPR	0.294327416102582	0.300573252289588	0.196	0	1
VAMP4	0.294327416102582	0.276890387460582	0.196	0	1
GLB1	0.294327416102582	0.326242728902044	0.196	0	1
RBM15B	0.294327416102582	0.327711261482607	0.196	0	1
FAM198B	0.294327416102582	0.313212205834283	0.196	0	1
CLCN3	0.294327416102582	0.291838317031973	0.196	0	1
PNPLA4	0.294327416102582	0.313994461862836	0.196	0	1
CDK16	0.294327416102582	0.292622283959436	0.196	0	1
BNIP3L	0.294327416102582	0.327429608877214	0.196	0	1
C8orf4	0.294327416102582	0.333583897929087	0.196	0	1
PCMTD1	0.294327416102582	0.33090634390024	0.196	0	1
RARRES3	0.294327416102582	0.296400667145738	0.196	0	1
HTRA1	0.294327416102582	0.291944564328074	0.196	0	1
VEZT	0.294327416102582	0.286725586139517	0.196	0	1
SMAD9	0.294327416102582	0.334534013830745	0.196	0	1
MEIS2	0.294327416102582	0.283413042364746	0.196	0	1
RAB8B	0.294327416102582	0.325143772015469	0.196	0	1
GNPTG	0.294327416102582	0.298904306397637	0.196	0	1
C19orf66	0.294327416102582	0.308946086064059	0.196	0	1
SMIM7	0.294327416102582	0.339892011817837	0.196	0	1
EPS8L1	0.294327416102582	0.289552798982796	0.196	0	1
ODF3B	0.294327416102582	0.291488453903266	0.196	0	1
IL13RA1	0.29519034228346	0.441358761932386	0.478	0.4	1
HHEX	0.29519034228346	0.429380997542799	0.478	0.4	1
PPIC	0.298224376902721	0.361219517273468	0.391	0.2	1
ST13	0.298237104935066	-0.323501725019089	0.696	1	1
GLRX5	0.298275391222225	-0.297814321691816	0.413	0.8	1
ACTN1	0.299134857140431	-0.279785661042092	0.304	0.6	1
CSNK2B	0.299250732811037	-0.262639470280337	0.717	1	1
C19orf70	0.29965287912578	-0.29423412891047	0.435	1	1
CAPZA1	0.303715350340011	-0.311152712196629	0.478	0.8	1
LDB2	0.305322255475223	0.39930367938205	0.413	0.2	1
UBE2D2	0.305572307398996	-0.314898691320992	0.587	1	1
ALDH1A1	0.307613373425983	0.322116106699355	0.761	0.8	1
CALU	0.307615875994965	-0.273439168343951	0.283	0.6	1
CCDC71L	0.3077005440407	0.421376188775967	0.37	0.2	1
TACC1	0.3077005440407	0.406983623210589	0.37	0.2	1
FAM89B	0.3077005440407	0.462793951882758	0.37	0.2	1
KRAS	0.3077005440407	0.534716611280844	0.37	0.2	1
CLEC14A	0.3077005440407	0.38512082200973	0.37	0.2	1
SLTM	0.3077005440407	0.391248925519127	0.37	0.2	1
EMP2	0.3077005440407	0.391321879076343	0.37	0.2	1
MVB12A	0.3077005440407	0.361016275333271	0.37	0.2	1
MRPL57	0.310756039132198	-0.324298356005707	0.5	1	1
LGALS3	0.310756039132198	0.279352825384838	0.543	0.6	1
PSMD3	0.311253409286796	-0.278688788748275	0.196	0.4	1
RBMX	0.312174957564305	0.263999136071898	0.717	0.6	1
MYL12A	0.318341367939423	0.263946532884809	0.957	0.8	1
HNRNPA0	0.324050038141232	-0.250081774256909	0.457	0.8	1
PROX1	0.325624263513243	0.349421148789516	0.37	0.2	1
PSMD13	0.326228992728898	-0.255708910477545	0.283	0.6	1
EIF2S3	0.326887272924756	0.277427535644461	0.543	0.6	1
CTSS	0.329190130242789	0.256253695460882	0.174	0	1
GPATCH4	0.329190130242789	0.263220899623485	0.174	0	1
SFT2D2	0.329190130242789	0.288107288112138	0.174	0	1
TMEM18	0.329190130242789	0.293459555655892	0.174	0	1
CERS6	0.329190130242789	0.27217706512422	0.174	0	1
TMEM42	0.329190130242789	0.286210072740189	0.174	0	1
RYK	0.329190130242789	0.290487250498006	0.174	0	1
TAP1	0.329190130242789	0.260924605180033	0.174	0	1
C6orf141	0.329190130242789	0.272611294556464	0.174	0	1
ASMTL	0.329190130242789	0.277486497956867	0.174	0	1
RIPK2	0.329190130242789	0.273183285983621	0.174	0	1
PTP4A3	0.329190130242789	0.281249183663753	0.174	0	1
SWAP70	0.329190130242789	0.282116998512767	0.174	0	1
DDB1	0.329190130242789	0.281667450986727	0.174	0	1
DDX10	0.329190130242789	0.282667144913151	0.174	0	1
WAC	0.329190130242789	0.282460648206794	0.174	0	1
HERC1	0.329190130242789	0.259052236445452	0.174	0	1
TNFSF12	0.329190130242789	0.272230553762211	0.174	0	1
GRB2	0.329190130242789	0.250982504610666	0.174	0	1
DNASE2	0.329190130242789	0.28822235149361	0.174	0	1
EHD2	0.329190130242789	0.273347341285414	0.174	0	1
IL10RB	0.329190130242789	0.315164073918776	0.174	0	1
ERG	0.329190130242789	0.264614388474172	0.174	0	1
BRWD1	0.329190130242789	0.27293841299815	0.174	0	1
DDT	0.329915983710152	-0.281496021117111	0.522	1	1
PRKAR1A	0.335171537926653	-0.265310983820828	0.261	0.6	1
PHB	0.33565873769515	-0.251672808641239	0.304	0.6	1
ALKBH7	0.336523978159622	-0.287740150634071	0.457	1	1
PRRC2C	0.344213485791369	-0.256608919539674	0.326	0.6	1
TUBB4B	0.345128192034414	-0.392503077063218	0.283	0.4	1
RNF7	0.346942572425364	0.253338737108304	0.783	0.6	1
FBLIM1	0.349208845445269	0.409087030321197	0.457	0.4	1
LAPTM4A	0.349208845445269	0.333798641411115	0.457	0.4	1
TAPBP	0.349208845445269	0.304610036691608	0.457	0.4	1
SUMF2	0.349208845445269	0.336611090896792	0.457	0.4	1
HSPA5	0.349208845445269	0.418146898110118	0.457	0.4	1
TM4SF18	0.349296905339555	0.300364934293009	0.587	0.6	1
CFL2	0.349705565935441	-0.258438194649773	0.435	1	1
TNFRSF1A	0.351983506729409	0.286806891611408	0.391	0.2	1
PTP4A2	0.353936888850068	-0.254710382866518	0.587	1	1
GJA4	0.354954259019934	0.366911128295257	0.348	0.2	1
UBE2Q1	0.354954259019934	0.386623342351062	0.348	0.2	1
PLSCR4	0.354954259019934	0.413926788228349	0.348	0.2	1
OCIAD1	0.354954259019934	0.51439079447689	0.348	0.2	1
RHOBTB3	0.354954259019934	0.336012486356242	0.348	0.2	1
YIPF3	0.354954259019934	0.349204730500433	0.348	0.2	1
CTHRC1	0.354954259019934	0.340690170170933	0.348	0.2	1
TMEM261	0.354954259019934	-0.254200045692729	0.304	0.6	1
CLEC2B	0.354954259019934	0.477814788804157	0.348	0.2	1
RPAIN	0.354954259019934	0.289341605005317	0.348	0.2	1
NRN1	0.355099450342755	0.332140755335026	0.587	0.4	1
AP1S2	0.355891681247178	-0.262020660358841	0.609	1	1
CIRBP	0.355891681247178	-0.260842542571886	0.609	1	1
PDLIM4	0.359046814140199	0.291897232294258	0.413	0.2	1
NDUFB10	0.359157066830486	-0.289839014618823	0.652	1	1
TMEM57	0.368076864691852	0.260908319977968	0.152	0	1
SSBP3	0.368076864691852	0.252845906000154	0.152	0	1
AGFG1	0.368076864691852	0.270724961376871	0.152	0	1
COL8A1	0.368076864691852	0.311778826104559	0.152	0	1
FSTL1	0.368076864691852	0.250779741972728	0.152	0	1
XXYLT1	0.368076864691852	0.253646942330155	0.152	0	1
CXCL2	0.368076864691852	0.254703932834406	0.152	0	1
SCD5	0.368076864691852	0.271436003998709	0.152	0	1
ANKRD50	0.368076864691852	0.273924448391798	0.152	0	1
PRKX	0.368076864691852	0.256716050151603	0.152	0	1
LAMP2	0.368076864691852	0.261746256746985	0.152	0	1
MSRA	0.368076864691852	0.256834920004802	0.152	0	1
ZHX1	0.368076864691852	0.277046635638243	0.152	0	1
ADCY4	0.368076864691852	0.260245022637381	0.152	0	1
PIEZO1	0.368076864691852	0.252234579529833	0.152	0	1
PSMB1	0.368899714090492	0.290745771515317	0.609	0.6	1
CD81	0.375176950733602	0.446999248836227	0.522	0.6	1
NUTF2	0.37661427773461	-0.250152574972368	0.457	0.8	1
EIF5	0.378201500959638	-0.27923646872037	0.37	0.6	1
ANKRD1	0.385064439466213	-0.390194278286291	0.239	0.4	1
SLC38A2	0.386061255726717	0.408168150160834	0.457	0.4	1
TGFB1I1	0.386061255726717	0.316126428903354	0.457	0.4	1
ARL2	0.386565717789902	0.269091526711579	0.609	0.6	1
REXO2	0.390652741598143	-0.273269154416747	0.609	1	1
DDX46	0.394350407962391	-0.26215765626719	0.37	0.8	1
NDUFS7	0.394350407962391	-0.270089095918923	0.37	0.8	1
CALHM2	0.395597366997888	0.250594456525839	0.348	0.2	1
ROBO4	0.39797296150623	0.304952066873882	0.413	0.2	1
C11orf31	0.399688922861271	-0.306039672977698	0.522	1	1
VAPA	0.399688922861271	0.260960727734249	0.565	0.6	1
DRAM2	0.407817879038112	0.407466329258792	0.326	0.2	1
ADI1	0.407817879038112	0.297876653785944	0.326	0.2	1
ABI2	0.407817879038112	0.29446112329544	0.326	0.2	1
CCNC	0.407817879038112	0.3320667407655	0.326	0.2	1
BET1	0.407817879038112	0.287327993718166	0.326	0.2	1
CNTNAP3B	0.407817879038112	0.300834390261232	0.326	0.2	1
GALNT18	0.407817879038112	0.30773950054633	0.326	0.2	1
ADD3	0.407817879038112	0.297193121561404	0.326	0.2	1
MGMT	0.407817879038112	0.374879592302922	0.326	0.2	1
KLHDC2	0.407817879038112	0.347107333650491	0.326	0.2	1
CDH5	0.407817879038112	0.257712841232972	0.326	0.2	1
BCAR1	0.407817879038112	0.46298780093405	0.326	0.2	1
MAP1LC3A	0.407817879038112	0.453993192163277	0.326	0.2	1
H1F0	0.407817879038112	0.302689290801825	0.326	0.2	1
SERINC2	0.410000409170764	0.358739037317384	0.435	0.4	1
GIMAP7	0.410000409170764	0.328958853073347	0.435	0.4	1
MAP7D3	0.410000409170764	0.267970430590759	0.435	0.4	1
C11orf73	0.410000409170764	0.303135866490941	0.435	0.4	1
NARF	0.410000409170764	0.277397257063089	0.435	0.4	1
STAU1	0.410000409170764	0.273621122790098	0.435	0.4	1
SELM	0.410000409170764	0.48157810576302	0.435	0.4	1
STAB1	0.411761515114853	0.255393238949318	0.13	0	1
SRSF9	0.413265554538367	-0.26676460842156	0.674	1	1
RAB32	0.418354673749047	0.277378266156467	0.413	0.2	1
CASP4	0.421188047256456	0.260124982649492	0.674	0.8	1
YWHAQ	0.421884671301888	-0.272501959725422	0.5	0.8	1
CIB1	0.429971591802794	0.270360034434244	0.326	0.2	1
NFKBIA	0.440261627463583	0.263875125163269	0.587	0.6	1
RTN4	0.444657518743608	-0.275957573510526	0.587	1	1
RER1	0.445445502717996	0.269144409990884	0.435	0.2	1
C8orf59	0.454601957276382	-0.273708207849787	0.5	1	1
EIF4G2	0.459961041201585	-0.27043873368053	0.543	1	1
PCAT19	0.459961041201585	0.255509585434111	0.609	0.4	1
RNF187	0.4667793699135	0.255401086772684	0.304	0.2	1
SCCPDH	0.4667793699135	0.346800514975103	0.304	0.2	1
ANXA4	0.4667793699135	0.327628145210832	0.304	0.2	1
TPRKB	0.4667793699135	0.254683056945394	0.304	0.2	1
PPIG	0.4667793699135	0.302357710483267	0.304	0.2	1
MYCT1	0.4667793699135	0.292631314717501	0.304	0.2	1
EFEMP2	0.4667793699135	0.396980555741517	0.304	0.2	1
AIP	0.4667793699135	0.420864689273554	0.304	0.2	1
NMT2	0.4667793699135	0.419991923475728	0.304	0.2	1
C12orf10	0.4667793699135	0.297447218952716	0.304	0.2	1
MPHOSPH8	0.4667793699135	0.327373696632949	0.304	0.2	1
HECTD1	0.4667793699135	0.369114223559054	0.304	0.2	1
ROCK1	0.4667793699135	0.350772213890443	0.304	0.2	1
ARL6IP5	0.477831051935466	0.351069696531539	0.413	0.4	1
GTF2H5	0.477831051935466	0.304996955236145	0.413	0.4	1
ICAM2	0.477831051935466	0.288564965547294	0.413	0.4	1
SEC14L1	0.477831051935466	0.395404649933217	0.413	0.4	1
MSRB2	0.489385864228357	0.286153376508187	0.5	0.6	1
CCDC25	0.500117054519433	0.347059322102963	0.413	0.4	1
ZNF22	0.500117054519433	0.352642370084161	0.413	0.4	1
RGCC	0.514037327950489	-0.269474844306194	0.522	0.6	1
GGA1	0.5182075204562	0.274605591872599	0.5	0.4	1
MAPK3	0.529278349373858	0.267082161203936	0.478	0.6	1
LUZP1	0.532363936604598	0.258012738209924	0.283	0.2	1
CLIC4	0.532363936604598	0.291763925551229	0.283	0.2	1
MPZL1	0.532363936604598	0.275607558084924	0.283	0.2	1
EPHX1	0.532363936604598	0.426146270144407	0.283	0.2	1
HADHB	0.532363936604598	0.276570837783593	0.283	0.2	1
SP100	0.532363936604598	0.331462361622215	0.283	0.2	1
SLCO2A1	0.532363936604598	0.407445790977363	0.283	0.2	1
PMPCB	0.532363936604598	0.282995738941478	0.283	0.2	1
LEPROTL1	0.532363936604598	0.341799267785825	0.283	0.2	1
MAX	0.532363936604598	0.405110329854165	0.283	0.2	1
DNAJA2	0.532363936604598	0.257171938499997	0.283	0.2	1
FAM192A	0.532363936604598	0.366223484009073	0.283	0.2	1
PAFAH1B1	0.532363936604598	0.356134036409404	0.283	0.2	1
JUP	0.532363936604598	0.252055402232511	0.283	0.2	1
BECN1	0.532363936604598	0.251320811088599	0.283	0.2	1
VAT1	0.532363936604598	0.300027772012257	0.283	0.2	1
ERCC1	0.532363936604598	0.253936130754185	0.283	0.2	1
FAM118A	0.532363936604598	0.255247358723965	0.283	0.2	1
UBE2E1	0.552865799251279	0.252117624832356	0.391	0.4	1
CTSA	0.552865799251279	0.291003242665456	0.391	0.4	1
CEBPG	0.552865799251279	0.293660581676621	0.391	0.4	1
CTGF	0.555108762578992	0.368225543655402	0.5	0.6	1
VWA1	0.605138387691284	0.319010709162812	0.261	0.2	1
RNPEPL1	0.605138387691284	0.373105308019561	0.261	0.2	1
LRPAP1	0.605138387691284	0.268657732192125	0.261	0.2	1
TCEAL3	0.605138387691284	0.333452364011868	0.261	0.2	1
ASAH1	0.605138387691284	0.34000424856963	0.261	0.2	1
MED19	0.605138387691284	0.35948353742574	0.261	0.2	1
RBM7	0.605138387691284	0.254359478880899	0.261	0.2	1
BLMH	0.605138387691284	0.351984077101541	0.261	0.2	1
KAT7	0.605138387691284	0.406264824743791	0.261	0.2	1
HM13	0.605138387691284	0.340333182199	0.261	0.2	1
ASXL1	0.605138387691284	0.272552338765742	0.261	0.2	1
SBDS	0.635143824806004	0.254142687291084	0.37	0.4	1
ATRX	0.635143824806004	0.288758367691041	0.37	0.4	1
DNAJC3	0.635143824806004	0.360689723653506	0.37	0.4	1
HOXD1	0.68571450500605	0.316414807871214	0.239	0.2	1
PDCD4	0.68571450500605	0.304904095787258	0.239	0.2	1
PAWR	0.68571450500605	0.256442558142811	0.239	0.2	1
CLIP1	0.68571450500605	0.250496187352	0.239	0.2	1
CCPG1	0.68571450500605	0.305047171520447	0.239	0.2	1
SOCS3	0.68571450500605	0.299504346709227	0.239	0.2	1
GABARAPL1	0.724550320930204	0.288836012968233	0.348	0.4	1
ZNF580	0.724550320930204	0.263995522411677	0.348	0.4	1
LYPLA2	0.774749226438317	0.262536490804929	0.217	0.2	1
SCP2	0.774749226438317	0.305202114355332	0.217	0.2	1
SIL1	0.774749226438317	0.266361961560747	0.217	0.2	1
FYN	0.774749226438317	0.272722448072909	0.217	0.2	1
FAM229B	0.774749226438317	0.276761074643956	0.217	0.2	1
SWI5	0.774749226438317	0.30144762924447	0.217	0.2	1
MRPS2	0.774749226438317	0.275297841035627	0.217	0.2	1
PEX16	0.774749226438317	0.274698674262819	0.217	0.2	1
SAMD4A	0.774749226438317	0.294967134480487	0.217	0.2	1
ISCA2	0.774749226438317	0.259418058978481	0.217	0.2	1
SPPL2A	0.774749226438317	0.296315424060216	0.217	0.2	1
LYRM1	0.774749226438317	0.277857038406288	0.217	0.2	1
ITPR2	0.820784487925164	0.275381361022107	0.326	0.4	1
TMF1	0.872937080915379	0.257041054956341	0.196	0.2	1
MRPS27	0.872937080915379	0.262463049922018	0.196	0.2	1
DUSP22	0.872937080915379	0.27626932615968	0.196	0.2	1
SND1	0.872937080915379	0.268529986581605	0.196	0.2	1
KIAA1033	0.872937080915379	0.257548961007413	0.196	0.2	1
PCNXL4	0.872937080915379	0.25349224101508	0.196	0.2	1
IFT43	0.872937080915379	0.250863949410622	0.196	0.2	1

## Sheet: CC_vs_CTRL_MelanomaI.DE
	p_val	avg_log2FC	pct.1	pct.2	p_val_adj
SPARC	4.44554127372048e-14	-0.757140044342334	0.583	1	8.16690387395189e-10
HLA-DRA	9.16451930641655e-13	-0.913137945939557	0.083	0.888	1.68361384178178e-08
CD74	1.12551575554967e-12	-0.927655748984941	0.417	0.982	2.0676849945203e-08
TSPAN13	2.4565212360467e-11	-0.677958772798311	0.417	0.991	4.51287516274139e-07
MFSD12	3.54648157971211e-11	-0.704068555644716	0.333	0.938	6.51524131008912e-07
SLC5A6	5.21406000402738e-11	-0.542007878837525	0.083	0.89	9.5787496333987e-07
CADM1	5.76134191514768e-11	-0.530437681725024	0.125	0.874	1.05841612323178e-06
MMP2	6.88644435027565e-11	-0.621085172871892	0.208	0.927	1.26510869158914e-06
HLA-DRB1	8.31289107207886e-11	-0.687982375052176	0.25	0.925	1.52716121885161e-06
G6PC3	1.35171523988276e-10	-0.554798359705836	0.167	0.927	2.48323606718863e-06
MT-ND1	1.624905734496e-10	-0.825611705990288	0.5	1	2.98511432484261e-06
S100B	2.03540030574393e-10	-0.745937566552641	0.458	0.961	3.73923390168217e-06
FABP7	2.08921407947392e-10	-0.716331382395897	0.292	0.973	3.83809518540153e-06
MT-CO1	4.81257514380618e-10	-0.668926915725393	0.792	1	8.84118179668634e-06
MT-CO3	5.99432719095892e-10	-0.798899983851831	0.583	1	1.10121784825106e-05
RAMP1	1.24843683452459e-09	-0.681994905880622	0.458	0.979	2.29350330870513e-05
MT-CO2	1.61969707507359e-09	-0.702782816496172	0.667	1	2.97554549661769e-05
HYAL2	1.63191529121107e-09	-0.595098965472083	0.375	0.982	2.99799158148386e-05
COL9A3	1.81018663587582e-09	-0.71943575645085	0.458	0.998	3.32549386876747e-05
MT-ND4	3.00217039096377e-09	-0.715028034208314	0.667	1	5.51528722523955e-05
MT-ATP6	3.27102489758551e-09	-0.813303474919958	0.5	1	6.00919983935434e-05
MT-ND2	4.51889378332388e-09	-0.821771587118145	0.542	1	8.30165976934429e-05
HMG20B	4.96747011473404e-09	-0.499051981885931	0.667	1	9.12573934777791e-05
MT-CYB	5.25664846869414e-09	-0.654722002488296	0.667	1	9.656988901838e-05
DPM2	5.3853692496638e-09	-0.423586033024659	0.208	0.897	9.89346184855736e-05
ST3GAL4	6.77342884151782e-09	-0.511155495504938	0.667	0.998	0.000124434661247524
TIMP3	8.16284159309036e-09	-0.662962746334241	0.542	1	0.000149959562906663
MIA	1.03165657346973e-08	-0.528437523740697	0.417	0.952	0.000189525629112124
TTLL12	1.21812112110727e-08	-0.443096699565353	0.25	0.886	0.000223781031158616
CHPT1	1.26775351718458e-08	-0.536712109763216	0.333	0.97	0.00023289899864198
RER1	1.42044094469753e-08	-0.528705399340849	0.5	0.993	0.000260949205950384
MT-ND4L	2.18391209782954e-08	-0.44765326395947	0.417	0.95	0.000401206491492264
UFD1L	2.58455639850522e-08	-0.481277954919001	0.5	0.977	0.000474808855969394
CTHRC1	2.9090434054945e-08	-0.567028305340222	0.542	0.995	0.000534420364023395
CNPY2	3.20863254849255e-08	-0.52993596937258	0.5	0.986	0.000589457885483566
CSRP2	3.73805012724674e-08	-0.411610912600064	0.792	1	0.000686717188876499
PLOD1	4.89881849242774e-08	-0.489158273014815	0.333	0.966	0.0008999619452439
CNP	5.09747450471417e-08	-0.497378887741936	0.583	0.998	0.00093645704126104
P3H4	5.67129131617409e-08	-0.451546331212176	0.292	0.913	0.00104187292769434
SEC61A1	5.87598581372845e-08	-0.449825729256522	0.458	0.966	0.00107947735384005
TMEM98	7.35627820758095e-08	-0.444766662871473	0.25	0.879	0.0013514218695147
PLP1	7.64975900942565e-08	-0.390350536181763	0.125	0.758	0.00140533722762159
JMJD8	7.69661224345951e-08	-0.403614969498389	0.25	0.872	0.00141394463524595
MT-ND6	8.26292650325209e-08	-0.461587317561747	0.333	0.911	0.00151798222791244
FAM234A	8.39780263115654e-08	-0.379540340178728	0.167	0.877	0.00154276032136977
DCXR	9.65186461378272e-08	-0.44828219127117	0.375	0.966	0.00177314404819802
ST3GAL5	1.13797139807168e-07	-0.418335908911749	0.25	0.881	0.00209056725539748
COL11A1	1.25039443974766e-07	-0.372256999084679	0.125	0.767	0.00229709962526043
HELLS	1.3486161573136e-07	-0.343751585528999	0.083	0.781	0.00247754274260081
SNRPB2	1.72804219990454e-07	-0.325533570022848	0.917	1	0.00317458632544463
FXYD3	2.31563027860367e-07	-0.516162240573248	0.208	0.826	0.00425404438482281
TMEM203	2.39094193694538e-07	-0.329624158279946	0.083	0.763	0.00439239943236235
CADM4	2.61579446739586e-07	-0.376908527925813	0.167	0.792	0.00480547601605294
ERLEC1	2.63408187007872e-07	-0.451803619567375	0.333	0.947	0.00483907180352161
IGFBP5	2.84770993491472e-07	-0.611361229155257	0.208	0.776	0.00523152792143183
CD59	2.91136378779302e-07	-0.446728673600163	0.708	1	0.00534846641455455
PVRL3	3.31457807801986e-07	-0.43154572386295	0.25	0.884	0.00608921138713029
TRAF4	3.40580679075115e-07	-0.429621127495588	0.375	0.957	0.00625680765528894
FEN1	3.7633982536112e-07	-0.379989403146275	0.292	0.845	0.00691373893170913
SSFA2	4.20736544917779e-07	-0.436024141597425	0.333	0.913	0.00772935106668452
RFC5	4.77585126571664e-07	-0.289795002230461	0.083	0.712	0.00877371636024803
EPN1	4.91321119193396e-07	-0.381265189686437	0.417	0.925	0.00902606028070188
NF2	5.35237746887458e-07	-0.400775608677103	0.167	0.792	0.00983285264806949
MT-ND3	5.72157069746648e-07	-0.757584046926067	0.458	1	0.0105110975283157
CYTL1	6.47851277595941e-07	-0.318339604536183	0.208	0.799	0.011901675820715
TAF10	6.5604132013019e-07	-0.372842315634275	0.292	0.849	0.0120521350921117
DAG1	7.02167185518837e-07	-0.340270723752751	0.167	0.772	0.0128995133651666
TSPAN14	7.03016014576535e-07	-0.344638296070008	0.208	0.822	0.0129151072037855
GSTK1	7.23863900930214e-07	-0.462626602187171	0.542	0.995	0.013298103723989
SLC25A13	7.48930462145738e-07	-0.314792101205631	0.125	0.744	0.0137586015200793
GAS7	7.51846551964836e-07	-0.325613073172567	0.167	0.795	0.013812173006146
ST8SIA5	7.8376024749341e-07	-0.426006187536176	0.25	0.858	0.0143984595067014
TMX4	8.27843511451109e-07	-0.371369605985289	0.25	0.893	0.0152083131488683
MT-ND5	8.36841508471333e-07	-0.65776715629221	0.5	1	0.0153736153521269
SNX10	8.86580357964385e-07	-0.351210283640049	0.083	0.658	0.0162873677561637
CALD1	9.51518389069603e-07	-0.328317785027934	0.833	1	0.0174803443255977
SVIL	9.55742197081665e-07	-0.365899085784374	0.208	0.776	0.0175579399025873
CDK5	9.71390245521677e-07	-0.344326484258477	0.208	0.858	0.0178454102004787
SLC39A1	1.00374279345057e-06	-0.479436234494416	0.417	0.97	0.0184397588584804
CD320	1.04678932980203e-06	-0.456496140312456	0.583	0.991	0.0192305667777931
HNRNPD	1.09894941614293e-06	-0.416866266763653	0.375	0.945	0.0201887997239618
SGTA	1.14974838252637e-06	-0.377128033045955	0.208	0.902	0.0211220275353919
TNRC6B	1.20715773466105e-06	-0.35356922383459	0.167	0.79	0.0221766947434581
UNK	1.29428622634084e-06	-0.307351552764956	0.083	0.705	0.0237773322641076
RNASEH2A	1.34179535352792e-06	-0.396457315881045	0.417	0.95	0.0246501224396615
PGRMC1	1.34641342883015e-06	-0.369101284938071	0.208	0.845	0.0247349611010387
HDDC2	1.47678121550642e-06	-0.419561117960364	0.417	0.957	0.0271299477100685
XXYLT1	1.49265837807734e-06	-0.279735952027841	0.042	0.603	0.0274216270636588
ATOH8	1.50028164145239e-06	-0.299416167277094	0	0.55	0.0275616740351219
FAM200B	1.51738904406803e-06	-0.469454455666972	0.5	0.984	0.0278759541285737
CTSA	1.5555903322832e-06	-0.386361090568442	0.333	0.922	0.0285777499943747
WDR54	1.63805990862092e-06	-0.346981674790834	0.458	0.943	0.0300927985812749
EGLN2	1.85041068000723e-06	-0.308349594876961	0.292	0.87	0.0339938946024128
CACUL1	1.85532299550578e-06	-0.27620130524739	0.042	0.607	0.0340841387504367
ORMDL2	1.87219694853753e-06	-0.28583752934892	0.083	0.671	0.034394130141583
ZWINT	1.91127242539075e-06	-0.383490840775074	0.25	0.861	0.0351119857268534
NRM	2.09735593569161e-06	-0.309691164656902	0.167	0.779	0.0385305258945906
PPP5C	2.13667323091191e-06	-0.333533065890913	0.167	0.769	0.0392528239250828
AUP1	2.14821883879748e-06	-0.463921069013239	0.542	0.993	0.0394649282875485
LOXL4	2.18545177360685e-06	-0.487325831768338	0.25	0.795	0.0401489345329314
UXS1	2.19858998140925e-06	-0.36623445721335	0.458	0.954	0.0403902965484693
SNAP47	2.20630209805634e-06	-0.287012572917392	0.125	0.692	0.040531975843393
MGP	2.25792385478254e-06	0.451978390215198	0.417	0.121	0.0414803191362101
TMX1	2.40938420266036e-06	-0.319781306801446	0.333	0.84	0.0442627971870735
MYBL2	2.44388121153851e-06	-0.38596778570404	0.208	0.82	0.044896541737174
MAX	2.56632012350077e-06	-0.277535671717777	0.042	0.61	0.0471458669888326
C7orf49	2.65125441381677e-06	-0.340707356714996	0.208	0.861	0.0487061948362279
CLSPN	2.66766662527991e-06	-0.444152891599025	0.375	0.943	0.0490077035730171
SLC26A2	2.6995122170947e-06	-0.403214134782896	0.292	0.863	0.0495927389402467
SYNGR1	2.721758644155e-06	-0.347209584187052	0.208	0.788	0.0500014280517715
CHID1	2.80436397173278e-06	-0.291999221710681	0.167	0.776	0.0515189705247028
STX8	2.83469750076148e-06	-0.324464886010436	0.208	0.804	0.0520762277864892
MSI2	2.95830713226158e-06	-0.306025286053271	0.125	0.701	0.0543470603267776
LAPTM4B	3.07416160456028e-06	-0.349897194639789	0.375	0.877	0.0564754228373769
PAQR4	3.25778671892769e-06	-0.33529970960583	0.167	0.785	0.0598487998134206
LTBR	3.38035287209814e-06	-0.311246710811752	0.375	0.909	0.0621004626133149
CYBA	3.49421886848622e-06	-0.459686207332418	0.458	0.982	0.0641922948329603
SGSM3	4.18344519240455e-06	-0.273902047458272	0.125	0.685	0.076854071629664
TNFRSF21	4.26862049638509e-06	-0.293055113501612	0.083	0.651	0.0784188271390905
CECR5	4.44314668384126e-06	-0.291940774932735	0.167	0.733	0.0816250477288479
OXLD1	4.46286827636892e-06	-0.309773123182352	0.333	0.87	0.0819873531051734
UBE2D4	4.48982802300657e-06	-0.259973507256404	0.125	0.715	0.0824826306106538
CCNL2	4.68306289979247e-06	-0.257630409689756	0.042	0.571	0.0860325485320875
FLRT3	5.18724761664384e-06	-0.362921573442497	0.292	0.84	0.095294925965364
EMILIN1	5.26956924925241e-06	-0.272584716070933	0.083	0.642	0.096807256678016
IGFBP3	5.3125002092291e-06	-0.352590274633851	0.167	0.772	0.0975959413437478
MYH10	5.3181907170879e-06	-0.281464414000039	0.083	0.621	0.0977004816636219
POLR2J3	5.33860109530059e-06	-0.386321490899936	0.333	0.89	0.0980754407217671
P3H3	5.34571052167421e-06	-0.33756160196196	0.292	0.895	0.098206047993677
CLPTM1	5.55131195474162e-06	-0.313104033400279	0.333	0.881	0.101983151920558
TMEM109	5.83507433702124e-06	-0.31443158043286	0.292	0.829	0.107196150645417
IMP3	5.90318844353994e-06	-0.362087196628624	0.5	0.961	0.108447474896272
SVIP	5.91084706827232e-06	-0.376446216142911	0.458	0.947	0.108588171491231
THBS2	6.20414899659796e-06	-0.27414824981755	0.042	0.566	0.113976421216501
TRPV4	6.25183560750565e-06	-0.291521880118514	0.125	0.687	0.114852471945486
VCAN	6.27794875726666e-06	-0.316665843838836	0.167	0.776	0.115332196619746
RPA1	6.3338284761203e-06	-0.274730845332585	0.083	0.642	0.116358762934806
DIXDC1	6.63309776958132e-06	-0.256386453510462	0.042	0.568	0.121856639124978
PCOLCE	7.08172019335067e-06	-0.388110826725128	0.25	0.884	0.130098281672045
SCCPDH	7.1308517460662e-06	-0.341853108281848	0.333	0.904	0.131000877426982
SOX10	7.21529499267442e-06	-0.345165387179369	0.25	0.838	0.132552184310422
SLC35C2	7.4008750719929e-06	-0.252273790459359	0.208	0.799	0.135961475947582
LMF2	8.03039591931814e-06	-0.327260149769895	0.292	0.854	0.147526403433794
CCDC14	8.06986922603689e-06	-0.287030246198551	0.125	0.658	0.148251567551524
NRP2	8.2356900238038e-06	-0.354029909897894	0.417	0.932	0.1512978614273
REXO4	8.27887200491632e-06	-0.255645916900287	0.083	0.616	0.152091157602318
PXYLP1	8.4298853908975e-06	-0.316777718566653	0.208	0.749	0.154865424516178
TMEM158	8.48471965607732e-06	0.587120670454853	0.542	0.251	0.155872784801797
RNF26	9.11167678144309e-06	-0.281187505385405	0.167	0.747	0.167390614151891
KLHDC3	9.15163071501833e-06	-0.35325713259594	0.333	0.904	0.168124607865602
NCAPH	9.25635213535039e-06	-0.287513217634794	0.083	0.605	0.170048445078522
PTPRZ1	9.30074064222212e-06	-0.26384079907347	0.042	0.553	0.170863906338263
DEGS1	9.40819711395852e-06	-0.360384268611986	0.292	0.884	0.172837989180532
TCEB3	9.49196405533696e-06	-0.303228482363492	0.292	0.865	0.174376871660595
UGP2	9.598811335313e-06	-0.354595302374533	0.375	0.895	0.176339763041035
HIVEP3	9.92927030677355e-06	-0.35430610230773	0.292	0.842	0.182410624805737
PLEC	1.01878327718355e-05	-0.266247084594796	0.083	0.607	0.187160675851391
IGFBP7	1.02011016146751e-05	0.521424781320039	0.792	0.6	0.187404437763195
SPP1	1.03137824300715e-05	-0.336622305745047	0.167	0.726	0.189474497022843
RRP1B	1.06760798294673e-05	-0.334664724364773	0.375	0.884	0.196130262547143
ASL	1.07780449180723e-05	-0.342193318614625	0.333	0.884	0.198003463189905
PDIA6	1.0798172020482e-05	-0.522469069060662	0.542	1	0.198373218188276
ATG5	1.12056098468712e-05	-0.251368722774599	0.083	0.61	0.205858258496872
BACE2	1.13593204419852e-05	-0.42410980866903	0.667	0.998	0.208682075839711
SLC2A1	1.13825408256946e-05	-0.297675017058238	0.125	0.644	0.209108657508835
SPATS2	1.14243464763178e-05	-0.282280674039079	0.167	0.701	0.209876669116435
CDK6	1.15269221026534e-05	-0.340826735817421	0.292	0.868	0.211761085947845
KDSR	1.16511370564853e-05	-0.295579232334696	0.208	0.712	0.214043038864691
UNC50	1.16587639831737e-05	-0.269613793124414	0.208	0.792	0.214183153134885
PDIA4	1.19457187776397e-05	-0.497229462575158	0.458	1	0.219454799664019
EMC7	1.20864915037889e-05	-0.38904763815095	0.375	0.943	0.222040935416106
ITGA6	1.23001179798131e-05	-0.303028784660452	0.292	0.836	0.225965467407147
SLC39A3	1.24871336775486e-05	-0.347797128016038	0.333	0.92	0.229401132790246
MAP7D3	1.25768484868167e-05	-0.268392033693373	0.125	0.683	0.23104928355131
P3H1	1.25817984791258e-05	-0.299019491897085	0.25	0.795	0.23114021986002
TEX264	1.27682655973024e-05	-0.36128142264126	0.417	0.945	0.234565807288043
TINAGL1	1.30304889564757e-05	-0.348458312524249	0.333	0.833	0.239383112619415
GRINA	1.30343644614861e-05	-0.26685660114582	0.167	0.726	0.239454309521961
RCN2	1.34985361169971e-05	-0.409778199707618	0.625	0.995	0.247981607005354
TOMM5	1.36836016534192e-05	-0.269500875073205	0.208	0.765	0.251381445974964
IQGAP1	1.42437570431898e-05	-0.269810528388436	0.208	0.758	0.261672060640441
KEAP1	1.43469071892689e-05	-0.277134387559012	0.167	0.76	0.263567031974059
ASPSCR1	1.44474090146479e-05	-0.29883168926261	0.208	0.776	0.265413351008097
STRA6	1.45252418843299e-05	-0.387293196800501	0.417	0.945	0.266843218657025
TRAF1	1.49453839195158e-05	-0.34197819983526	0.167	0.71	0.274561647985424
NUDT4	1.5294121024922e-05	-0.283770691197585	0.458	0.934	0.280968297348842
TMEM106B	1.54490946807806e-05	-0.271458163329274	0.208	0.717	0.28381531838062
COX14	1.55182894670716e-05	-0.315356413142461	0.292	0.895	0.285086495799572
TUBB2B	1.5567354249876e-05	-0.461068424391458	0.542	0.991	0.285987864924472
MRPL39	1.56697537763173e-05	-0.318404764654411	0.292	0.861	0.287869046624725
DCUN1D5	1.60172634355142e-05	-0.325398209798125	0.375	0.925	0.294253146573831
LARP1	1.6940833114285e-05	-0.262062726938083	0.125	0.644	0.31122004514253
TRAF7	1.71580196125671e-05	-0.291211442586793	0.292	0.863	0.31520997830247
CTTN	1.73144550528478e-05	-0.280916684021246	0.208	0.788	0.318083853775866
TGFBI	1.75226562399369e-05	-0.423220808069125	0.417	0.963	0.32190871778388
HIST1H4C	1.83846819069041e-05	-0.599259498425459	0.708	0.975	0.337744991311735
TFAP2C	1.88340482667093e-05	-0.276269138892211	0.167	0.708	0.346000300707716
FAM3C	2.16240464375194e-05	-0.375972776509323	0.708	0.998	0.397255357103669
ZFR	2.16798008311499e-05	-0.304546489760578	0.333	0.845	0.398279621069055
STIM2	2.18533355169622e-05	-0.280212212703786	0.167	0.712	0.401467626782113
SNX24	2.1993962284147e-05	-0.266543572380738	0.125	0.644	0.404051081122065
MLST8	2.2326815615461e-05	-0.333123809272577	0.25	0.89	0.410165929671634
RPN1	2.23737406720388e-05	-0.326158302423841	0.417	0.95	0.411027989886025
BIN1	2.34537090998922e-05	-0.333626487429393	0.292	0.877	0.43086808987412
TMEM179B	2.35130453611808e-05	-0.320475941578622	0.292	0.909	0.431958156330253
SLC1A5	2.51225153726646e-05	-0.362030114219956	0.292	0.918	0.461525729911221
CTNNBIP1	2.53073070979955e-05	-0.305175700761823	0.333	0.854	0.464920538697276
BLVRA	2.53577399919774e-05	-0.307082781891279	0.292	0.792	0.465847041392617
FXYD6	2.56813651738919e-05	-0.273703858005801	0.083	0.568	0.471792359609568
TMEM9	2.65394322196577e-05	-0.271497258811705	0.25	0.785	0.487555909307332
PRR7	2.71436531173548e-05	-0.300095867122165	0.458	0.902	0.498656051418926
LMAN2	2.74907617157344e-05	-0.468656624527487	0.458	0.995	0.505032783479756
SERPINH1	2.75877667414152e-05	-0.54496555718334	0.458	0.998	0.506814862806539
GPAT3	2.85582457202309e-05	-0.29490517698317	0.208	0.726	0.524643532126363
ITM2C	3.04875876421179e-05	-0.380203561635862	0.5	0.989	0.560087472573348
DCTN2	3.12065403249453e-05	-0.330087760270862	0.417	0.918	0.57329535230957
PLOD3	3.22173269641337e-05	-0.401735682163571	0.542	0.991	0.5918645136581
WDR34	3.31287260005155e-05	-0.325210225744877	0.375	0.925	0.60860782535547
PRSS23	3.3586562561833e-05	-0.407485444677031	0.375	0.925	0.617018740823434
SAV1	3.50199257234804e-05	-0.260036957308181	0.125	0.607	0.643351055466059
SEMA3B	3.52060064330725e-05	-0.339469139233845	0.292	0.863	0.646769544181974
TGOLN2	3.52871293900239e-05	-0.26622539940424	0.25	0.765	0.64825985402413
EBPL	3.61127698426305e-05	-0.294000163113275	0.417	0.925	0.663427694778965
METRN	3.71095267179568e-05	-0.424288712982234	0.583	0.952	0.681739115335585
SHISA4	3.76804955941183e-05	-0.267502751811767	0.167	0.699	0.692228384559546
RPN2	3.80809384838298e-05	-0.424207478527495	0.542	0.979	0.699584920886438
MLEC	3.81050673839329e-05	-0.396435033515777	0.625	0.998	0.700028192910231
STUB1	3.90228903939901e-05	-0.374347859938063	0.625	0.995	0.716889519427992
SRPRA	3.91613564649048e-05	-0.251490206326667	0.208	0.751	0.719433279616765
TLCD1	3.9481395289601e-05	-0.251583755653864	0.083	0.575	0.72531271286526
UBE2F	4.01405957206554e-05	-0.296152851054991	0.333	0.918	0.737422883984161
GGH	4.38633770249003e-05	-0.367218761874381	0.375	0.945	0.805814099324444
BECN1	4.51151087585407e-05	-0.32216709961495	0.375	0.886	0.828809663003151
SLC14A1	4.51541469236473e-05	-0.409450818558741	0.375	0.833	0.829526833134324
HSF1	4.54360192456155e-05	-0.254968119434821	0.333	0.904	0.834705109561202
GPAA1	4.56144646884665e-05	-0.331432410867301	0.333	0.897	0.837983330791817
FRMD4A	4.74803684639535e-05	-0.351683490684513	0.458	0.932	0.872261849051289
SLC39A7	5.28544319847649e-05	-0.30474619885354	0.292	0.872	0.970988769992117
GALNT2	5.56233838875226e-05	-0.260244462734488	0.208	0.733	1
ATRX	5.70706438605429e-05	-0.267298838154607	0.208	0.715	1
ALDH1A3	5.98526499591661e-05	-0.360163556047114	0.458	0.934	1
FAM20C	6.20845871152821e-05	-0.335628744551303	0.333	0.842	1
ZFP36L2	6.47034854713735e-05	-0.275749579198309	0.25	0.808	1
EMP2	6.58759685792535e-05	-0.331327057340913	0.375	0.902	1
PLPP2	6.62513836081088e-05	-0.361055681805413	0.5	0.975	1
TRIOBP	6.72384171176181e-05	-0.370424299761197	0.458	0.957	1
ARL3	6.77757924601018e-05	-0.257911659879632	0.375	0.865	1
PMP22	6.87603927243646e-05	-0.460029555901294	0.542	0.993	1
TAGLN3	6.88631598902001e-05	-0.27465156243856	0.125	0.596	1
NDUFB8	6.90018147248122e-05	-0.354864646396326	0.708	1	1
NTPCR	6.95641807339871e-05	-0.29247311838127	0.417	0.895	1
ARF3	6.96371182094607e-05	-0.253949706887869	0.292	0.815	1
SOX11	7.34306181126877e-05	-0.278755574128519	0.25	0.788	1
SLC29A1	7.34675202136014e-05	-0.272393158274327	0.208	0.737	1
CALR	7.46806697098498e-05	-0.426796313022887	0.708	1	1
GCSH	7.6415956256866e-05	-0.301131894109297	0.75	0.993	1
PIGC	7.7294423942666e-05	-0.255706594539983	0.25	0.726	1
HLA-DPB1	7.8368622364762e-05	-0.268245702751518	0.292	0.817	1
TMEM183A	7.85601978766763e-05	-0.281584445520104	0.375	0.916	1
PPT1	8.36543778820582e-05	-0.347251178740624	0.417	0.945	1
EMC10	8.43174858346817e-05	-0.267836461823384	0.458	0.881	1
SLC7A11	8.47484500774493e-05	-0.266768814477313	0.208	0.701	1
NUCB1	8.4994665969204e-05	-0.272746651774995	0.375	0.854	1
EXOSC4	8.59930272852418e-05	-0.321826533965772	0.417	0.9	1
RPA3	8.62249323529186e-05	-0.366275635963171	0.625	0.982	1
BIN3	8.68315548963243e-05	-0.275766000053644	0.417	0.877	1
SRPRB	8.68531269962841e-05	-0.281934033718171	0.292	0.836	1
ENAH	8.74700390741126e-05	-0.261687616774689	0.208	0.758	1
PKIG	8.9674819960252e-05	-0.250044078151615	0.25	0.751	1
SIGMAR1	9.43977146782805e-05	-0.364176180270096	0.375	0.932	1
IFT20	9.67827404731386e-05	-0.256190872510947	0.292	0.84	1
SLC5A3	9.68982023737664e-05	-0.31689474564815	0.292	0.811	1
DRG1	0.000102050470410105	-0.308491054557528	0.583	0.975	1
VMP1	0.000110022641154738	-0.26813440798333	0.292	0.842	1
SDF4	0.000110996601718668	-0.366484756494871	0.542	0.982	1
SLC35B2	0.000112597188150501	-0.308009881718345	0.458	0.936	1
ZNF580	0.000112877266004697	-0.28281094355794	0.375	0.893	1
DHFR	0.000113425488680447	-0.356410594388803	0.542	0.966	1
CERS2	0.000113540254019172	-0.289371265765727	0.458	0.929	1
IRAK1	0.000116791707075287	-0.260032830505182	0.292	0.79	1
2015-09-01	0.000116882905377847	-0.378001354361979	0.542	0.991	1
FUCA2	0.000120282661748815	-0.261024116874608	0.25	0.751	1
DFFA	0.000122713905417032	-0.268700419161969	0.375	0.872	1
CD151	0.000124220482034401	-0.406825679095443	0.542	0.993	1
BCL7C	0.000127632705492628	-0.334376616207367	0.375	0.943	1
P4HB	0.000131170532871078	-0.35981522058974	0.708	1	1
BCYRN1	0.00013246606267377	-0.410837783223338	0.083	0.518	1
LOXL3	0.000135080040505532	-0.260381084307076	0.25	0.767	1
PTPRS	0.000139196762278667	-0.265358907329596	0.042	0.466	1
SMARCA4	0.000140463192501654	-0.342270660583838	0.542	0.963	1
GPX8	0.000141245372164205	-0.279506141382704	0.375	0.879	1
PRRC2C	0.000150790543149378	-0.413502025641282	0.5	0.993	1
REEP5	0.000151500309317961	-0.362863941989266	0.417	0.966	1
PTN	0.000155616113237746	-0.297593771839478	0.292	0.751	1
GOLIM4	0.00015714079660265	-0.332422647755673	0.375	0.9	1
C20orf27	0.000158162724589502	-0.349717907521395	0.417	0.954	1
HOXB8	0.000160614275522483	-0.331875232026491	0.5	0.927	1
B3GAT3	0.000161496161572478	-0.330445714313654	0.5	0.973	1
AKAP9	0.000161830867211337	-0.331237866957286	0.417	0.938	1
THY1	0.000161975177338194	-0.261725441641756	0.167	0.621	1
ATAD2	0.000166571951099298	-0.253122204154164	0.208	0.667	1
CDCA7L	0.000167135586444374	-0.262142890679065	0.333	0.799	1
NUBP2	0.000167990970608068	-0.301047434176475	0.458	0.957	1
PTPN12	0.000171434995160861	-0.284383460873836	0.458	0.87	1
MBOAT7	0.000175772518833663	-0.276391055866976	0.375	0.929	1
SOX2	0.00017924168710327	-0.250983845076776	0.083	0.502	1
VPS25	0.000184129498113617	-0.290634922824375	0.417	0.925	1
BCAP29	0.000185566728084358	-0.276890132634372	0.375	0.87	1
RCN1	0.000187956270134963	-0.305050251496935	0.375	0.936	1
FXYD5	0.00019264529796604	-0.310791757947664	0.75	0.995	1
UBL7	0.000197345059117473	-0.25216071816871	0.333	0.845	1
HLA-DPA1	0.000197936270213239	-0.31942400320281	0.208	0.632	1
ZDHHC12	0.000201738613842855	-0.292497334558986	0.417	0.916	1
TMEM59	0.000206716702325115	-0.276717534351341	0.542	0.97	1
CISD2	0.0002068432852337	-0.253627996993704	0.292	0.79	1
SMIM4	0.00020794501628795	-0.308178253300084	0.417	0.943	1
SARAF	0.000212655506896578	-0.339014031234396	0.5	0.982	1
CHD4	0.000221061560782932	-0.300305242430125	0.375	0.902	1
DDX46	0.000226949609722037	-0.334265214088682	0.542	0.984	1
TMED10	0.000231428685373694	-0.27366191578918	0.333	0.925	1
ATRAID	0.000239208849313598	-0.422587918323346	0.542	0.995	1
UQCC3	0.000239698818860698	-0.278673196584053	0.375	0.895	1
CTGF	0.000241190072379953	-0.36695042659979	0.292	0.815	1
PSMA5	0.000242193139644696	0.250259399951805	0.917	0.984	1
LRPAP1	0.000242648602968348	-0.273667555892659	0.417	0.943	1
NT5C	0.000259416426374137	-0.278015803736003	0.292	0.906	1
CHD1	0.000262466872905908	-0.282364826469129	0.375	0.884	1
PDZD11	0.000264001434038616	-0.253676735492446	0.292	0.769	1
TMEM106C	0.000289225202936225	-0.313524929583482	0.458	0.952	1
CHPF	0.000293233495571903	-0.307092100782469	0.5	0.938	1
PSMG1	0.000303417956033635	-0.3029943993613	0.417	0.929	1
NGFR	0.000303461255629113	-0.417886556291175	0.542	0.991	1
MRPL28	0.000316119777337252	-0.344620042796919	0.5	0.961	1
FAM173A	0.000323102599938623	-0.252297837298321	0.333	0.822	1
C16orf52	0.000327434658168574	-0.365118051189624	0.417	0.954	1
PHF5A	0.000335420668389742	-0.306619778658774	0.5	0.95	1
FAM89B	0.000336083307159789	-0.320620683331143	0.5	0.922	1
TMX2	0.000340341277773886	-0.280209283576783	0.333	0.89	1
PHF14	0.000349917960773565	-0.297240811794539	0.5	0.952	1
POP5	0.000351778653618423	-0.280649424484773	0.375	0.918	1
H1FX	0.000370414231598353	-0.345260464648445	0.417	0.906	1
MCM5	0.000373961161231587	-0.275383361344703	0.375	0.842	1
TSPAN3	0.000392193479486085	-0.280407662176664	0.5	0.957	1
RCC1	0.000398403379423935	-0.283688255715927	0.333	0.916	1
PRSS33	0.000407471581857175	-0.25435265916035	0.25	0.687	1
ETV4	0.00041637620947541	-0.289777814540481	0.458	0.963	1
C20orf24	0.000474659296105091	-0.328601524929583	0.583	0.975	1
MFGE8	0.0004948027558457	-0.286645387506217	0.292	0.877	1
FAM133B	0.000504910976201295	-0.279539601074083	0.333	0.918	1
CRTAP	0.000513102071963941	-0.283522218602826	0.417	0.936	1
ANKH	0.00052131864221003	-0.298577943532879	0.458	0.943	1
ORMDL1	0.000529755925572817	-0.275201659974465	0.5	0.954	1
MEA1	0.000540059946431506	-0.33572105402126	0.583	0.982	1
EIF4A1	0.000549780921343069	0.254526379596298	0.917	0.989	1
SERPINE1	0.000562407066175798	-0.287278049641152	0.292	0.838	1
TMEM147	0.000562705242033243	-0.34456887746033	0.667	0.995	1
GOLGA4	0.000606755021397225	-0.318338610432674	0.458	0.947	1
CALU	0.000606760621171401	-0.436485723704524	0.542	1	1
HNRNPAB	0.000642834207706303	-0.328220596626918	0.667	0.995	1
SORD	0.000655103239816078	-0.262881403271356	0.375	0.856	1
SMIM10L1	0.000656356891479803	-0.330404596152159	0.333	0.961	1
CDC42EP3	0.000658108109440973	-0.314335660811016	0.458	0.952	1
APLP2	0.000661025297578995	-0.254634599293354	0.417	0.881	1
PPIB	0.000665454639681892	-0.318170377997607	0.792	1	1
KCNMA1	0.000683848973706672	-0.267312811929359	0.375	0.9	1
TSEN34	0.000700372473351095	-0.295047228442007	0.583	0.977	1
CYR61	0.000739730481463072	-0.318353059833062	0.292	0.772	1
MRPS16	0.000755621652748066	-0.296721255411574	0.458	0.961	1
HOXB9	0.000755621933737046	-0.33836420999025	0.458	0.961	1
LMAN1	0.000760130067803582	-0.311131284252168	0.417	0.938	1
UBE2T	0.000761833033763456	-0.297378873956913	0.5	0.954	1
MRPL43	0.000783588858658241	-0.254123141620763	0.375	0.906	1
GPI	0.00079349297906145	-0.285546250704627	0.458	0.938	1
SMIM15	0.000811107929091175	-0.283608697110918	0.458	0.959	1
MYEOV2	0.00082408956229252	-0.3170437880284	0.667	0.991	1
FTSJ2	0.000845779335495233	-0.250686185787134	0.375	0.858	1
POLDIP2	0.000854003143910417	-0.310969914499576	0.458	0.968	1
CAPNS1	0.000903253484373568	-0.370307398465857	0.458	0.963	1
AKAP12	0.000914733153378472	-0.410120721824529	0.583	0.998	1
APP	0.000919885498228787	-0.331772539126182	0.583	0.998	1
AGPAT1	0.000927526301609645	-0.257452707042326	0.458	0.925	1
RUVBL2	0.000932632546301272	-0.325448011886342	0.542	0.984	1
EFEMP1	0.000938801814157589	0.435878071801483	0.708	0.653	1
GNAS	0.000939320712756741	-0.299509740980129	0.5	0.959	1
NDFIP1	0.000940631420327776	-0.253221929781465	0.333	0.932	1
TMCO1	0.000953897872762973	-0.269419502831454	0.5	0.943	1
CMTM7	0.000956780311880436	-0.273486498202848	0.792	1	1
NFE2L3	0.000968746530621188	-0.25506813470897	0.333	0.831	1
OAF	0.000971715071868302	-0.334098634557276	0.5	0.963	1
CENPM	0.000980213300792606	-0.261924994472004	0.417	0.909	1
ETFB	0.00098372782461048	-0.372341066242993	0.583	0.989	1
MRPL55	0.00100014087695013	-0.304846389495912	0.625	0.977	1
ERRFI1	0.00102902675200541	0.306208128277545	0.792	0.909	1
TK1	0.00106869197889388	-0.332581605286618	0.5	0.97	1
MRPS26	0.00107017632323337	-0.298544529036149	0.458	0.952	1
SYPL1	0.00107128960455266	-0.298684698183532	0.417	0.938	1
SSNA1	0.00112050955221852	-0.25170796968584	0.5	0.938	1
YIPF3	0.00120526800888728	-0.292683554290479	0.417	0.954	1
CCDC85B	0.00120725622780019	-0.34795329167263	0.583	0.973	1
SFRP1	0.00122799446431019	-0.399859429004902	0.667	0.993	1
SLBP	0.00125890553960706	-0.278326680907866	0.5	0.945	1
TMEM14B	0.00129346965298496	-0.264316898288933	0.625	0.984	1
NENF	0.00131438343416198	-0.261290785938033	0.542	0.975	1
ATP1A1	0.00132230929425957	-0.429632672116742	0.625	0.998	1
TUBB2A	0.00134030683988803	-0.301397928729173	0.667	0.984	1
2009-09-01	0.00138052456818856	-0.268852947219103	0.458	0.941	1
ACSL3	0.00144261204901882	-0.259681631042167	0.458	0.945	1
SURF4	0.00145215289568372	-0.260606678082379	0.5	0.957	1
CBX6	0.00146867650170383	-0.262209652909331	0.417	0.895	1
GPN3	0.00147893141025892	-0.273033496678075	0.417	0.929	1
NIPSNAP1	0.00149342390666491	-0.25091270102357	0.417	0.922	1
DKK3	0.00156854172333421	-0.341885038325177	0.542	0.986	1
ECM1	0.00157885812376092	-0.253106936672243	0.333	0.767	1
ARPC1A	0.0015902250931476	-0.281689512535931	0.792	0.998	1
ECI1	0.00163347738831777	-0.275399685473959	0.417	0.911	1
AKR7A2	0.00163369312506591	-0.264444479332942	0.458	0.925	1
TMEM160	0.00166882272801089	-0.305085918251104	0.625	0.989	1
PLAT	0.00170296112286213	-0.254576962672152	0.417	0.936	1
SNRNP25	0.00173079291345971	-0.29710185575009	0.458	0.966	1
CALM3	0.00173736453905378	-0.291496875413953	0.708	0.991	1
CTDNEP1	0.00187133790709099	-0.293674183846258	0.458	0.906	1
PRPF31	0.00190082518993929	-0.291763612576959	0.583	0.968	1
RRP36	0.00191677930000991	-0.250666138770945	0.375	0.865	1
KTN1	0.00207014131142121	-0.288469638392859	0.667	0.995	1
CTSC	0.00207986719200917	-0.324982624171603	0.542	0.973	1
LY6E	0.00210312289762866	-0.321651067120156	0.667	0.995	1
MRPL23	0.00220478575473012	-0.252517280630709	0.417	0.925	1
CD63	0.00231144738898123	-0.275055574337705	0.875	1	1
CRELD2	0.00231622983474936	-0.330790536918568	0.458	0.979	1
CTSD	0.00233141551822826	-0.285371271509618	0.417	0.957	1
MTCH1	0.0023478944318094	-0.282808289388963	0.75	0.998	1
SH3GL1	0.00254506714538581	-0.252025627601568	0.5	0.943	1
TOMM40	0.0026660870596601	-0.280162262075369	0.708	0.993	1
AKT1S1	0.00278444476025713	-0.257706769275267	0.583	0.977	1
PNN	0.00279167803183546	-0.273737641544506	0.458	0.941	1
THRAP3	0.00297573811792621	-0.283386022519936	0.583	0.97	1
HSP90B1	0.00310153072180573	-0.305942360395518	0.75	1	1
NOP16	0.00314556390754023	-0.27980538874554	0.542	0.959	1
PCBP1	0.00324658412172982	-0.32937887165705	0.625	0.998	1
SSR2	0.0033978701867077	-0.401937301502683	0.583	0.998	1
HLA-A	0.00345849216760219	-0.339469387738318	0.625	0.998	1
FKBP2	0.00353593882167056	-0.295018346437393	0.5	0.975	1
PIN1	0.00377612086398136	-0.341093681289337	0.583	0.993	1
NDUFA2	0.00392688428847055	-0.254623029370507	0.583	0.961	1
DDOST	0.00434977447011837	-0.310850606391905	0.542	0.979	1
RAC3	0.00451031090412238	-0.309433929202673	0.458	0.963	1
HM13	0.0045936205439678	-0.255264312665502	0.417	0.945	1
ATP1B3	0.00488377866829158	-0.263331843237219	0.792	1	1
TMEM167A	0.00505233686625797	-0.307491746384391	0.583	0.984	1
ERI3	0.00531900642418504	-0.271753778896779	0.458	0.945	1
SIVA1	0.00542119977437948	-0.27155451170086	0.625	0.989	1
MALAT1	0.00564890618448223	-0.396939444297489	0.833	1	1
SLC20A1	0.0056739338918123	-0.287640852002769	0.542	0.977	1
HEXB	0.00593570709566801	-0.263375517517223	0.542	0.961	1
CSRP1	0.00608962306492235	-0.263976097970626	0.583	0.945	1
PTTG1IP	0.00617199576156995	-0.265951778489833	0.625	0.984	1
PSMD3	0.00624395608912947	-0.281705495145573	0.583	0.97	1
CD99	0.00630627419587748	-0.30568881131296	0.583	0.991	1
KCNN4	0.00660227522561433	-0.285267518518695	0.458	0.95	1
AXL	0.00690066411817169	-0.31999336572818	0.583	0.986	1
MRPL52	0.00690144875164159	-0.251545530204587	0.708	0.991	1
FBXO7	0.00701624478516523	-0.25182617638642	0.708	0.989	1
PNKD	0.00726297384132407	-0.256781328718029	0.542	0.963	1
LSM4	0.00737164858579221	-0.255945366673029	0.75	0.993	1
TFPI2	0.00741208013638668	-0.259881978958917	0.458	0.952	1
VKORC1	0.00751080941166344	-0.307916338334072	0.667	0.991	1
DNAJB11	0.00783229893439978	-0.264823239496804	0.542	0.986	1
CANX	0.00798079176795617	-0.352000585585025	0.583	1	1
SLTM	0.00827593835389141	-0.253917320027817	0.5	0.963	1
PLAUR	0.00839735360494858	-0.293720536033843	0.542	0.986	1
U2SURP	0.00871460462236387	-0.264600475936648	0.667	0.993	1
GNAI3	0.0102739929175182	0.315978903739445	0.75	0.872	1
SRRM2	0.0103602132231189	-0.262910220360116	0.583	0.966	1
SMARCB1	0.0105064615845922	-0.267823639121545	0.667	0.984	1
MRPL4	0.0109377823519086	-0.253215363633417	0.583	0.97	1
FIBP	0.0114914634384646	-0.261560206922375	0.583	0.973	1
C7orf50	0.0117259062520961	-0.261662969019599	0.625	0.975	1
CD9	0.0120196767114161	-0.254625495594591	0.667	0.993	1
RAB34	0.0121804335079917	-0.318136672893906	0.583	0.991	1
KDELR1	0.0123992022101336	-0.286918379666852	0.583	0.998	1
SEC62	0.0124533693453467	-0.301733860698695	0.5	0.993	1
CENPF	0.0132982270849205	-0.280128935935824	0.583	0.961	1
ILF3	0.0140566217415935	-0.269399425542957	0.708	0.998	1
SRPX	0.0147128827993128	-0.274384720039818	0.625	0.984	1
KPNB1	0.015837357522461	-0.272623952311429	0.625	0.995	1
RPS19BP1	0.01646224417003	-0.258787246200835	0.708	0.995	1
TXNDC12	0.0183819235505446	-0.26047147907077	0.5	0.973	1
PERP	0.018776219319766	-0.251843830886615	0.5	0.977	1
SNRPN	0.018780587165619	-0.270141552314937	0.625	0.986	1
CCND1	0.0200462041426164	-0.251406162915285	0.792	0.998	1
BOLA3	0.0202538558375996	-0.257918829231732	0.583	0.984	1
CYSTM1	0.0208146166131637	0.27975173423843	0.667	0.721	1
NAMPT	0.0214332347252182	0.363593952755914	0.708	0.858	1
HSPA9	0.0228099887874079	0.282632726931525	0.708	0.932	1
RPF2	0.0255185615870575	0.334863179284926	0.667	0.765	1
SPCS1	0.0291230879675092	-0.278798341252054	0.667	0.995	1
TYMS	0.0329122186053392	-0.267842883521476	0.583	0.993	1
PDIA3	0.0395362297009386	-0.327790990982418	0.542	0.998	1
MOB4	0.0508757045016085	0.264822930901467	0.625	0.731	1
CKB	0.0693495530168194	0.256938054061116	0.625	0.836	1
SSR4	0.0787712146899334	-0.25963891150209	0.667	0.993	1
TFPI	0.0851556786618868	0.261980695705706	0.458	0.411	1
RNF187	0.0883631916715308	0.325189548667669	0.5	0.562	1
SERPINE2	0.0987224566831991	-0.357792496034989	0.667	1	1
ALYREF	0.112985029909385	0.272899210665036	0.542	0.607	1
ERGIC3	0.147468778792424	-0.262052221920869	0.583	0.995	1
CORO1C	0.149288504659278	0.250115114143509	0.542	0.753	1
MGAT4B	0.149750456103974	0.28334982988723	0.5	0.63	1
TMED9	0.161086418008839	-0.341869581074572	0.5	0.998	1
PKNOX1	0.203015072460878	0.271727662925106	0.375	0.358	1
IL11	0.205972819929417	0.278739497224034	0.5	0.514	1
CITED4	0.256345824364889	0.266776507691255	0.417	0.42	1
CFL2	0.262481099463073	0.255186795588487	0.542	0.733	1
ARFGAP3	0.277358064019855	0.251743525980787	0.542	0.721	1
TRIB3	0.634945085416974	0.279245194336448	0.292	0.473	1
ITGB5	0.859750330071775	0.300797644120556	0.375	0.566	1
