# Supplementary material for: DLL4/Notch3/WNT5B axis mediates bidirectional prometastatic crosstalk between melanoma and lymphatic endothelial cells
Source: JCI Insight. 2024 Jan 9;9(1):e171821. doi: 10.1172/jci.insight.171821 (PMC10906450; doi:10.1172/jci.insight.171821)
Supplement: Supplemental table 4 [file jciinsight-9-171821-s101.xlsx]

## Sheet: Sheet1
Primer	Sequence (forward, reverse)
HEY1	GTTCGGCTCTAGGTTCCATGT
	CGTCGGCGCTTCTCAATTATTC
HES1	TCAACACGACACCGGATAAA
	TCAGCTGGCTCAGACTTTCA
WNT5B	CGT GGA GTA CGG CTA CCG CT
	CAG GCT ACG TCT GCC ATC TTA T
DLL1	GAT GTG ATG AGC AGC ATG GA
	CCA TGG AGA CAG CCT GGA TA
DLL3	AAT CGC CCT GAA GAT GTA GAC C
	GCA CCA CCG AGC AAA TAC AA
DLL4	CTG GAG CTC AGC GAG TGT GAC
	CCT GGT CCT TAC AGC TGC CTC
JAG1	TGC CAA GTG CCA GGA AGT
	GCC CCA TCT GGT ATC ACA CT
JAG2	TGG CAC TCG CTG TAT GAA AG
	AGG GCC ACA TCA ATA ACC AG
FZD1	TCG ACT TCC TGA AGC TGG AT
	AAG GTG GGA GAA GGG AGT GT
FZD2	CCC GAC TTC ACG GTC TAC AT
	CTG TTG GTG AGG CGA GTG TA
FZD3	TCT CTT TGG CCC TTG ACT G
	ACA AAG AAA AGG CCG GAA AT
FZD4	CCA GGA TTC CTT CCA AGT CA
	CCA TGT CCT TGT GGC CTA CT
FZD5	AGC TAA AAT GGC CAG AGC AA
	AAT TCC CCC TGG GAA CTA TG
FZD6	TTG TTG GCA TCT CTG CTG TC
	CCA TGG ATT TGG AAA TGA CC
FZD7	CGA CGC TCT TTA CCG TTC TC
	GCC ATG CCG AAG AAG TAG AG
FZD8	GAC ACT TGA TGG GCT GAG GT
	CAA ATC TCG GGT TCT GGA AA
FZD9	AGA CCA TCG TCA TCC TGA CC
	CCA TGA GCT TCT CCA GCT TC
FZD10	CCT CCA AGA CTC TGC AGT CC
	GAC TGG GCA GGG ATC TCA TA
CD105	AGC CCC ACA AGT CTT GCA G
	GCT AGT GGT ATA TGT CAC CTC GC
Endothelin	GAC ATC ATT TGG GTC AAC ACT C
	GGC ATC TAT TTT CAC GGT CTG T
CCL2	GAG AGG CTG AGA CTA ACC CAG A
	ATC ACA GCT TCT TTG GGA CAC T
IL32	CTG TGA AGA CAG CCT TGG TG
	GAG TGA GCT CTG GGT GCT G
ALU	GGTGAAACCCCGTCTCTACT
	GGTTCAAGCGATTCTCCTGC
Mouse genomic actin	GGCTGTATTCCCCTCCATCG
	CCAGTTGGTAACAATGCCATGT
ChIP primers WNT5B
1	GGA AGG GGT TCC ATA TTC AGT GTA GGA G
	CTG GAT GTA CTG GAT GAC TAA CAG TAC AGT C
2	GAC TGT ACT GTT AGT CAT CCA GTA CAT CCA G
	GCA GGA TTA AGT TAC ACT AAG GTG CTT TGG
3	CCA AAG CAC CTT AGT GTA ACT TAA TCC TGC
	GAA CGA GGA CCA GAT GGC CAA C
4	GTT GGC CAT CTG GTC CTC GTT C
	CAG TAG CAT AAA GTC ACC AGG TGT TCA G
5	CTG AAC ACC TGG TGA CTT TAT GCT ACT G
	GCC TGC ATT AGG AAC AAT GTG TAA TTG TTC
