# Supplementary material for: DLL4/Notch3/WNT5B axis mediates bidirectional prometastatic crosstalk between melanoma and lymphatic endothelial cells
Source: JCI Insight. 2024 Jan 9;9(1):e171821. doi: 10.1172/jci.insight.171821 (PMC10906450; doi:10.1172/jci.insight.171821)
Supplement: Supporting data values [file jciinsight-9-171821-s102.xlsx]

## Sheet: 1B
Figure 1B
	LEC	LEC* WM852	LEC* WM165	LEC* WM793
Relative area/spheroid	1.01811	2.31592	2.32855	2.20171
	1.00386	1.59634	1.86285	1.92589
	1.07135	2.04282	1.7495	1.66407
Figure 1C
	1	0.624934	0.661792	0.448449
	0.883742	0.400705	0.308521	0.359071
	1.15488	0.378567	0.677094	0.405952

## Sheet: 1C
Figure 1C
	1	0.624934	0.661792	0.448449
	0.883742	0.400705	0.308521	0.359071
	1.15488	0.378567	0.677094	0.405952

## Sheet: 1D
Time (hrs)	LEC			LEC*
0.000681	598.755	442.933	480.957	567.11	466.323	443.661
0.054575	597.195	441.615	480.032	565.236	465.358	442.083
0.097386	596.228	440.296	479.635	563.909	464.546	441.479
0.140206	594.711	439.962	479.095	563.031	464.478	441.42
0.183038	593.162	439.814	479.26	562.659	464.095	441.986
0.225858	592.367	439.882	479.524	562.521	463.987	442.488
0.268717	592.863	440.411	480.731	562.188	463.875	442.596
0.311523	592.946	440.581	481.71	562.438	463.468	442.844
0.354369	592.97	440.47	481.823	563.197	463.193	442.607
0.39715	592.755	440.718	482.21	563.735	463.156	442.395
0.440213	593.435	441.533	482.479	563.79	462.697	441.971
0.483015	593.315	441.902	482.382	563.234	462.561	442.348
0.5258	594.059	441.665	482.659	563.288	462.772	442.195
0.568572	594.98	441.455	482.71	562.714	462.861	442.029
0.611639	595.92	441.429	482.543	563.559	462.57	441.949
0.654693	596.682	441.295	482.291	563.865	462.658	442.074
0.697543	597.183	440.978	481.79	563.978	462.385	442.189
0.740428	597.084	440.723	481.433	564.787	462.216	441.816
0.783278	597.005	440.313	481.712	565.482	461.991	441.491
0.826168	597.184	439.844	481.968	565.918	461.986	441.736
0.869555	597.183	439.316	481.699	565.55	461.962	442.336
0.912531	596.883	439.076	481.974	565.198	461.932	442.769
0.955325	597.281	439.041	482.156	565.667	461.226	442.545
0.998505	598.078	439.341	482.134	566.327	461.46	442.733
1.04127	598.695	439.205	482.485	567.004	461.649	443.259
1.08404	598.63	438.716	482.32	567.102	461.688	442.922
1.12682	597.789	438.508	482.201	567.398	462.266	442.968
1.16962	598.401	438.284	481.502	567.692	462.33	443.183
1.21245	597.407	438.237	481.092	569.053	463.499	443.839
1.25528	595.979	438.015	480.635	569.778	464.217	444.063
1.29811	595.251	438.265	480.594	570.073	464.658	444.183
1.34094	594.11	438.11	480.577	570.647	464.847	444.934
1.38377	593.063	438.442	480.697	571.386	465.106	445.12
1.42687	592.316	437.928	481.155	571.522	464.967	445.589
1.46973	591.823	437.41	481.632	572.621	465.389	446.49
1.51257	591.276	437.276	481.637	573.003	465.772	447.205
1.55539	591.391	437.276	482.791	573.692	466.351	447.457
1.59855	591.731	436.51	483.592	573.435	466.956	448.107
1.64133	591.132	435.941	484.857	573.617	466.935	448.244
1.6841	591.623	435.365	485.853	574.487	466.833	448.73
1.7269	590.824	434.966	486.562	574.828	466.976	449.335
1.76968	591.19	434.342	486.808	574.93	467.051	449.88
1.8125	591.45	433.534	487.224	575.056	467.593	450.522
1.85527	593.029	432.969	487.443	576.364	467.659	451.228
1.89838	594.748	432.917	487.625	576.972	467.847	451.595
1.94118	593.764	433.161	488.373	577.582	467.77	451.033
1.98398	592.967	433.62	489.044	578.154	467.751	451.005
2.02677	593.605	433.744	489.831	579.291	467.832	451.455
2.06942	594.313	433.876	490.051	580.443	468.316	452.367
2.11246	595.295	433.82	490.203	581.785	468.625	452.769
2.15522	594.549	434.189	490.176	582.096	468.628	453.159
2.19833	594.294	434.7	490.363	583.465	468.8	453.094
2.24113	593.847	435.315	491.265	584.85	469.399	453.584
2.28395	595.207	436.029	491.793	584.048	470.139	454.651
2.32678	597.987	436.658	492.359	584.373	471.125	454.915
2.36951	597.758	437.005	492.613	584.548	471.694	455.62
2.41259	597.239	437.269	492.727	584.927	472.635	455.458
2.45586	597.8	438.031	493.023	585.388	473.201	455.63
2.49862	596.897	438.536	493.417	585.375	474.531	456.569
2.54141	596.857	439.258	494.319	586.189	475.319	455.683
2.58451	597.693	439.436	494.773	586.324	475.949	456.058
2.62729	597.542	439.597	495.312	587.207	476.502	456.592
2.67037	597.253	439.495	495.75	588.024	476.726	456.748
2.71321	595.933	439.6	496.209	587.937	476.826	457.245
2.75597	596.643	439.638	496.181	588.616	477.348	458.16
2.79906	595.513	439.816	496.406	588.765	477.426	458.702
2.84187	596.636	439.975	496.848	589.652	478.32	459.062
2.88505	595.782	439.686	496.554	590.351	478.798	459.559
2.92786	594.366	439.368	496.181	591.015	478.984	459.947
2.97069	595.543	439.264	496.452	591.318	479.142	460.859
3.0135	594.712	438.993	495.998	592.232	478.823	461.732
3.05628	593.519	439.067	495.744	593.223	479.117	462.16
3.09909	593.047	438.88	494.983	594.432	479.554	462.652
3.14249	593.265	439.488	495.3	596.407	480.479	462.744
3.18531	592.457	439.701	494.934	598.326	481.784	462.906
3.22819	592.84	439.838	495.387	598.548	481.902	463.418
3.27097	592.717	439.844	495.091	599.033	482.409	463.25
3.31386	593.123	440.022	495.278	598.561	482.564	464.184
3.3567	592.413	440.087	495.633	599.03	482.925	464.755
3.39955	593.43	440.094	496.738	600.163	483.169	464.975
3.44234	593.716	440.249	497.826	600.021	483.168	466.098
3.48551	594.251	440.166	498.003	600.157	483.305	466.923
3.52832	596.179	440.537	498.469	600.087	483.921	467.58
3.57114	597.537	440.876	499.827	600.353	484.175	468.003
3.61397	598.216	441.223	500.382	600.906	484.282	469.065
3.65692	597.988	441.88	500.459	601.185	484.644	469.443
3.69981	598.593	442.613	499.937	602.362	485.326	470.011
3.74254	598.364	443.108	499.458	602.267	486.188	469.957
3.78528	600.276	443.931	499.688	603.414	487.001	470.864
3.82809	603.26	444.174	500.424	604.079	487.548	471.19
3.87088	604.182	444.375	500.801	605.21	488.243	471.367
3.91371	604.632	444.508	500.561	605.818	488.514	472.013
3.95656	605.146	444.466	500.614	606.104	488.402	472.431
3.99939	605.755	444.713	501.562	605.936	488.863	472.875
4.04223	606.447	444.562	502.502	606.538	488.545	472.854
4.08537	607.571	444.706	502.569	606.853	488.758	473.449
4.12826	608.408	445.98	503.452	606.826	489.22	474.346
4.17117	608.197	446.917	504.072	606.818	489.275	474.507
4.21461	609.397	447.594	504.707	607.229	489.587	475.418
4.25785	611.767	447.864	505.07	606.936	490.862	476.077
4.30097	612.505	448.872	504.659	606.095	491.185	475.606
4.34404	612.695	449.412	505.118	606.495	490.741	475.928
4.3868	612.483	449.733	504.674	607.168	490.879	475.583
4.42964	612.642	450.09	504.216	607.452	491.275	475.252
4.47274	614.425	449.911	504.892	607.734	491.393	475.099
4.51556	614.849	449.64	505.286	608.052	491.716	474.93
4.55872	615.767	449.586	505.01	608.694	492.087	475.139
4.60188	616.634	449.702	505.311	607.906	492.217	475.036
4.6447	617.332	450.009	506.252	609.852	492.836	476.38
4.68776	617.702	449.138	506.052	610.769	493.374	475.825
4.73051	617.944	449.138	506.637	610.579	494.083	475.973
4.77361	619.342	448.413	506.933	611.043	495.207	476.38
4.81642	621.707	448.204	507.724	612.18	495.539	476.747
4.85927	622.8	448.318	508.401	614.037	495.912	476.32
4.90206	623.712	449.095	509.24	615.388	495.55	476.588
4.94484	625.041	449.487	508.835	615.726	496.147	477.343
4.98793	626.389	450.246	508.633	617.163	496.534	477.462
5.03074	625.696	451.581	508.802	617.777	496.864	477.81
5.07385	626.586	452.251	509.838	619.534	496.713	477.243
5.11707	627.796	453.445	510.748	620.35	496.088	476.89
5.1599	628.315	454.634	511.128	621.379	496.241	476.965
5.20271	628.962	455.575	511.452	621.867	496.736	477.307
5.24546	628.638	456.476	512.571	621.878	496.724	476.97
5.28822	630.134	457.5	512.675	622.334	496.792	477.178
5.33103	631.364	458.608	513.089	623.194	496.395	476.588
5.37387	632.872	459.59	513.082	623.662	496.674	476.33
5.41673	633.139	459.787	513.873	623.757	496.532	475.759
5.45955	634.797	460.143	514.573	624.288	497.051	476.538
5.50269	635.777	459.827	515.02	625.235	496.695	476.769
5.54554	637.336	460.118	515.558	625.638	497.057	476.917
5.58837	637.623	460.647	515.539	627.097	497.874	477.351
5.63123	638.999	460.545	515.69	627.288	497.897	477.112
5.67402	640.375	460.862	516.283	626.968	497.974	477.707
5.7168	641.809	461.605	516.19	628.598	498.401	478.836
5.75962	642.91	462.194	517.169	628.13	499.618	479.114
5.80272	643.579	463.223	517.741	629.238	500.632	479.37
5.84555	644.256	463.353	518.18	630.187	501.379	480.176
5.88833	645.088	463.697	519.804	631.245	502.462	480.724
5.93118	646.181	463.931	520.161	632.441	503.667	480.891
5.97396	646.798	464.793	520.798	633.754	505.151	481.776
6.01706	648.239	465.539	521.125	634.76	506.54	481.558
6.06021	649.131	466.416	522.095	635.808	507.378	481.757
6.10308	649.666	467.664	522.771	636.985	508.197	481.987
6.14616	650.12	467.99	524.41	637.855	508.114	482.667
6.18924	650.66	468.237	525.705	638.454	507.301	482.672
6.23207	651.071	468.635	527.179	639.336	506.976	482.035
6.2749	652.632	468.55	528.269	641.192	507.016	482.929
6.31771	653.962	467.963	529.168	641.334	506.682	483.387
6.36055	654.698	468.504	529.545	643.248	506.748	484.102
6.40336	655.957	468.726	530.13	643.409	506.463	485.014
6.44632	658.498	468.62	531.408	644.937	507.111	485.154
6.4892	659.833	468.809	532.529	647.503	507.063	485.689
6.53219	660.305	469.297	533.25	649.301	507.732	486.478
6.57504	661.535	469.688	533.6	649.465	507.918	487.143
6.6179	663.213	470.378	534.12	650.123	508.952	488.026
6.66072	663.411	471.285	534.751	649.908	509.706	488.57
6.7035	664.157	472.26	535.091	648.988	510.486	489.902
6.74664	665.089	472.88	535.264	649.689	511.085	490.225
6.78978	665.747	473.199	535.067	649.686	511.372	491.296
6.83261	667.66	473.833	535.153	649.872	512.705	492.3
6.87578	668.588	474.255	534.861	651.988	513.989	492.94
6.91861	668.387	474.346	534.51	652.93	514.464	494.217
6.96143	670.655	474.809	534.167	653.887	515.381	494.695
7.00448	672.109	474.796	534.747	654.955	516.093	494.842
7.04728	673.263	475.142	535.374	657.046	516.659	495.958
7.09014	674.936	475.339	535.713	657.76	517.041	496.621
7.133	676.245	475.792	536.053	658.391	516.646	497.308
7.17612	676.009	476.85	537.46	659.342	516.617	497.812
7.21931	677.974	477.989	537.812	659.509	517.25	498.272
7.26213	680.141	477.928	538.286	659.828	517.477	497.885
7.30496	680.544	477.653	539.299	661.176	517.734	497.815
7.34772	680.431	478.26	539.719	662.395	518.219	498.438
7.39058	680.8	478.418	539.667	662.605	518.858	498.085
7.43401	681.007	478.991	539.528	662.549	519.256	498.438
7.47683	683.292	480.024	540.027	663.67	519.224	499.261
7.51971	684.257	480.928	540.764	664.444	519.535	499.209
7.56245	683.023	481.68	541.383	666.571	519.819	499.853
7.60551	682.958	482.491	541.395	668.31	520.395	499.878
7.64833	683.09	483.562	542.558	668.862	521.558	500.191
7.69116	682.726	484.13	543.375	669.153	522.025	501.085
7.73398	684.085	484.171	543.931	671.436	522.549	502.865
7.7768	685.325	484.646	543.506	672.027	522.807	503.716
7.81961	687.35	485.619	543.891	671.227	523.248	504.441
7.86247	689.463	486.614	544.434	670.962	523.843	506.026
7.90528	690.227	487.224	544.929	670.478	524.181	507.45
7.94808	692.191	488.359	545.27	670.976	524.939	509.54
7.99107	695.067	487.781	546.382	671.555	525.159	509.23
8.03387	696.109	488.132	547.096	673.011	526.172	510.513
8.07724	699.124	488.066	548.086	674.376	527.249	511.053
8.12027	701.275	488.405	548.985	673.709	528.588	511.297
8.1631	703.162	488.909	549.542	676.291	529.85	512.38
8.20627	705.767	489.202	550.495	678.014	531.504	513.264
8.24945	707.837	489.162	550.363	680.603	532.221	514.226
8.29251	708.811	489.149	551.926	681.568	533.408	514.776
8.33554	710.987	489.813	552.563	683.935	535.931	515.648
8.3784	711.797	490.631	553.358	684.745	536.99	516.214
8.42135	713.774	491.508	554.008	685.427	538.104	517.39
8.4642	714.787	492.175	555.455	686.883	539.127	519.356
8.50706	715.787	493.066	556.822	687.436	540.504	519.901
8.54989	717.971	494.655	557.847	688.972	542.133	519.739
8.59277	718.726	495.697	559.152	689.64	542.015	520.719
8.63562	720.779	496.606	560.417	691.438	542.672	521.025
8.67843	722.147	497.154	560.991	692.963	543.16	521.611
8.72158	722.735	497.983	561.79	693.487	543.37	522.551
8.7644	724.723	498.303	562.658	694.117	543.725	523.225
8.80725	724.608	498.802	563.045	694.848	544.29	524.089
8.8503	726.373	500.06	562.857	695.684	545.29	523.931
8.89306	727.652	500.959	564.183	696.3	546.108	524.742
8.93616	728.626	501.17	564.317	697.91	546.609	525.37
8.97907	729.883	502.037	564.743	698.51	547.136	526.05
9.02189	732.846	502.861	564.998	699.276	548.537	526.923
9.06504	734.051	503.882	565.144	699.614	549.251	527.37
9.10787	733.733	505.016	566.573	699.072	550.256	527.714
9.15062	734.504	505.056	567.082	700.216	551.116	528.448
9.19405	735.062	505.419	567.603	701.39	551.896	529.262
9.23691	735.642	506.314	568.11	702.873	552.957	530.195
9.28013	738.277	506.164	569.881	703.461	554.218	530.816
9.32289	739.538	506.527	571.635	703.783	554.722	531.338
9.36566	739.319	506.93	572.372	705.844	555.452	531.729
9.40869	741.421	507.273	573.113	707.536	556.767	532.229
9.45173	743.329	507.631	574.016	707.801	557.485	533.498
9.49477	743.108	508.911	574.432	708.448	557.524	534.267
9.53784	742.736	510.345	575.287	709.715	558.204	534.405
9.58061	744.633	511.231	575.653	711.055	558.481	534.808
9.62339	746.245	511.781	576.499	712.647	559.293	535.317
9.6664	748.495	512.255	577.428	714.464	560.348	536.262
9.70919	750.436	512.939	577.992	715.438	561.444	537.148
9.75189	751.7	513.685	577.871	716.606	562.03	537.819
9.79462	754.38	514.273	578.973	717.875	562.709	539.357
9.83769	756.269	514.508	579.818	718.588	563.832	541.226
9.88059	759.257	515.329	579.576	720.273	564.793	542.919
9.9236	761.039	516.128	579.288	721.744	565.81	544.172
9.96626	762.061	516.77	579.659	722.473	567.727	544.04
10.0089	763.404	516.949	580.875	723.748	568.569	545.003
10.0517	764.385	516.993	580.859	726.744	568.758	546.508
10.0944	766.425	517.98	581.768	728.174	569.875	547.255
10.1375	767.362	518.309	582.13	730.856	570.962	548.792
10.1804	769.076	518.632	582.966	734.283	572.13	550.102
10.2234	770.449	518.909	584.472	736.221	573.903	549.881
10.2661	770.864	520.363	586.801	739.4	575.468	551.111
10.309	772.193	521.365	587.6	741.926	576.563	552.028
10.3517	773.477	521.973	587.971	743.71	577.288	553.775
10.3947	775.449	522.478	588.843	745.559	579.46	554.928
10.438	776.661	523.008	589.868	747.435	580.796	555.038
10.4808	777.224	523.657	591.142	749.554	581.851	557.243
10.5235	777.859	524.603	592.317	752.177	582.745	558.347
10.5663	779.271	525.537	593.448	751.961	583.639	559.392
10.6091	780.503	526.367	594.843	753.904	583.79	559.625
10.6518	781.559	527.483	595.45	755.456	584.792	561.298
10.6948	783.874	528.392	596.812	756.624	584.589	562.182
10.7376	786.779	529.208	598.406	757.845	585.591	563.462
10.7803	787.391	529.781	599.758	758.611	587.414	563.97
10.823	790.503	530.028	601.529	760.585	588.439	564.764
10.8657	793.231	530.404	603.46	761.303	588.236	565.739
10.9087	795.741	530.219	605.131	762.315	589.208	566.603
10.9517	797.462	530.163	606.823	764.372	590.522	568.196
10.9948	798.404	529.722	608.82	765.155	591.639	568.488
11.0375	798.001	530.319	610.904	765.279	592.169	570.387
11.0804	798.961	531.465	613.103	767.855	593.191	570.776
11.1231	799.797	531.942	613.9	769.321	593.986	571.98
11.1659	801.828	532.919	614.692	772.881	595.658	572.172
11.2089	804.233	534.042	615.511	775.104	596.982	572.964
11.2516	805.148	535.399	615.858	777.009	597.843	573.506
11.2943	806.842	536.066	616.894	778.402	598.617	575.008
11.337	808.195	537.437	618.381	781.053	599.495	575.945
11.3797	808.444	537.846	620.276	782.906	600.423	576.377
11.4229	808.04	538.68	621.235	785.989	601.792	577.846
11.4656	806.533	540.317	621.885	787.87	602.674	578.821
11.5083	807.155	541.432	622.658	789.245	604.697	579.69
11.5511	808.46	543.925	623.05	790.377	605.196	580.033
11.5944	810.512	545.36	623.659	791.712	606.767	580.654
11.6371	812.439	546.156	625.435	793.177	608.69	580.518
11.6798	813.67	547.083	625.944	796.348	609.722	581.835
11.7232	815.306	548.92	626.089	798.91	612.484	582.353
11.7659	816.305	550.159	626.6	799.452	614.18	583.227
11.8089	819.578	551.157	626.641	802.238	614.941	583.826
11.8516	823.346	551.761	626.499	803.395	615.59	584.669
11.8946	825.832	553.223	627.336	806.164	616.956	585.309
11.9374	827.48	554.725	628.52	807.619	618.556	586.63
11.9804	828.515	556.056	629.788	808.031	619.755	587.284
12.0231	831.893	557.348	630.503	809.121	620.53	588.06
12.0661	833.828	558.184	631.3	810.759	621.947	587.924
12.1091	835.949	559.028	631.894	813.174	623.299	587.664
12.1518	836.659	560.17	632.634	815.704	623.771	588.645
12.1949	840.512	561.305	633.308	815.722	624.79	589.135
12.2379	841.883	562.983	633.842	817.55	626.205	589.91
12.2805	844.057	564.133	634.474	819.378	627.207	590.863
12.3233	845.684	565.262	634.718	820.224	627.963	591.163
12.3664	848.116	566.234	636.382	821.87	629.009	591.471
12.4091	847.997	567.567	637.96	823.131	629.871	591.727
12.4518	847.72	568.591	639.644	824.53	631.124	591.922
12.4945	847.632	569.672	641.633	825.904	632.663	593.144
12.5375	849.865	570.38	642.333	826.754	634.176	594.479
12.5805	852.827	572.04	644.168	827.76	635.746	595.403
12.6234	854.492	572.455	645.335	828.996	636.912	595.332
12.6662	854.556	573.522	645.936	830.916	638.526	596.403
12.7096	855.209	574.664	646.908	832.753	639.952	597.234
12.7522	855.504	575.634	647.707	833.456	640.964	598.973
12.7951	856.66	576.742	649.382	833.258	642.083	599.127
12.8377	857.801	577.613	650.639	833.688	643.365	598.99
12.8803	858.598	578.545	651.841	835.569	644.986	600.098
12.923	859.29	579.424	653.401	835.686	646.604	600.548
12.9656	859.459	579.861	653.942	836.821	648.163	602.146
13.0083	862.718	580.531	655.018	836.778	649.954	603.158
13.0509	864.387	581.29	655.27	838.132	652.226	604.104
13.0936	868.222	582.698	656.506	839.965	653.47	605.206
13.1365	870.153	583.534	657.607	840.226	654.886	606.375
13.1796	873.35	584.821	658.231	840.903	656.056	607.682
13.2224	873.75	585.993	659.029	843.632	657.314	608.254
13.2652	874.959	587.485	659.156	844.733	657.938	607.876
13.3078	876.648	588.581	661.163	844.982	659.584	609.228
13.3504	877.229	589.336	662.703	845.801	661.413	610.044
13.3933	878.489	589.875	664.251	848.441	662.647	611.444
13.4359	879.062	590.196	664.386	849.802	663.885	612.36
13.4784	881.04	591.056	664.534	851.12	664.785	612.161
13.5213	882.445	591.892	664.772	852.655	665.604	612.932
13.5642	884.441	593.369	665.25	853.748	667.427	613.128
13.6068	885.471	594.347	666.488	855.452	669.317	614.052
13.6497	885.87	595.625	667.298	857.664	670.261	614.945
13.6923	885.205	596.045	668.208	858.721	671.544	615.404
13.7349	885.663	597.084	669.068	859.926	674.577	616.121
13.7775	886.63	598.184	670.087	862.315	675.21	617.034
13.82	888.339	599.483	671.775	865.258	677.108	617.302
13.8627	890.102	599.922	672.87	867.783	678.312	618.063
13.9053	890.879	600.323	673.791	870.244	679.579	619.127
13.9479	894.368	601.605	674.463	870.375	681.778	620.292
13.9908	895.319	603.59	675.316	872.874	682.771	620.983
14.0333	896.127	605.336	677.21	874.989	684.423	621.799
14.0758	898.243	606.401	677.855	877.855	685.567	622.225
14.1185	899.791	607.466	678.292	877.025	687.985	622.713
14.1611	901.999	609.198	679.66	877.965	689.817	623.366
14.2037	906.237	611.15	680.649	879.143	691.112	623.654
14.2465	907.213	612.517	681.551	880.575	693.306	624.553
14.2897	909.146	614.092	682.874	881.99	694.649	624.959
14.3326	907.935	614.496	683.945	883.716	695.777	624.919
14.375	907.708	614.902	685.104	885.481	697.331	625.329
14.4177	908.437	615.605	685.806	886.053	698.55	626.208
14.4605	911.52	616.457	686.739	887.916	700.064	627.927
14.5029	913.661	617.705	688.596	890.213	701.106	629.255
14.5455	915.529	618.365	691.103	893.036	702.661	629.849
14.5884	916.601	619.738	692.148	895.549	703.749	630.689
14.631	919.163	621.358	693.586	897.201	704.861	630.627
14.6737	919.843	623.39	695.344	897.648	705.218	630.812
14.7165	921.289	625.63	696.444	898.667	706.599	631.898
14.7591	923.894	627.886	697.683	899.779	708.865	632.368
14.8023	925.001	629.434	699.255	901.433	710.43	632.614
14.8452	926.989	629.74	700.328	902.779	712.138	632.942
14.8882	929.082	629.96	702.333	904.62	713.422	634.887
14.9312	929.413	630.342	704.383	906.851	715.062	636.795
14.9736	932.194	631.701	705.721	909.191	716.638	636.44
15.0166	935.716	632.922	706.39	909.918	719.121	636.481
15.0592	937.072	634.498	708.502	911.871	721.081	637.486
15.102	940.361	637.513	709.158	912.639	721.437	638.368
15.1451	942.22	639.038	710.669	914.125	723.069	639.823
15.1877	944.157	640.759	711.901	915.117	724.086	641.207
15.2303	945.496	641.985	713.103	915.998	724.234	641.639
15.2732	945.908	643.253	713.985	918.312	725.578	642.003
15.3157	947.822	644.774	714.615	921.135	726.659	643.093
15.3585	947.6	645.652	716.103	923.919	727.55	643.754
15.4011	948.495	646.841	718.527	925.272	728.077	643.962
15.4436	951.316	648.176	719.753	927.935	728.134	643.093
15.4866	952.847	649.375	720.95	928.867	727.734	643.232
15.5292	954.064	651.048	723.286	931.593	727.93	643.933
15.5723	955.57	652.518	725.375	933.824	729.067	644.139
15.615	956.928	654.292	727.653	936.369	729.59	644.03
15.6575	958.093	656.123	728.645	938.751	729.582	644.481
15.7004	959.161	658.09	729.409	941.442	729.714	645.57
15.7433	960.958	660.493	730.311	942.814	729.044	646.332
15.7861	962.074	662.192	730.594	943.79	729.191	647.609
15.8286	963.995	663.853	731.037	944.667	730.299	648.575
15.8712	966.087	664.759	731.558	946.334	730.325	649.858
15.914	967.671	666.588	732.359	947.471	730.856	652.051
15.9568	968.864	667.639	732.784	949.314	731.972	653.332
15.9993	969.784	669.099	732.893	950.972	732.776	654.643
16.0418	970.176	670.409	733.71	952.938	733.763	655.342
16.0844	971.781	671.025	735.294	955.41	734.556	655.453
16.127	972.897	671.953	735.935	958.316	735.788	657.254
16.17	972.897	672.787	738.779	959.882	736.845	658.858
16.2127	974.502	674.224	741.313	962.177	737.22	659.294
16.2551	975.448	674.949	743.169	963.32	739.205	659.707
16.2976	977.628	675.51	744.397	963.909	739.887	660.572
16.3401	978.495	676.551	745.98	964.192	739.922	660.744
16.3829	979.224	677.25	746.953	966.933	740.574	662.332
16.4253	981.455	678.525	748.489	968.192	741.062	663.783
16.4681	984.982	679.908	749.568	971.822	742.021	664.665
16.5106	986.884	681.184	751.865	972.54	742.125	666.374
16.5534	989.676	683.02	754.056	973.755	742.012	667.133
16.5962	991.663	683.773	756.173	977.112	742.656	669.01
16.6386	992.137	685.82	757.46	976.756	743.758	670.638
16.6812	993.543	687.9	758.708	980.826	744.614	671.584
16.7237	995.196	689.965	760.13	982.885	745.63	671.967
16.7661	995.428	692.744	761.223	985.457	748.104	672.076
16.8086	997.966	695.209	763.613	985.409	750.18	672.332
16.8515	1000.41	698.31	765.868	986.323	749.149	674.024
16.8946	1002.38	700.789	767.551	987.864	750.51	675.724
16.9374	1003.92	702.425	768.087	989.029	752.401	675.974
16.9799	1005.37	704.582	768.763	991.047	753.693	677.129
17.0223	1007.32	706.785	769.383	993.209	754.052	677.917
17.0648	1007.55	709.067	771.722	995.149	755.876	679.562
17.1072	1008.69	711.215	773.785	996.278	757.141	680.876
17.1498	1011.37	713.021	775.477	997.562	759.227	682.135
17.1923	1014.21	714.468	775.918	999.681	759.601	682.65
17.2347	1014.87	715.8	776.716	1001.57	762.382	683.351
17.2772	1016.22	717.123	777.04	1004.79	764.442	684.51
17.3198	1016.89	719.062	778.183	1005.5	765.511	685.841
17.3622	1018.84	719.698	779.53	1005.56	767.188	686.601
17.4047	1018.64	721.013	781.118	1008.15	769.502	687.117
17.4472	1018.52	722.078	783.798	1007.94	771.259	686.363
17.4896	1020.59	722.579	785.357	1010.73	771.596	687.045
17.5324	1021.38	722.924	787.349	1012.1	773.377	687.754
17.5749	1022.83	723.613	788.649	1014.51	774.279	688.515
17.6173	1023.6	724.979	791.578	1014.8	774.847	689.905
17.6599	1025.27	725.3	794.111	1016.45	776.494	690.864
17.7025	1027.98	726.909	797.474	1017.71	777.323	693.291
17.7448	1028.95	729.4	798.933	1020.11	779.802	694.22
17.7872	1031.6	730.965	800.187	1022.97	781.34	694.942
17.8299	1035.29	732.17	802.993	1024.94	782.655	695.389
17.8726	1037.25	732.96	803.987	1027.83	782.779	696.835
17.9151	1041.19	733.792	805.867	1031.67	784.169	699.617
17.9577	1044.39	734.803	806.358	1034.81	786.637	700.299
18.0004	1046.8	736.304	806.712	1035.63	788.908	700.855
18.0434	1047.74	737.278	807.532	1037.04	789.892	701.733
18.0859	1051.25	738.159	808.953	1038.62	790.945	702.096
18.1285	1055.56	739.445	809.445	1041.41	791.365	702.417
18.1711	1059.26	741.869	810.224	1042.17	792.875	703.323
18.2138	1060.95	743.59	811.541	1041.25	794.813	704.02
18.2563	1060.41	745.75	813.252	1044.42	795.653	704.549
18.2985	1060.58	747.374	814.976	1047.17	796.677	706.404
18.3411	1062.2	748.375	817.406	1047.61	798.443	708.235
18.3834	1064.61	750.802	819.717	1048.01	801.257	709.675
18.426	1066.62	752.339	820.953	1050.19	802.829	710.333
18.4686	1066.86	755.042	821.914	1048.37	805.213	711.452
18.5108	1068.22	757.183	822.622	1050.14	806.887	712.837
18.5531	1070.66	757.86	822.818	1051.78	808.365	713.34
18.5957	1072.98	759.036	822.523	1054.26	809.341	714.067
18.638	1077.49	759.875	823.227	1057.96	810.481	715.176
18.6802	1082.28	761.435	823.45	1060.6	810.425	716.407
18.7225	1085.83	762.766	824.2	1064.3	811.654	717.253
18.7647	1091.79	764.378	823.804	1064.83	813.072	717.663
18.807	1096.46	764.682	824.603	1066.9	814.742	720.134
18.8493	1100.72	765.452	827.085	1068.05	816.798	721.88
18.8916	1102.18	766.937	826.944	1070.89	817.92	723.37
18.9338	1103.05	767.995	828.32	1071.69	820.995	723.405
18.9761	1105.13	768.355	831.791	1073.58	822.627	725.297
19.0185	1109.51	768.385	834.056	1076.82	824.758	726.773
19.0607	1114.84	768.781	836.751	1079.83	827.135	727.568
19.1029	1115.39	767.785	838.289	1083.69	829.78	729.29
19.1454	1117.09	768.413	842.463	1086.03	833.139	730.074
19.1876	1117.65	769.297	847.6	1085.66	834.412	732.009
19.2298	1117.88	770.873	851.421	1088.34	836.666	732.099
19.272	1119.71	771.007	855.142	1091.53	839.079	733.167
19.3145	1120.3	771.069	858.717	1094.83	841.037	734.467
19.3571	1121.17	773.156	862.193	1095.08	842.818	735.65
19.3994	1121.19	775.968	864.211	1096.57	845.08	737.435
19.442	1122.47	778.358	868.211	1100.93	847.623	737.889
19.4841	1124.32	779.755	871.561	1103.56	848.409	738.936
19.5263	1126.68	781.384	876.226	1104.22	850.192	739.383
19.5688	1128.6	782.727	878.97	1103.04	852.373	740.376
19.6111	1128.76	784.492	879.867	1102.74	853.256	740.653
19.6536	1131.54	785.826	880.77	1105.23	853.618	742.449
19.6961	1133.45	786.955	884.812	1107.68	855.296	744.809
19.7388	1136.35	788.778	886.975	1107.36	855.388	746.379
19.781	1138.97	788.655	888.825	1105.46	855.133	747.257
19.8233	1141.54	790.542	890.624	1104.77	856.3	748.499
19.8657	1142.5	792.762	892.471	1102.96	859.658	750.388
19.9078	1145.81	793.27	894.978	1102.09	860.943	751.311
19.95	1150.64	795.638	896.934	1103.83	863.305	751.355
19.9928	1155.19	797.533	900.397	1104.55	864.853	752.512
20.0349	1156.46	798.309	903.527	1108.02	865.982	752.875
20.0771	1158.24	799.52	906.629	1109.79	868.464	755.631
20.1195	1161.74	802.083	911.243	1109.61	869.082	757.463
20.1618	1168.57	804.815	916.11	1110.39	869.55	759.702
20.204	1172.55	806.987	920.5	1113.45	869.648	760.321
20.2464	1174.54	808.166	923.725	1114.99	871.686	762.126
20.2886	1178.7	808.807	926.553	1117.73	874.184	763.75
20.3308	1182.22	810.034	930.412	1119.23	876.551	765.249
20.373	1186.98	811.565	934.151	1124.41	878.406	767.732
20.4152	1190.47	814.629	938.102	1127.95	879.579	768.557
20.4579	1194.44	817.007	941.2	1132.31	881.85	770.668
20.5002	1197.66	819.951	945.786	1136.88	883.477	770.199
20.5425	1199.33	823.111	949.272	1142.53	883.783	771.434
20.5846	1200.33	826.652	952.753	1146.77	886.195	771.51
20.6271	1203.7	829.649	954.929	1149.46	887.529	772.833
20.6698	1208.54	832.907	956.015	1151.66	889.259	772.963
20.712	1213.85	835.621	957.535	1154.46	891.854	774.167
20.7547	1215.05	837.464	959.405	1155.67	895.971	773.747
20.7969	1216.51	838.671	961.335	1156.87	898.453	773.639
20.8392	1220.22	840.582	963.604	1160.3	902.137	774.619
20.8814	1224.23	843.674	964.574	1162.09	905.257	775.62
20.9239	1228.65	846.806	965.601	1164.87	908.077	777.019
20.9666	1227.74	849.893	968.293	1165.58	909.879	777.449
21.0092	1229.32	852.239	970.927	1168.09	912.338	778.279
21.0515	1229.17	854.317	975.565	1170.14	915.475	778.776
21.0939	1231.04	857.099	981.89	1169.62	920.388	779.607
21.1361	1231.57	861.05	986.211	1170.03	924.511	779.985
21.1786	1232.99	864.182	990.923	1170.06	928.575	781.691
21.2209	1235.25	867.02	994.852	1169.54	932.198	783.053
21.2634	1239.4	869.206	1000.19	1170.73	934.569	784.285
21.3057	1241.41	871.303	1004.89	1171.86	937.108	785.215
21.3482	1241.58	873.058	1008.42	1171.71	941.279	785.844
21.3909	1245.21	875.997	1013.4	1174.04	943.609	787.945
21.4335	1249.92	879.673	1016.74	1175.49	946.918	790.547
21.4758	1254.93	882.65	1018.1	1179.28	948.004	792.067
21.518	1256.47	884.976	1019.59	1182.4	950.148	793.653
21.5603	1261.57	887.394	1022.05	1184.19	953.078	795.21
21.6028	1265.77	888.234	1025.56	1185.91	954.351	795.469
21.6452	1268.73	890.879	1029.97	1188.15	956.72	796.809
21.6875	1269.1	893.173	1034.19	1189.1	958.165	796.644
21.7299	1270.68	896.177	1035.41	1189.86	959.267	796.698
21.7722	1274.73	898.743	1037.79	1191.73	961.931	797.013
21.8145	1279.2	900.598	1041.57	1192.94	964.903	796.913
21.8568	1279.06	902.815	1043.21	1194.86	967.96	796.436
21.8993	1280.83	906.227	1043.59	1200.16	971.831	798.104
21.9419	1283.7	909.379	1044.9	1202.52	973.824	800.012
21.9842	1282.27	911.593	1046.28	1204.88	975.201	802.163
22.0264	1283.65	912.251	1047.12	1207.26	977.903	804.315
22.0687	1286.47	914.213	1049.9	1208.55	979.208	805.978
22.111	1287.98	915.328	1053.28	1209.56	979.995	808.168
22.1534	1289.79	916.301	1056.39	1212.17	981.548	809.199
22.1955	1292.66	918.174	1059.61	1213.12	983.843	810.349
22.2378	1296.83	919.635	1061.92	1216.37	986.422	811.489
22.2799	1299.79	920.479	1063.71	1217.86	989.565	814.594
22.3224	1302.22	921.733	1068.29	1218.47	990.663	815.505
22.3653	1301.59	923.113	1072.14	1218.59	991.567	816.737
22.4078	1303	924.443	1075.88	1219.56	992.336	816.355
22.4505	1306.96	926.864	1078.46	1222.41	991.986	816.024
22.4931	1311.59	929.424	1080.87	1222.44	992.155	816.804
22.5358	1314.83	930.534	1086.27	1226.16	992.423	817.787
22.5784	1314.37	931.654	1089.99	1227.46	996.628	818.159
22.6205	1314.68	934.886	1095.02	1227.16	998.924	818.787
22.6627	1314.23	939.028	1099.06	1226.7	1002.07	820.041
22.7053	1317.22	942.951	1100.62	1229.93	1004.05	821.14
22.7477	1321.26	943.98	1104.47	1230.93	1005.44	823.523
22.7902	1323.03	947.15	1106.9	1230.89	1008.32	825.392
22.8327	1325.75	948.412	1109.33	1232.04	1012.88	827.78
22.8751	1328.25	950.635	1111.24	1231.57	1017.28	830.486
22.9172	1332.98	952.522	1114.8	1232.98	1021.15	832.759
22.9597	1337.35	954.434	1116.67	1232.69	1023.12	836.642
23.0022	1340.06	955.797	1118.57	1235.8	1024.12	838.991
23.0446	1342.39	956.836	1120.56	1237.91	1023.84	840.779
23.0867	1343.9	959.523	1119.21	1239.89	1026.18	841.593
23.1292	1345.26	961.924	1121.58	1245.69	1029.12	843.073
23.1716	1346.32	964.973	1124.53	1246.7	1032.46	844.427
23.214	1347.55	968.064	1127.86	1250.44	1035.46	846.462
23.2562	1350.92	971.999	1130.31	1254.09	1037.49	848.034
23.2987	1352.08	975.024	1133.39	1255.46	1039.28	850.174
23.3411	1353.22	979.236	1136.86	1258.8	1041.12	850.368
23.3833	1353.98	983.087	1141.19	1260.58	1042.32	851.221
23.4258	1352.84	986.437	1145.03	1261.2	1043.92	852.342
23.4679	1352.86	989.092	1150.11	1264.35	1045.74	853.93
23.5101	1354.98	993.784	1154.44	1266.56	1047.62	854.829
23.5526	1355.93	996.872	1157.48	1268.94	1051.64	854.046
23.5948	1355.86	998.982	1159.16	1271.92	1054.96	854.528
23.6373	1356.81	1003.61	1163.65	1271.47	1055.97	855.766
23.6794	1358.5	1007.75	1166.05	1270.69	1059.91	855.588
23.7215	1361.66	1009.37	1168.97	1270.88	1061.35	855.774
23.7637	1363.32	1014.24	1170.56	1273.94	1065.8	857.058
23.8062	1364.58	1017.97	1171.73	1275.62	1066.37	859.681
23.8484	1368.61	1019.8	1175.02	1273.57	1069.52	861.208
23.8905	1371.13	1021.71	1180.3	1273.96	1071.08	863.005
23.9327	1371.43	1024.04	1183.75	1276.33	1073.12	864.052
23.975	1369.14	1027.27	1188.09	1279.45	1074.6	864.749
24.0172	1369.78	1029.84	1194.25	1283.97	1077.67	865.302
24.0595	1368.54	1031.71	1201.63	1286.24	1079.37	866.183
24.1019	1370.23	1032.97	1208.47	1288.8	1080.97	868.81
24.1441	1370.51	1035.97	1215.7	1291.72	1083.67	870.383
24.1865	1372.67	1039.63	1220.91	1295.51	1084.69	871.207
24.2286	1374.89	1041.32	1227.92	1297.46	1083.12	872.69
24.2707	1377.4	1042.26	1233.54	1302.2	1081.67	873.912
24.313	1379.15	1044.61	1238.95	1307.08	1081.79	876.784
24.3553	1380.92	1047.91	1242.07	1309.45	1081.14	878.775
24.3974	1384.94	1051.91	1246.85	1311.56	1083.02	880.618
24.4399	1388.14	1054.13	1249.22	1313.99	1082.78	881.132
24.482	1390.89	1056.11	1254.38	1317.14	1080.99	881.033
24.5242	1393.81	1058.95	1259.74	1319.88	1082.46	882.333
24.5667	1397.39	1060.23	1265.1	1317.88	1081.44	885.834
24.6089	1401.19	1062.36	1270.61	1318.7	1082.29	886.897
24.6514	1405.52	1062.07	1276.61	1321.14	1083.1	888.268
24.6935	1406.08	1062.92	1286.26	1320.52	1083.18	890.864
24.7359	1407.01	1064.82	1294.11	1323.98	1083.99	892.267
24.7784	1408.51	1066	1304.31	1326.2	1084.26	893.363
24.8208	1414.82	1066.24	1309.43	1326.52	1082.23	893.753
24.8634	1422.37	1068.28	1313	1328.54	1082.93	896.932
24.9056	1429.99	1070.08	1318.01	1330.88	1085.01	897.034
24.948	1434.28	1071.88	1324.65	1334.77	1087.69	898.063
24.9905	1435.37	1074.82	1329.99	1334.05	1091.87	897.176
25.033	1438.87	1074.82	1337.55	1335.44	1095.26	897.305
25.0752	1442.06	1076.39	1342.58	1337.04	1098.27	896.116
25.1176	1446.63	1079.39	1348.5	1342.44	1101.91	895.73
25.1598	1450.3	1081	1351.69	1347.67	1102.67	897.144
25.2021	1453.59	1080.53	1351.48	1349.06	1101.95	896.629
25.2443	1457.56	1085.34	1353.97	1352.5	1104.76	896.306
25.2865	1459.02	1091.03	1355.46	1355.07	1108.96	897.771
25.3288	1461.27	1095.1	1359.34	1355.48	1110.12	897.408
25.3713	1461.68	1095.86	1363.77	1355.34	1109.87	897.368
25.4137	1464.86	1101.12	1368.47	1357.53	1108.78	897.816
25.456	1467.91	1104.36	1373.33	1358.45	1107.87	899.523
25.4984	1467.71	1107.91	1376.09	1362.76	1107.61	899.982
25.5408	1471.92	1109.89	1382.46	1363.63	1107.12	902.405
25.5832	1475.35	1112.97	1385.17	1363.31	1105.53	902.474
25.6254	1482.29	1114.66	1387.8	1365.38	1106.93	903.538
25.6676	1487.75	1115.4	1390.24	1367.79	1106.16	906.805
25.7097	1492.72	1116.57	1394.39	1369.02	1105.07	909.952
25.7522	1495.34	1120.15	1397.46	1367.85	1107.42	912.443
25.7944	1500.86	1122.71	1400.27	1370.88	1111.96	915.863
25.8367	1508.77	1123.43	1404.06	1372.21	1116.22	916.786
25.8792	1514.86	1127.25	1407.44	1375.55	1116.7	921.456
25.9216	1518.79	1130.65	1411.76	1377.8	1120.11	923.506
25.9638	1522.92	1133.16	1416.76	1378.59	1123.03	926.629
26.0059	1527.36	1132.64	1418.18	1379.89	1126.25	930.002
26.048	1532.18	1135.79	1421.87	1385.66	1125.72	931.771
26.0905	1537.64	1136.44	1425.83	1384.98	1125.57	934.81
26.1326	1540.54	1137.97	1430.87	1385.09	1125.9	936.158
26.1754	1539.1	1139.08	1437.5	1386.01	1127.71	936.676
26.218	1541.34	1141.95	1445.35	1388.3	1131.13	937.764
26.2607	1548.91	1145.17	1451.17	1387.62	1131.15	939.611
26.3028	1553.73	1145.28	1459.77	1386.93	1132.84	940.327
26.3458	1557	1145.37	1468.25	1385.48	1134.68	942.49
26.3879	1556.54	1145.29	1469.44	1386.84	1136.84	943.249
26.4301	1556.78	1147.04	1477.33	1390.67	1141.44	945.129
26.4722	1559.01	1150.65	1486.27	1390.14	1144.3	945.685
26.5143	1562.9	1154.86	1494.52	1394.13	1144.96	946.993
26.5567	1566.98	1157.81	1499.63	1395.14	1144.3	950.587
26.5989	1570.9	1160.22	1506.92	1398.77	1146.41	952.231
26.6412	1579	1162.68	1511.33	1400.52	1146.34	952.695
26.6841	1582.95	1167.11	1514.25	1400.19	1151.16	954.461
26.7265	1585.75	1170.25	1520.26	1400.73	1153.81	955.857
26.7688	1585.2	1172.22	1526.09	1404.57	1156.42	957.822
26.8112	1586.07	1175.92	1529.42	1406.92	1159.68	959.648
26.8533	1590.38	1179.88	1537.74	1406.89	1165.59	960.459
26.8954	1597.24	1180.98	1546.23	1410.33	1168.73	961.135
26.9379	1601.15	1181.67	1552.01	1411.66	1171.4	960.489
26.9802	1606.2	1183.4	1559.55	1415.77	1174.42	960.525
27.0226	1609.5	1185.78	1567.49	1416.64	1180.23	960.994
27.0652	1612.47	1186.33	1574.93	1420.63	1183.29	961.64
27.1075	1612.93	1190.09	1580.83	1420.7	1185.58	961.743
27.1502	1615.18	1191.58	1592.57	1422.03	1189.4	962.657
27.1932	1621.35	1194.95	1596.63	1419.98	1191.85	963.258
27.2356	1627.23	1196.74	1602.69	1423.27	1194.71	964.711
27.2789	1632.4	1199.57	1606.87	1425.41	1194.12	965.466
27.3214	1640.16	1203.06	1610.25	1428.46	1193.31	966.739
27.3642	1644.32	1205.79	1613.35	1429.68	1194.46	967.278
27.4075	1644.29	1208.98	1614.8	1433.86	1197.34	968.173
27.4503	1642.85	1211.67	1619.68	1433.12	1198.35	969.033
27.4931	1645.71	1217.87	1629.04	1434.84	1199.73	967.736
27.5355	1652.52	1221.22	1627.88	1438.29	1202	967.084
27.5784	1659.43	1223.02	1628.75	1442.13	1204.66	968.013
27.6211	1662.68	1223.66	1630.64	1441.85	1206.26	967.118
27.6635	1666.45	1225	1633.94	1443.23	1207.75	966.335
27.706	1671.35	1226.46	1636.02	1447.34	1211.22	965.683
27.7491	1679.27	1230.93	1641.99	1448.57	1214.6	967.797
27.7915	1686.6	1232.54	1648.58	1452.77	1214.26	967.103
27.834	1693.66	1234.35	1653.27	1451.26	1216.56	968.054
27.8765	1698.64	1235.16	1654.43	1454.67	1221.98	967.793
27.9187	1701.07	1236.81	1652.69	1454.88	1226.44	967.567
27.9611	1706.72	1239.59	1657.47	1455.81	1228.71	968.377
28.0033	1709.34	1241.96	1663.81	1456.18	1232.91	970.943
28.0455	1707.44	1245.08	1668.58	1454.58	1233.58	975.375
28.0879	1707.54	1246.85	1673.85	1455.66	1235.94	978.495
28.1301	1710.82	1247.86	1678.75	1456.25	1234.67	981.031
28.1723	1714.73	1249.21	1685.46	1458.31	1235.33	982.828
28.2146	1714.94	1253.51	1690.79	1458.71	1239.15	985.229
28.2568	1716.91	1259.33	1694.94	1456.47	1238.72	985.553
28.2989	1719.77	1261.21	1698.22	1458.61	1237.09	988.369
28.3413	1725.05	1266.65	1705.53	1463.13	1239.11	990.625
28.3838	1728.46	1271.53	1712.12	1464.05	1241.38	992.85
28.4262	1732.65	1276.11	1718.68	1460.3	1241.37	992.53
28.4687	1734.27	1275.5	1725.1	1462.26	1242.33	993.827
28.5111	1736.52	1275.25	1736	1465.2	1246.39	996.029
28.5535	1738.55	1275.71	1743.87	1468.82	1248.61	998.283
28.596	1746.54	1274.38	1753.82	1471.13	1248.77	998.608
28.6384	1751.55	1274.33	1758.88	1473.17	1252.34	998.409
28.6811	1756.31	1276.66	1765.32	1474.33	1254.2	997.175
28.7235	1758.61	1282.12	1768.05	1476.75	1253.72	997.821
28.7657	1763.97	1283.97	1776.39	1480.55	1255.72	995.748
28.8081	1767.33	1285.61	1781.27	1481.13	1259.59	996.385
28.8504	1772.82	1288.26	1790.19	1482.11	1260.94	996.06
28.8929	1778.8	1290.41	1795.85	1484.3	1264.67	995.273
28.9351	1783.56	1295.32	1802.29	1483.78	1266.14	993.381
28.9772	1792.04	1299.47	1807.46	1482.33	1267.91	994.367
29.0193	1799.69	1306.19	1813.62	1484.47	1271.55	994.832
29.0615	1804.94	1311.86	1819.13	1486.78	1274.69	995.153
29.1039	1810.15	1315.93	1821.02	1490.73	1278.45	994.193
29.146	1813.94	1319.64	1827.08	1494.09	1278.52	994.516
29.1884	1815.53	1323.92	1831.9	1496.97	1277.69	995.857
29.2305	1819.38	1328.88	1842.17	1495.76	1281.16	996.967
29.273	1825.81	1335.87	1843.18	1494.88	1281.95	999.13
29.3154	1828.08	1343.6	1849.26	1494.17	1283.48	1001.87
29.3575	1830.06	1349.64	1857.11	1496.03	1286.77	1005.62
29.3999	1831.97	1353.13	1863.62	1502.02	1292.11	1006.61
29.4424	1836.62	1358.57	1869.18	1504.95	1293.34	1008.78
29.4844	1842.52	1364.33	1870.99	1507.11	1294.23	1012.22
29.5268	1847.91	1369.67	1876.49	1508.18	1297.63	1015.55
29.5689	1852.49	1372.06	1881.72	1511.15	1302.72	1018.62
29.6115	1858.53	1376.3	1887.33	1511.74	1305.75	1021.82
29.6541	1861.53	1381.56	1889.54	1510.49	1306.82	1025.05
29.6968	1866.47	1386.46	1892.23	1511.83	1310.04	1028.28
29.7397	1869.28	1390.97	1892.98	1512.09	1311.12	1029.3
29.7822	1880.5	1394.5	1893.88	1513.41	1316.04	1032.17
29.8243	1890.98	1397.78	1899.78	1513.68	1318.22	1033.06
29.8666	1900.31	1402.49	1901.79	1516.16	1320.38	1034.56
29.9088	1906.61	1406.13	1906.72	1520.27	1322.06	1036.71
29.9512	1909.97	1406.96	1909.82	1526.42	1325.43	1040
29.9937	1910.84	1411.49	1914.3	1524.72	1329.6	1042.58
30.0359	1914.25	1413.97	1923.73	1527.77	1332.33	1044.56
30.0784	1916.99	1415.84	1929.98	1527.06	1333.51	1046.48
30.1208	1923.93	1416.52	1937.47	1531.99	1336.23	1048.46
30.1637	1929.99	1417.1	1943.4	1534.65	1339.32	1051.86
30.2062	1934.4	1422.37	1945.72	1532.36	1339.32	1055.68
30.2483	1936.54	1426.81	1952.87	1532.11	1338.52	1058.14
30.2908	1939.96	1430.2	1956.36	1535.47	1339.32	1060.97
30.3331	1944.84	1436.11	1958.82	1536.04	1341	1064.9
30.3755	1948.33	1442.4	1966.82	1535.57	1338.25	1067.17
30.4177	1953.56	1445.34	1971.99	1537.17	1340.93	1070.07
30.4602	1957.92	1449.79	1973.23	1536.22	1342.01	1073.49
30.5027	1961.12	1453.1	1974.56	1535.39	1343.84	1076.44
30.5454	1965.9	1456.36	1976.65	1540.86	1346.54	1078.53
30.5876	1970.37	1460.35	1980.42	1542.77	1348.59	1079.7
30.63	1982.37	1464.94	1980.54	1549.29	1348.33	1081.89
30.6729	1990.71	1467.94	1987.35	1550.19	1349.98	1082.95
30.7151	1997.91	1474.64	1993.41	1548.07	1350	1083.66
30.7574	2003.53	1478.65	1999.74	1547.31	1353.14	1085.28
30.7996	2011.83	1486.63	2002.06	1551.01	1356.65	1087.38
30.8421	2018.95	1491.06	2003.91	1550.6	1360.33	1087.46
30.8843	2028.21	1493.87	2006.41	1551.4	1366.45	1088.96
30.9268	2031.21	1497.79	2010.51	1557.83	1371.17	1089
30.9689	2038.57	1501.83	2013.19	1559.01	1372.29	1092.55
31.0111	2042.98	1502.2	2022.48	1563.31	1372	1095.95
31.0537	2050.88	1508.59	2028.55	1562.06	1371.95	1097.86
31.0961	2057.01	1517.44	2032.7	1566.45	1373.1	1100.09
31.1386	2067.78	1523.58	2034.65	1574.01	1377.2	1102.11
31.1808	2076.51	1531.28	2040.96	1580.35	1379.9	1103.9
31.223	2086.33	1538.83	2048.69	1581.04	1380.49	1106.55
31.2657	2102.27	1543.54	2056.91	1582.21	1383.35	1110.06
31.308	2111.16	1547.9	2065.03	1584.95	1383.53	1112.18
31.3502	2125.23	1554.12	2068.36	1584.64	1386.16	1113.43
31.3923	2135.35	1558.43	2080.44	1590.92	1387.61	1116.29
31.4351	2147.24	1562.89	2086.22	1590.93	1391.31	1119.05
31.4775	2154.3	1569.04	2096.43	1593.54	1392.8	1121.81
31.5206	2159.19	1573.94	2103.02	1592.78	1394.81	1123.85
31.5633	2166.8	1579.28	2113.56	1600.21	1396.54	1125.35
31.6055	2169.31	1584.47	2116.43	1607.23	1399.73	1128.45
31.6481	2176.47	1591.2	2125.44	1610.94	1401.59	1130.1
31.6906	2177.71	1597.66	2129.56	1615.34	1402.99	1130.3
31.7328	2182.48	1599.55	2134.16	1618.83	1404.95	1133.12
31.7754	2182.72	1601.11	2137.02	1624.65	1405.42	1134.77
31.8179	2181.09	1607.47	2144.52	1625.66	1405.34	1137.69
31.8607	2183.68	1611.96	2147.03	1630.6	1404.89	1138.71
31.9032	2184.54	1618.49	2151.26	1635.99	1404.8	1138.86
31.946	2185.2	1626.47	2156.29	1642.32	1407.69	1143.78
31.9884	2187.56	1632.04	2162.07	1648.82	1409.91	1144.31
32.0309	2194.22	1638.1	2162.57	1646.17	1415.65	1146.12
32.0737	2197.29	1643.57	2164.36	1651.61	1420.12	1149.25
32.1159	2194.69	1644.94	2168.96	1653.75	1422.29	1151.4
32.1584	2195.67	1650.49	2173.78	1658.51	1427.56	1154.58
32.2009	2195.96	1650.43	2181.59	1662.07	1429.53	1157.33
32.2433	2200.07	1655.48	2189.86	1667.21	1430.11	1160.86
32.2862	2205.82	1659.24	2198.97	1667.24	1431.24	1165.28
32.329	2206.71	1660.78	2209.27	1670.1	1434.12	1165.52
32.3714	2210.14	1668.93	2219.05	1674.3	1435.83	1166.16
32.4139	2214.98	1675.54	2230.41	1681.15	1440.27	1165.67
32.4567	2222.67	1680.67	2235.87	1688.94	1442.14	1169.41
32.4993	2223.04	1688	2244.25	1691.12	1444.74	1169.21
32.5422	2226.95	1695.24	2253.36	1699.96	1449.44	1170.83
32.585	2230.66	1706.16	2258.14	1703.97	1452.95	1174.97
32.6273	2233.59	1715.41	2259.99	1708.32	1454.74	1179.12
32.6698	2234.99	1720.25	2266.81	1714.88	1455.13	1180.79
32.7125	2234.09	1723.56	2265.79	1718.24	1458.61	1182.97
32.755	2233.75	1730.04	2272.35	1725.44	1462.11	1182.57
32.7972	2236.06	1736.1	2277.19	1729.1	1460.94	1184.4
32.8397	2240.11	1746.7	2278.25	1731.09	1463.17	1187.82
32.8825	2244.3	1757.39	2286.82	1739.4	1464.18	1187.33
32.9247	2249.73	1762.54	2290.41	1740.85	1463	1191.14
32.9669	2256.99	1768.56	2296.08	1747.02	1461.18	1195.31
33.0093	2270.03	1774.29	2306.39	1755.07	1456.26	1196
33.0516	2282.58	1776.7	2312.37	1759.99	1455.04	1200.62
33.0939	2286.09	1781.47	2314.57	1762.34	1460.12	1202.31
33.1364	2294.1	1781.82	2321.83	1768.52	1466.3	1204.06
33.1787	2302.13	1782.73	2329.03	1770.98	1464.28	1205.95
33.2211	2312.14	1779.19	2336.66	1773.91	1462.4	1209.94
33.2633	2320.18	1782.52	2337.65	1781.75	1463.93	1210.09
33.3055	2333.26	1784.99	2340.6	1786.7	1466.99	1210.83
33.3481	2340.89	1784.36	2344.67	1790.92	1473.03	1213.73
33.3904	2341.2	1787.98	2348.43	1794.47	1479.45	1217.08
33.4329	2359.1	1792.83	2350.97	1800.62	1485.15	1217.08
33.4751	2365.41	1796.15	2360.12	1802.05	1488.85	1217.68
33.5175	2370.66	1801.29	2365.07	1807.6	1493.79	1217.08
33.5597	2374.99	1809.36	2367.38	1807.02	1495.69	1214.88
33.6025	2382.98	1815.46	2376.43	1808.17	1500.05	1216.38
33.6451	2391.28	1817.26	2377.97	1810.46	1506.53	1217.63
33.688	2401.31	1824.28	2380.43	1814.06	1512.77	1222.53
33.7302	2410.33	1829.79	2386.82	1812.22	1518.7	1225.74
33.7725	2420.52	1834.11	2387.91	1812.66	1521.55	1228.44
33.8151	2432.16	1837.76	2393.24	1814.29	1527.92	1231.71
33.8578	2445.59	1844.17	2401.08	1816.24	1532.99	1232.11
33.9005	2452.6	1848.73	2402.14	1823.23	1534.09	1234.92
33.9432	2461.45	1855.33	2410.25	1830.9	1535.37	1239.6
33.9855	2464.26	1861.71	2414.97	1834.03	1538.3	1243.62
34.028	2476.25	1867.6	2416.76	1839.1	1540.73	1241.57
34.0703	2479.88	1874.38	2418.91	1846.33	1542.99	1245.9
34.1131	2488.8	1883.71	2423.06	1846.08	1546.01	1248.22
34.1557	2495.35	1888.28	2428.33	1846.45	1549.92	1252.41
34.1981	2500.87	1894.24	2428.81	1850.48	1555.69	1256.4
34.2403	2506.02	1904.06	2431.35	1854.95	1557.82	1259.53
34.2832	2512.62	1910.66	2435.12	1864.67	1562.68	1263.68
34.3254	2519.04	1920.59	2437.19	1868.65	1565.94	1265.01
34.3677	2528.71	1928.24	2445.58	1869.68	1568.92	1267.51
34.4099	2533.21	1936.06	2453.34	1875.05	1573.58	1269.33
34.4522	2531.04	1940.45	2457.48	1879.22	1579.13	1268.11
34.495	2533.61	1947.78	2460.65	1883.85	1582.78	1269.69
34.5375	2535.37	1949.67	2462.44	1888.09	1583.09	1269.79
34.5803	2540.18	1955.55	2470.57	1889.97	1586.45	1272.02
34.6226	2542.3	1960.18	2469.2	1894.4	1589.4	1277.77
34.6649	2547.71	1964.8	2470.33	1893.94	1589.39	1280.63
34.7071	2550.76	1966.69	2469.53	1896.95	1593.01	1283.75
34.7494	2551.8	1971.56	2469.95	1900.83	1597.41	1286.91
34.7917	2553.22	1975.24	2466.7	1903.81	1600.14	1286.92
34.8338	2553.18	1976.82	2470.61	1905.12	1605.81	1288.45
34.8761	2556.54	1979.98	2471.8	1910.74	1606.29	1293.67
34.9184	2559.54	1980.74	2469.79	1920.83	1607.92	1301.87
34.9607	2565.26	1982.72	2471.9	1927.92	1608.64	1305.52
35.0033	2570.57	1988.01	2478.55	1936.59	1611.72	1310.45
35.0459	2583.31	1991.38	2483.36	1941.99	1613.75	1311.54
35.0881	2591.88	1994.64	2482.57	1945.11	1617.1	1315.46
35.1304	2602.25	1998.24	2485.05	1944.96	1622.42	1320.46
35.1727	2603.42	2000.94	2491.97	1947.97	1623.32	1324.74
35.215	2610.51	2006.72	2493.52	1951.3	1624.99	1328.27
35.2572	2617.43	2013.7	2497.21	1950.13	1629.08	1331.58
35.2995	2631.96	2019.69	2508.37	1955.71	1628.61	1335.26
35.3418	2639.85	2022.52	2515.21	1955.94	1630.21	1337.75
35.384	2642.87	2024.08	2519.45	1959.96	1631.95	1345.92
35.4268	2649.06	2028.2	2526.06	1957.69	1635.09	1350.37
35.469	2653.47	2030.37	2523.82	1958.31	1640.33	1354.14
35.5116	2662.49	2033.64	2525.32	1964.19	1646.18	1358.98
35.5542	2666.7	2038.37	2525.95	1967.83	1650.02	1360.42
35.5964	2671.46	2041.91	2529.1	1970.08	1649.13	1361.73
35.6387	2670.27	2047.84	2532.77	1969.19	1651.07	1363.02
35.681	2679.99	2052.73	2536.32	1974.37	1652.14	1363.74
35.7233	2689.51	2053.49	2535.76	1975.88	1657.59	1365.43
35.7656	2697.99	2057.47	2538.96	1975.9	1658.86	1367.55
35.8082	2697.37	2061.32	2537.07	1983.39	1658.4	1368.5
35.8505	2702.47	2067.55	2534.05	1992.64	1662.7	1373.5
35.8928	2703.7	2068.63	2533.5	2000.21	1663.99	1377.05
35.9351	2708.99	2074.78	2528.45	2002.49	1668.29	1379.35
35.9774	2715.9	2079.42	2522.82	2005.56	1666.71	1384.38
36.0199	2712.83	2084.4	2526.83	2004.59	1672.93	1387.12
36.0625	2713.82	2091.12	2527.07	2007.66	1674.48	1387.35
36.105	2713.82	2097.85	2524.3	2010.44	1678.16	1390.75
36.1472	2721.37	2107.18	2526.84	2014.09	1681.22	1390.45
36.1895	2729.53	2113.4	2530.98	2018.28	1683.03	1392.94
36.2318	2733.09	2121.49	2542.01	2019.64	1689.32	1390.91
36.2741	2737.9	2124.41	2556.8	2023.19	1694.52	1393.13
36.3167	2739.71	2129.79	2561.98	2021.51	1696.64	1390.38
36.3591	2745.34	2137.91	2568.57	2026.42	1701.09	1389.74
36.4015	2742.64	2142.28	2572.23	2028.68	1702.48	1390.14
36.4445	2746.7	2147.88	2575.67	2034.1	1708.95	1390.34
36.4875	2753.43	2154.95	2581.53	2034.55	1711.39	1394.45
36.5297	2763.19	2163.35	2582.76	2033.24	1717.58	1395.28
36.572	2767.9	2165.99	2586.2	2035.11	1718.58	1398.02
36.6146	2775.47	2168	2585.96	2040.57	1724.6	1402.59
36.657	2781.85	2172.51	2588.67	2041.94	1730.22	1410.51
36.6996	2789.87	2170.95	2589.57	2040.86	1736.39	1413.07
36.7418	2794.3	2171.19	2592.15	2044.29	1742.58	1415.84
36.784	2794.56	2171.3	2593.75	2045.87	1742.88	1420.06
36.8264	2798.65	2175.09	2594.35	2048.44	1740.48	1422.66
36.8688	2805.79	2181.35	2596.32	2047.47	1746.11	1425.39
36.9114	2816.1	2182.26	2599.23	2050.63	1751.97	1428.82
36.9537	2822.68	2186.62	2602.22	2052.84	1757.95	1427.27
36.996	2826.35	2192.26	2604.97	2054.01	1759.26	1432.15
37.0382	2830.02	2195.81	2606.37	2054.82	1766.31	1429.3
37.0807	2833.85	2203.38	2607.93	2061.4	1765.59	1425.83
37.1231	2837.27	2206.08	2609.78	2062.1	1767.45	1423.55
37.1656	2845.44	2208.96	2618.54	2061.84	1775.2	1430.3
37.2079	2855.08	2218.59	2617.27	2066.6	1775.73	1431.09
37.2505	2858.15	2215.01	2617.05	2069.37	1782.2	1434.07
37.293	2861.84	2217.58	2620.55	2070.47	1785.08	1437.15
37.3351	2870.71	2222.8	2618.15	2075.04	1785.91	1435.74
37.3776	2870.82	2225.68	2616.98	2077.06	1785.05	1439.93
37.4199	2873.85	2230.4	2621.34	2077.62	1787.42	1440.12
37.4623	2881.41	2232.79	2620.11	2080.86	1790.82	1443.37
37.5048	2886.87	2238.33	2616.37	2084.65	1790.8	1447.88
37.5471	2891.18	2241.36	2620.26	2078.63	1793.77	1453.39
37.5893	2892.2	2246.6	2621.07	2084.62	1796.58	1457.7
37.6316	2900.09	2247.03	2618.22	2085.92	1799.22	1460.76
37.674	2890.56	2244.1	2618.63	2096.21	1798.68	1460.87
37.7161	2892.4	2246.38	2616.59	2099.35	1795.98	1462.64
37.7585	2897.84	2255.36	2615.89	2100.32	1793.69	1464.14
37.8007	2904.42	2259.7	2612	2102.83	1797.05	1469.78
37.8429	2910.34	2264.66	2612.8	2105.52	1797.93	1474.43
37.8851	2914.01	2270.78	2608.17	2107.54	1807.27	1479.13
37.9277	2920.06	2269.65	2613.85	2111.85	1812.24	1489.03
37.97	2919.72	2272.9	2613.25	2114.81	1817.18	1492.11
38.0123	2916.65	2272.86	2615.65	2116.74	1815.7	1496.3
38.0545	2910.36	2274.73	2615.95	2120.02	1814.97	1495.82
38.0972	2910.01	2277.52	2620.68	2124.81	1819.34	1499.74
38.1398	2918.71	2283.03	2623.32	2128.95	1826.63	1499.04
38.1824	2927.09	2286.65	2626.09	2132.05	1831.62	1497.09
38.2246	2932.26	2287.08	2629.54	2134.94	1836.67	1498.72
38.2669	2933.58	2297.64	2625.64	2140.84	1837.54	1503.17
38.3093	2939.25	2300	2629.96	2146.79	1847.36	1505.44
38.3516	2943.15	2308.34	2635.82	2140.68	1850.33	1511.67
38.3939	2943.21	2319.28	2638.21	2143.32	1851.42	1512.31
38.4364	2940.62	2323.8	2641.3	2145.03	1856.89	1508.05
38.479	2946.23	2329.86	2642.69	2142.48	1861.81	1505.6
38.5215	2952.42	2339.06	2650.42	2146.42	1864.68	1500.88
38.5639	2953.18	2349.96	2652.47	2149.51	1868.65	1501.08
38.6062	2958.79	2351.38	2653.26	2149.42	1868.72	1508.41
38.6488	2960.76	2360.95	2657.55	2151.49	1871.79	1514.17
38.6911	2967.74	2364.57	2661.26	2151.04	1871.76	1518.98
38.7334	2970.25	2368.89	2669.69	2149.91	1871.99	1520.79
38.7756	2974.51	2375.94	2670.32	2150.91	1873.16	1525.95
38.8182	2978.85	2379.8	2674.07	2149.18	1874.3	1524.04
38.8607	2982.69	2383.14	2673.01	2152.74	1874.8	1526.3
38.9029	2989.84	2393.46	2677.61	2163.93	1872.84	1527.14
38.9452	2987.26	2399.66	2682.53	2160.72	1871.42	1524.09
38.9875	2985.25	2398.04	2685.23	2162.97	1872.71	1528.74
39.0297	2988.92	2399.31	2685.38	2168.46	1871.58	1533.2
39.0719	2989.84	2399.31	2687.32	2164.16	1872.69	1531.55
39.1142	2989.39	2411.34	2690.23	2165.94	1866.88	1535.24
39.1564	2997.35	2414.47	2696.93	2172.26	1862.55	1544.76
39.1986	3000.32	2417.01	2695.68	2178.45	1861.85	1549.15
39.241	3008.82	2424.52	2700.39	2176.5	1865.53	1550.31
39.2839	3012.98	2420.73	2704.19	2180.6	1869.94	1550.82
39.3261	3019.21	2429.25	2713.43	2184.06	1866.42	1549.22
39.3683	3025.7	2428.59	2717.72	2185.96	1861.25	1553.83
39.4109	3026.2	2434.43	2718.99	2191.76	1866.16	1559.19
39.4534	3025.83	2434.41	2725.48	2193.11	1862.51	1561.93
39.4956	3033.84	2438.59	2729.02	2201.19	1868.52	1561.34
39.5382	3038.04	2437.48	2730.23	2199.05	1865.69	1565.58
39.5808	3042.28	2439.26	2730.58	2201.54	1871.16	1565.69
39.6233	3047.74	2437.82	2738.5	2200.2	1871.25	1571.98
39.6655	3053.73	2446.01	2742.16	2207.07	1873.53	1571.52
39.7082	3055.13	2450.43	2747.44	2211.09	1878.79	1568.81
39.7506	3056.78	2453.85	2753.11	2218.99	1882.89	1566.72
39.7927	3057.79	2461.79	2755.2	2219.14	1887.41	1565.33
39.835	3059.46	2464.9	2756.15	2219.5	1885.13	1563.79
39.8771	3056.14	2468.22	2761.37	2219.09	1892.16	1566.41
39.9195	3055.65	2472.29	2764.03	2220.06	1896.18	1567.7
39.9617	3062.26	2479.91	2764.76	2221.16	1897.1	1568.77
40.0038	3066.38	2485.64	2765.18	2224.76	1898.12	1569.5
40.0459	3064.9	2491.33	2768.91	2223.8	1900.4	1574.03
40.0881	3066.59	2489.47	2772.32	2222.42	1902.19	1574.42
40.1303	3063.35	2496.3	2776.28	2226	1900.74	1579.41
40.1725	3069.01	2500.27	2780.11	2224.31	1903.28	1588.9
40.215	3070.51	2500.95	2780.35	2226.15	1905.78	1598.09
40.2575	3075.35	2506.89	2780.13	2227.19	1911.19	1600.68
40.2999	3074.75	2509.18	2786.82	2234.74	1916.94	1604.49
40.3421	3078.67	2509.43	2786.99	2236.06	1923.78	1609.79
40.3846	3079.64	2515.24	2790.4	2233.74	1933.13	1610.55
40.4269	3077	2518.81	2793.03	2239.84	1939.94	1614.22
40.4693	3079.98	2515.69	2798.55	2234.55	1947.54	1622.24
40.5118	3082.71	2516.27	2800.2	2238.27	1955.06	1619.5
40.5546	3083.64	2515.84	2800.2	2244.37	1958.17	1622.2
40.5971	3079.32	2517.48	2803.9	2249.8	1963	1626.83
40.6393	3075.24	2522.78	2805.28	2251.02	1964.08	1627.93
40.6815	3075.39	2532.24	2809.4	2252.68	1969.84	1627.67
40.7238	3075.55	2529.91	2812.58	2252.98	1975.19	1635.11
40.7662	3069.26	2540.22	2812.98	2256.64	1980.14	1636.21
40.8084	3069.67	2544.96	2815.59	2256.17	1983.97	1640.28
40.8508	3070.36	2555.07	2813.39	2253.36	1991.76	1637.67
40.8935	3074.38	2562.51	2810.63	2260.22	1993.4	1644.86
40.9362	3081.06	2568.29	2816.93	2267.93	1992.61	1649.83
40.9789	3082.83	2578.53	2822.78	2270.09	1995.26	1656.91
41.0214	3089.81	2581.24	2824.53	2279.79	1997.79	1657.32
41.0638	3093.6	2598.14	2822.28	2290.45	2007.48	1666.17
41.1065	3100.5	2607.38	2818.55	2295.08	2006.5	1669.24
41.149	3105.19	2617.58	2814.59	2291.32	2010.61	1668.41
41.1915	3106.02	2628.67	2818.39	2297.14	2012.11	1674.78
41.2338	3114.34	2629.61	2815.29	2301.49	2011.32	1673.51
41.2765	3119.41	2638.32	2814.77	2304.82	2015.26	1675.8
41.3188	3124.8	2647.76	2817.41	2302.2	2019.99	1681.15
41.3612	3134.97	2653.11	2821.22	2310.64	2025.02	1683.91
41.404	3141.63	2663.72	2817.76	2316.6	2025.21	1681.98
41.4462	3150.14	2669.81	2821.35	2317.84	2027.96	1685.29
41.4884	3153.75	2677	2824.1	2323.56	2030.6	1688.69
41.5308	3158.49	2685.89	2827.93	2330.78	2027.76	1687.94
41.5731	3154.9	2695.36	2827.59	2332.56	2026.38	1693.82
41.6158	3157.49	2701.92	2832.31	2333.42	2029.05	1699.96
41.658	3165.34	2710.84	2840.04	2336.73	2029.1	1701.75
41.7007	3171.88	2716.8	2837.68	2344.03	2029.27	1700.66
41.7435	3174.72	2728.5	2841.58	2352.05	2028.07	1699.33
41.7862	3176.96	2736.26	2845.06	2354.11	2032.15	1699.95
41.8288	3181.11	2738.19	2850.89	2357.88	2026.76	1704.74
41.8713	3186.48	2743.7	2852.91	2358.73	2024.29	1711.54
41.9134	3184.67	2750.04	2855.29	2363.25	2017.14	1718.21
41.9564	3189.26	2746.59	2855.86	2364.85	2017.73	1720.62
41.9993	3189.66	2753.12	2857.29	2367.87	2012.67	1727.44
42.0418	3192.69	2764.16	2861.09	2368.84	2011.3	1726.95
42.0844	3194.52	2763.51	2870.78	2375.48	2019.98	1733.58
42.1266	3195.15	2766.22	2872.71	2377.22	2024.07	1730.15
42.1688	3194.55	2769.4	2871.55	2379.46	2035.03	1733.35
42.2114	3197	2766.98	2869.34	2391.08	2037.15	1735.93
42.2536	3202.17	2772.59	2873.04	2401.58	2047.66	1748.87
42.2961	3203.87	2776.24	2882.28	2398.59	2049.68	1753.34
42.3382	3198.99	2780.64	2880.21	2408.01	2049.65	1761.46
42.3804	3205.22	2789.59	2881.09	2412.79	2054.1	1765.58
42.4228	3205.82	2795.83	2881.5	2416.41	2062.76	1771.43
42.4653	3205.36	2792.26	2877.45	2415.09	2062.29	1774.91
42.5078	3197.74	2798.46	2882.52	2424.23	2059.3	1780.79
42.5499	3195.96	2803.56	2882.08	2430.14	2066.33	1785.19
42.5923	3196.51	2806.84	2882.1	2439.94	2071.25	1786.78
42.6345	3200.97	2808.63	2878.91	2441.42	2077.49	1789.95
42.677	3204.03	2814.57	2877.39	2445.05	2075.31	1789.69
42.7192	3211.53	2820.08	2876.83	2449.2	2083.75	1791.95
42.7616	3214.77	2823.23	2871.47	2455.09	2090.19	1792.56
42.8038	3214.67	2830.54	2871.57	2453.4	2100.45	1793.58
42.8465	3213.83	2841.21	2867.76	2457.55	2101.72	1796.13
42.8891	3216.15	2852.21	2869.81	2459.29	2108.18	1803.8
42.9313	3208.7	2856.28	2873.27	2458.32	2112.54	1807.04
42.9735	3204.49	2868.25	2866.89	2457.15	2120.27	1807.54
43.0159	3197.46	2872.25	2873.07	2444.64	2124.74	1813.42
43.058	3194.1	2875.97	2874.86	2447.76	2136.73	1821.08
43.1003	3193.58	2883.52	2873.9	2441.35	2139.53	1825.16
43.1425	3187.16	2888.99	2884.14	2443.42	2143.17	1828.16
43.1846	3182.95	2897.51	2890.16	2450.52	2147.34	1827.26
43.2268	3177.09	2906.05	2896.03	2452.09	2151.97	1833.97
43.2693	3179.78	2913.61	2897.6	2463.43	2152.45	1834.55
43.3118	3179.31	2917.88	2898.38	2458.76	2154.36	1837.34
43.354	3179.94	2930.75	2897.35	2461.5	2153.78	1835.58
43.3965	3181.63	2939.29	2903.45	2461.02	2152.55	1837.17
43.4389	3180.48	2943.99	2900.35	2460.5	2154.13	1837.61
43.481	3188.86	2952.09	2908.58	2463.26	2156.44	1840.33
43.5233	3197.37	2956.3	2907.59	2463.08	2159	1834.5
43.5654	3198.08	2961.2	2909.46	2467.7	2150.66	1840.97
43.6076	3198.91	2965.26	2914.2	2472.1	2153.58	1847.17
43.6497	3208.17	2961.8	2914.91	2470.04	2156.71	1847.86
43.692	3207.04	2969.4	2922.07	2477.66	2162.97	1841.16
43.7343	3214.34	2966.78	2927.91	2486.52	2167.54	1844.96
43.7766	3217.66	2967.05	2928.72	2488.07	2168.36	1850.43
44.3607	3274.7	2958.96	2954.59	2527.39	2219.25	1893.09
44.4122	3280.47	2961.93	2958.49	2535.24	2231.26	1891.95
44.4548	3283.53	2967.98	2957.29	2541.89	2229.45	1882.67
44.4973	3285.48	2976.47	2958.69	2542.18	2230.81	1885.74
44.5397	3291.22	2986.73	2963.14	2545.36	2241.14	1884.53
44.5821	3296.19	2988.14	2964.35	2547.99	2240.18	1886.59
44.6244	3294.32	2998.32	2965.39	2549.59	2243.29	1888.58
44.667	3300.66	3008.77	2967.28	2554.1	2245.99	1884.36
44.7099	3301.97	3014.67	2967.64	2548.25	2250.03	1882.36
44.7527	3307.47	3021.63	2964.91	2548.98	2246.9	1887.67
44.7953	3310.64	3025.37	2969.7	2546.31	2247.39	1889.75
44.8375	3318.79	3030.38	2970.79	2547.33	2250.19	1890.38
44.8801	3314.93	3034.1	2971.28	2544.94	2255.52	1897.43
44.9228	3313.99	3040.16	2972.97	2551.11	2256.43	1904.62
44.9652	3314.72	3043.93	2971.03	2555.58	2255.83	1905.49
45.0078	3311.47	3050.7	2968.72	2558.12	2262.03	1899.12
45.0502	3306.71	3056.11	2973.66	2562.91	2270.41	1903.95
45.0926	3307.04	3060.4	2975.7	2555.15	2272.39	1910.97
45.1351	3301.3	3062.14	2976.84	2551.34	2276.96	1911.37
45.1775	3307.49	3072.1	2980.93	2557.41	2277.64	1908.5
45.2201	3307.78	3075.04	2979.5	2557.39	2278.73	1911.77
45.2628	3310.73	3080.7	2982.34	2552.95	2286.22	1913.21
45.3052	3309.58	3079.64	2983.6	2560.01	2288.92	1920.58
45.3481	3311.61	3086.45	2983.66	2567.49	2297.85	1928.23
45.3907	3317.58	3094.02	2985.91	2571.82	2297.86	1928.13
45.4334	3320.78	3099.84	2989.31	2578.19	2292.42	1931.06
45.476	3327.05	3106.04	2991.01	2585.46	2295.25	1930.37
45.5187	3333.68	3114.29	2993.54	2588.34	2304.25	1930.44
45.561	3343.27	3117.92	2990.78	2593.78	2312.51	1936.56
45.6039	3346.68	3115.31	2998.54	2591.9	2326.54	1938.23
45.6463	3349.01	3111.35	2996.7	2592.98	2330.82	1933.73
45.689	3353.38	3107.69	2992.25	2607.48	2344.4	1924.87
45.7318	3352.96	3107.87	3000.39	2609.79	2358.08	1922.59
45.7747	3361.64	3107.01	3004.29	2609.61	2361.13	1920.98
45.8174	3368.35	3112.46	3003.19	2614.39	2365.63	1928.28
45.8598	3372.1	3108.4	3009.76	2621.34	2374.29	1928.25
45.9024	3367.47	3108.05	3011.26	2617.92	2387.69	1929.24
45.9448	3368.89	3109.16	3017.28	2620.67	2392.13	1939.61
45.9873	3370.48	3107.64	3018.7	2622.2	2384.21	1940.13
46.0296	3373.09	3108.39	3024.99	2631.6	2396.59	1949.02
46.0721	3377.39	3104.16	3027.5	2629.63	2401.99	1961.31
46.2083	3696.72	3328.85	3230.94	2446.53	2184.25	1817.53
46.2546	3598.14	3269.5	3203.58	2445.47	2205.38	1798.83
46.2979	3553.39	3178.92	3177.79	2460.71	2227.15	1809.63
46.3407	3507.36	3148.21	3160.26	2464.84	2234.68	1814.06
46.3835	3481.86	3137.38	3139.82	2464.64	2225.88	1809.35
46.4263	3467.7	3134.75	3134.7	2467.86	2231.96	1812.32
46.4693	3464.88	3133.86	3121.11	2475.89	2242.01	1820.43
46.5123	3463.99	3132.23	3104.78	2503.89	2264.89	1833.74
46.5553	3451.17	3125.62	3093.45	2511.71	2279.23	1841.06
46.5983	3451.3	3118.13	3088.02	2518.47	2289.54	1853.45
46.6414	3454.15	3120.25	3083.85	2536.41	2301.65	1861.44
46.6845	3445.78	3122.89	3077.75	2546.22	2322.01	1870.18
46.7274	3448.05	3126.96	3077.26	2562.44	2319.75	1875.9
46.7701	3441.61	3115.89	3069.7	2572.02	2317.83	1883.55
46.8131	3439.12	3105.54	3066.77	2590.22	2322.81	1890.23
46.8558	3429.46	3098.45	3057.79	2589.52	2326.68	1898.56
46.8986	3418.39	3088.64	3049.11	2597.5	2333.09	1900.28
46.9415	3399.58	3074.01	3037.12	2593.9	2342.92	1896.8
46.9848	3390.01	3051.9	3021.89	2585.89	2348.07	1893.88
47.0276	3377.79	3027.92	2996.16	2577.08	2339.26	1890.51
47.0706	3344.09	3001.35	2973.67	2565.65	2331.97	1890.41
47.1134	3323.11	2969.24	2953.85	2551.45	2317.75	1878.33
47.1568	3290.79	2935.04	2926.7	2535.06	2303.48	1871.55
47.1997	3257.07	2900.4	2897.33	2520.75	2292.68	1863.16
47.2425	3226.62	2868.35	2868.38	2510.14	2261.02	1852.15
47.2852	3194.52	2827.59	2832.36	2490.98	2245.13	1836.88
47.328	3170.91	2788.65	2797.28	2471.31	2223.94	1816.93
47.371	3128.59	2757.3	2767.13	2450.93	2210.48	1808.42
47.4143	3090.57	2722.43	2739.54	2427.18	2196.42	1792.17
47.4577	3055.3	2685.98	2720.37	2409.81	2186.44	1781.27
47.5004	3027.25	2652.27	2695.33	2389.42	2167.97	1771.35
47.5435	2995.22	2631.23	2676.28	2378.32	2159.27	1761.74
47.5862	2973.86	2607.01	2659.35	2363.96	2143.18	1754.85
47.6296	2940.52	2591.78	2641.03	2341.6	2135.92	1746.5
47.6723	2917.4	2566.97	2626.89	2328.99	2132.11	1732.34
47.7151	2892.4	2556.99	2610.06	2322.93	2126.88	1717.08
47.7581	2866.46	2540.7	2600.68	2309.98	2122.81	1708.68
47.8012	2853.9	2535.93	2596.62	2311.91	2117.38	1704.93
47.844	2837.07	2536.39	2603.99	2311.04	2115.24	1708.19
47.887	2823.45	2534.12	2599.49	2306.19	2113.68	1707.49
47.9297	2814.02	2531.41	2601.4	2297.92	2115.06	1703.45
47.9731	2809.6	2537.51	2606.44	2294.85	2116.2	1701.49
48.0159	2799.1	2542.51	2619.24	2298.89	2124.8	1700.19
48.0596	2796.74	2545.2	2631.09	2310.77	2133.88	1703.1
48.1024	2796.44	2551.81	2643.63	2310.26	2138.15	1708.88
48.1454	2796.53	2550.78	2653.17	2307.74	2140.26	1709.09
48.1885	2787.78	2558.43	2669.24	2312.25	2149.79	1713.68
48.2317	2796.59	2566.54	2682.74	2320.34	2162.28	1715.15
48.2745	2808.82	2575.26	2693.91	2327.09	2158.45	1722.79
48.3173	2819.3	2589.75	2710.57	2333	2166.43	1728.51
48.3601	2833.73	2597.72	2722.56	2334.3	2171.15	1734.37
48.4029	2840.79	2605.52	2736.47	2342.26	2181.76	1741.18
48.4457	2858.53	2614.78	2751.45	2346.57	2192.64	1741.58
48.4885	2868.59	2620.84	2765.07	2358.45	2200.07	1742.18
48.5317	2883.24	2631.26	2777.85	2363.45	2207.07	1741.87
48.5744	2893.6	2644.07	2783.38	2376.12	2208.96	1748.16
48.6174	2901.26	2659.07	2795.11	2385.14	2212.84	1758.89
48.6601	2915.22	2661.85	2804.05	2395.65	2222.42	1767.55
48.703	2929.73	2675.76	2812.7	2397.11	2236.64	1767.61
48.7458	2946.37	2686.1	2821.1	2408.85	2244.79	1768.44
48.7891	2958.33	2699.72	2830.96	2413.81	2257.88	1768.32
48.8325	2977.18	2710.89	2839.51	2417.86	2258.75	1771.05
48.8752	2989.03	2723.32	2848.32	2427.69	2264.91	1770.13
48.9179	3001.91	2727.28	2855.69	2428.86	2269.19	1773.82
48.961	3007.44	2728.62	2865.33	2433.24	2282.31	1780.23
49.0044	3024.15	2731.94	2868.03	2428.99	2288.22	1781.05
49.0473	3021.86	2742.38	2875.93	2434.37	2288.06	1782.59
49.0901	3033.9	2751.25	2880.62	2443.08	2290.99	1788.63
49.1332	3042.22	2751.06	2880.79	2445.59	2296.54	1798.53
49.1761	3052.4	2751.57	2887.16	2453.53	2296.99	1809.42
49.2189	3057.98	2756.06	2888.38	2454.41	2298.44	1819.68
49.2617	3079.8	2758.23	2890.81	2458.86	2304.86	1823.29
49.3048	3077.73	2763.19	2890.99	2463.95	2306.48	1831.55
49.3476	3087.49	2767.2	2889.21	2466.82	2312.57	1839.78
49.3903	3094.32	2768.15	2889.28	2464.64	2312.32	1838.89
49.4335	3106.16	2765.64	2884.32	2471.74	2316	1837.55
49.4765	3112.28	2769.89	2887.81	2473	2317.54	1840.68
49.5193	3115.47	2773.15	2883.83	2478.82	2326.29	1846.83
49.562	3112.3	2778.25	2884.34	2486.35	2326.73	1851.08
49.6048	3113.61	2776.93	2881.2	2487.27	2322.33	1844.58
49.6476	3111.97	2778.47	2877.67	2496.45	2316.66	1854.81
49.6904	3113.11	2784.96	2882.85	2490.59	2310.16	1855.87
49.7332	3112.33	2789.82	2883.4	2487.68	2304.33	1863.18
49.7763	3114.28	2791.72	2885.26	2486.79	2303.31	1855.25
49.8196	3112.68	2794.34	2887.81	2486.84	2302.73	1853.3
49.8627	3108.9	2796.69	2879.93	2478.77	2306.45	1857.27
49.906	3106.54	2791.3	2880.14	2477.29	2301.15	1858.33
49.9489	3109.38	2791.12	2879.18	2479.44	2296.48	1863.98
49.9915	3104.27	2786.47	2879.77	2475.63	2301.82	1864.51
50.0343	3108.93	2776.97	2877.34	2473.19	2296.03	1865.2
50.0776	3106.16	2781.97	2877.73	2468.13	2304.93	1865.62
50.1204	3111.98	2778.94	2876.64	2464.77	2298.68	1868.04
50.1632	3111.1	2780.33	2875.49	2470.2	2300.39	1870.5
50.2059	3114.12	2784.79	2878.06	2471.18	2303.11	1868.75
50.2487	3117.01	2790.82	2880.12	2469.67	2310.4	1872.15
50.2915	3111.63	2795.24	2878.89	2460.36	2317.28	1872.9
50.3344	3115.07	2794.26	2878.63	2466.93	2313.15	1879.55
50.3777	3120.94	2787.36	2879.71	2473.35	2306.38	1880.05
50.4208	3119.41	2787.34	2877.5	2474.74	2308.23	1878.45
50.4636	3116.72	2787.09	2878.65	2473.88	2309.94	1880.05
50.5067	3118.77	2781.1	2881.28	2474.48	2314.12	1876.83
50.5501	3126.28	2790.52	2885.98	2474.48	2319.52	1875.33
50.5935	3119.88	2795.04	2885.98	2485.39	2319.64	1870.9
50.6363	3129.81	2802.21	2889.25	2479.16	2322.33	1868.73
50.6797	3130.84	2800.43	2890.48	2481.06	2334.01	1863.09
50.7225	3133.59	2799.68	2890.75	2484.36	2338.43	1858.94
50.7653	3132.82	2802.04	2893.03	2472.89	2341.47	1861.51
50.808	3136.75	2808.97	2903.1	2480.59	2345.84	1867.91
50.8508	3147.81	2810.76	2903.99	2481.49	2347.15	1872.83
50.8938	3153.07	2807.61	2909.35	2484.78	2356.41	1871.61
50.9368	3154.69	2809.89	2913.38	2477.68	2353.65	1880.3
50.9799	3158.1	2814.18	2913.49	2480.68	2351.57	1876.84
51.0226	3164.26	2817.47	2913.86	2490.54	2357.98	1876.61
51.0654	3164.87	2821.54	2912.42	2490.24	2362.74	1877.29
51.1081	3170.7	2820.92	2920.38	2489.55	2365.61	1877.4
51.1508	3170.64	2827.4	2921.66	2498.11	2361.85	1884.91
51.1942	3174.9	2830.43	2924.4	2499.08	2353.66	1885.13
51.237	3166.68	2836.33	2927.07	2502.16	2368.61	1889.56
51.2798	3172.76	2837.41	2928.39	2502.77	2364.46	1897.95
51.3225	3174.31	2841.51	2930.05	2507.51	2367.34	1905.45
51.3652	3172.97	2849.29	2926.3	2508.36	2368.28	1908.97
51.4079	3172.45	2853.89	2927.03	2506.17	2368.69	1907.69
51.4506	3173.9	2845.53	2926.72	2502.83	2368.4	1907.94
51.4934	3178.67	2846.64	2920.58	2505.01	2378.4	1914.72
51.5363	3177.15	2849.27	2916.85	2513.38	2379.53	1918.24
51.5796	3174.35	2855.71	2915.19	2511.72	2382.23	1923.56
51.6224	3176.23	2857.62	2923.15	2508.53	2381.81	1922.92
51.6654	3171.78	2856.79	2919.73	2504.79	2385.91	1927.89
51.7081	3177.34	2860.5	2920.68	2510.72	2392.69	1922.79
51.7511	3179.58	2865.43	2921.45	2510.05	2386.31	1928.66
51.7938	3179.98	2875.39	2922.93	2518.92	2389.49	1932.2
51.8365	3183.18	2871.94	2922.06	2532.17	2397.22	1936.03
51.8793	3186.74	2873.29	2929.93	2527.24	2395.25	1943.52
51.922	3187.2	2880.07	2929.1	2524.22	2385.21	1943.53
51.9651	3181.52	2881.18	2933.6	2523.01	2389.57	1941.88
52.0078	3181.72	2889.58	2934.89	2525.68	2393.77	1941.65
52.0508	3183.84	2889.9	2935	2527.22	2404.55	1949.49
52.0935	3186.75	2883.26	2936.89	2530	2398.61	1942.38
52.1363	3181.43	2883.55	2936.28	2533.25	2412.1	1942.86
52.179	3185.47	2887.19	2937.57	2533.29	2418.28	1937.32
52.2217	3185.66	2889.65	2940.27	2537.72	2425.66	1939.5
52.2644	3189.11	2893.55	2943.01	2540.45	2427.71	1946.36
52.3076	3192.89	2899.51	2942.45	2541.34	2433.72	1949.04
52.3503	3191.4	2908.15	2942.9	2546.51	2431.42	1948.83
52.3933	3194.8	2909.96	2949.09	2552.3	2447.57	1950.8
52.4364	3192.09	2913.59	2953.66	2551.91	2454.14	1949.74
52.4792	3196.27	2919.77	2956.54	2555.37	2455.43	1952.26
52.5218	3196.84	2926.57	2957.11	2562.05	2454.7	1954.86
52.5649	3200.41	2931.75	2962.67	2557.96	2456.25	1958.53
52.6076	3200.17	2935.31	2965.54	2555.09	2453.77	1961.17
52.6504	3200.55	2940.26	2965.38	2554.56	2459.46	1963.85
52.6934	3202.07	2939.67	2969.24	2561.01	2463.83	1971.88
52.7362	3198.76	2934.6	2967.5	2563.58	2464.71	1970.01
52.7789	3206.84	2928.76	2966.94	2579.77	2465.62	1976.62
52.8217	3207.18	2934.28	2968.66	2580.18	2469.39	1974.15
52.8645	3201.83	2935.43	2968.89	2584.48	2470.36	1974.17
52.9073	3205.71	2939.97	2971.33	2587.18	2474.5	1977.45
52.9501	3207.41	2950.07	2974.07	2593.35	2469.39	1974.04
52.9931	3209.57	2947.48	2978.12	2585.25	2464.53	1974.49
53.0359	3210.37	2951.81	2975.4	2584.37	2470.93	1977.03
53.079	3215.92	2958.1	2983.9	2591.97	2482.2	1978.01
53.1219	3219.12	2954.67	2987.22	2595.67	2481.24	1977.86
53.1646	3215.68	2961.62	2985.83	2598.87	2477.79	1984.3
53.2074	3216.88	2961.33	2985.94	2599.96	2479.13	2000.06
53.2503	3221.33	2964.41	2988.91	2603	2486.13	1998.63
53.2931	3224.45	2964.17	2988.28	2602.53	2490.9	2010.57
53.336	3229.51	2960.5	2991.87	2608.73	2492.3	2015.9
53.3787	3228.53	2968.38	2990.26	2611.69	2496.87	2018.06
53.4214	3226.28	2967.81	2996.29	2610.11	2495.04	2023.77
53.4641	3228.84	2973.92	2998.64	2608.37	2500.35	2034.08
53.5072	3234.09	2972.55	3002.33	2608.44	2503.53	2030.8
53.5499	3238.89	2979.72	3002.15	2598.44	2508.96	2030.06
53.5926	3243.47	2979.91	3001.01	2592.8	2496.58	2027.89
53.6358	3245.56	2986.71	3006.51	2604.43	2506.88	2032.21
53.6787	3249.11	2994.59	3009.29	2602.04	2499.76	2032.2
53.7217	3252.38	3000.75	3010.95	2607.01	2502.29	2033.57
53.7645	3257.96	3001.79	3017.02	2608.95	2500.13	2039.37
53.8072	3258.42	3005.05	3017.96	2601.64	2496.79	2044.12
53.8499	3266.45	3008.39	3019.28	2600.77	2496.31	2045.47
53.8927	3268.69	3010.53	3022.37	2603.68	2505.24	2051.98
53.9355	3269.89	3014.82	3018.36	2608.51	2508.03	2054.28
53.9786	3278.13	3006.57	3024.47	2617.6	2509.21	2055.78
54.0214	3278.52	3011.43	3030.22	2619.14	2507.5	2060.97
54.0641	3286.29	3018.29	3033.3	2620.45	2521.61	2063.4
54.1069	3289.82	3017.26	3034.67	2619.41	2532.49	2062.43
54.1497	3295.21	3021.38	3040.33	2624	2529.78	2065.53
54.1925	3302.42	3026.81	3037.3	2626.62	2526.1	2065.86
54.2352	3305.01	3024.44	3035.09	2624.88	2528.06	2057.28
54.278	3307.16	3026.89	3041.6	2619.41	2534.68	2047.36
54.3208	3312.48	3027.45	3042.63	2622.44	2538.67	2054.91
54.3636	3312.74	3028.61	3044.76	2641.45	2542.38	2057.73
54.4064	3316.4	3032.51	3051.31	2649.34	2551.29	2062.14
54.4494	3318.8	3032.59	3054.77	2644.22	2552.25	2062
54.4921	3322.4	3042.93	3060.12	2648.23	2553.31	2067.19
54.5348	3322.67	3045.25	3059.48	2649.31	2554.98	2074.31
54.5776	3326.54	3048.86	3059.03	2649.74	2549.69	2085.42
54.6205	3332.06	3052.54	3058.42	2658.03	2548.1	2076.38
54.6637	3331.46	3061.66	3058.33	2653.38	2546.65	2079.92
54.7064	3332.32	3067.29	3058.46	2655.72	2543.17	2078
54.7492	3333.51	3067.89	3064.09	2657.96	2550.53	2079.26
54.792	3340.11	3068.4	3064.97	2652.06	2553.14	2074.5
54.8348	3341.1	3069.7	3069.88	2654.36	2564.59	2081.09
54.8778	3345.23	3070.07	3066.87	2652.14	2558.96	2084.16
54.9206	3342.57	3074.79	3066.56	2657.77	2567.68	2089.24
54.9637	3343.83	3081.04	3067.89	2662.68	2570.86	2082.76
55.0064	3345.49	3082.5	3070.6	2666.03	2577.95	2078.63
55.0491	3347.23	3088.42	3069.44	2662.88	2580.26	2079.99
55.092	3351.81	3094.99	3075.97	2672.98	2581.37	2079.72
55.1351	3357.33	3097.91	3081.76	2677.32	2581	2083.51
55.1784	3355.06	3103.5	3087.36	2679	2585.82	2086.57
55.2213	3363.13	3111.31	3087.19	2681.6	2590.95	2085.7
55.2643	3369.23	3110.18	3086.88	2684.19	2588.91	2096.73
55.307	3370.24	3114.76	3095.57	2686.16	2587.31	2101.51
55.3499	3375.15	3117.82	3095.7	2695.78	2589.87	2103.85
55.3927	3377.82	3116.42	3096.45	2694.42	2590.96	2101.15
55.4361	3385.84	3118.9	3094.67	2706.35	2590.33	2093.24
55.4789	3383.71	3120.63	3098.23	2710.14	2590.06	2094.39
55.5217	3380.52	3118.39	3105.55	2710.19	2591.02	2100.56
55.5645	3382.84	3122.8	3116.87	2709.14	2599.09	2101.21
55.6073	3385.37	3131.24	3121.48	2714.54	2606.49	2098.41
55.6501	3386.16	3132.42	3123.41	2720.24	2601.81	2105.45
55.6929	3389.09	3130.39	3121.96	2717	2596.03	2107.33
55.7357	3391.28	3139.83	3125.48	2717.8	2596.84	2112.61
55.7784	3393.14	3143.8	3127.81	2714.47	2593.68	2123.26
55.8212	3399.43	3148.96	3127.28	2716.54	2598.48	2126.17
55.8639	3400.23	3149.78	3128.53	2722.59	2599.63	2123.98
55.9067	3406.64	3148.84	3130.03	2724.29	2616.36	2126.39
55.9495	3406.35	3150.94	3126.22	2728.47	2617.84	2132
55.9925	3409.01	3153.95	3132.67	2736.19	2612.6	2131.22
56.0352	3407.47	3154.01	3132.29	2741.89	2618.78	2136.97
56.078	3411.24	3160.49	3135.14	2752.39	2632.21	2136.26
56.1207	3417.6	3160.16	3129.54	2750.16	2633.6	2134.26
56.1635	3417.49	3158.06	3133.78	2750.95	2640.81	2136.83
56.2064	3418.07	3164.89	3136.5	2751.15	2650.12	2133.97
56.249	3419.13	3174.26	3137.95	2761.44	2648.47	2138.5
56.292	3422.81	3173.33	3139.18	2766.96	2648.71	2140.33
56.3348	3421.71	3180.82	3144.94	2769.86	2660.29	2136.26
56.3779	3424.81	3186.76	3143.18	2775.91	2660.22	2138.97
56.421	3430.42	3191.72	3148.94	2777.44	2670.93	2144.69
56.4637	3432.3	3190.92	3151.41	2779.2	2669.68	2141.93
56.5066	3439.09	3192.06	3148.86	2783.67	2674.02	2142.31
56.5496	3447.17	3194.72	3146.86	2791.01	2678.43	2149.59
56.5926	3447.43	3191.68	3152.63	2798.27	2679.76	2155.78
56.6357	3452.35	3192.5	3155.68	2798.27	2678.94	2160.93
56.6787	3454.78	3191.49	3160.44	2796.38	2668.28	2159.02
56.7214	3454.39	3188.62	3167.35	2801.47	2676.72	2159.97
56.7645	3463.68	3186.17	3168.47	2808.4	2674.23	2164.35
56.8075	3462.78	3184.24	3168.66	2812.93	2678.38	2168.06
56.8506	3465.51	3182.31	3173.86	2814.53	2689.7	2170.45
56.8937	3472.09	3190.21	3179.45	2821.18	2697.57	2164.17
56.9367	3469.36	3194.68	3177.69	2818.16	2708.32	2161.17
56.9795	3476.87	3195.2	3177.8	2823.33	2707.11	2172.28
57.0222	3480.87	3194.14	3179.35	2838.9	2704.32	2179.07
57.0653	3482.36	3196.83	3179.61	2836.98	2704.47	2181.82
57.1087	3487.89	3203.5	3184.57	2832.96	2714.66	2181.52
57.1519	3489.15	3204.4	3188.61	2830.91	2721.41	2187.34
57.195	3489.84	3200.66	3190.6	2826.41	2722.07	2181.72
57.2381	3492.38	3203.72	3197.36	2826.97	2722.81	2187.22
57.2812	3491.38	3209.01	3197.86	2829.61	2717.77	2198.1
57.324	3498.44	3214.75	3202.2	2839.78	2721.37	2215.36
57.3668	3504.42	3227.14	3202.22	2846.07	2733.4	2217.28
57.4099	3504.11	3227.57	3207.16	2842.32	2731.22	2221.74
57.4526	3508.65	3238.71	3208.92	2838.33	2726.96	2230.71
57.4954	3506.18	3242.63	3212.49	2843.21	2723.55	2234.46
57.5383	3509.89	3248.72	3213.53	2848.36	2730.65	2237.56
57.581	3513.79	3245.35	3221.57	2861.34	2727.11	2241.78
57.6242	3514.46	3249.5	3218.82	2868.94	2728.65	2250.27
57.6668	3517.35	3254.58	3221.72	2869.4	2716.12	2260.6
57.7099	3521.84	3256.67	3226.95	2868.88	2714.2	2265.92
57.7531	3527.5	3262.44	3228.55	2871.02	2711.73	2261.72
57.7961	3528.92	3265.72	3230	2879.68	2721.58	2268.85
57.8389	3533.99	3266.28	3232.29	2877.01	2728.78	2270.94
57.8817	3537.84	3269.42	3235.09	2881.16	2734.64	2272.09
57.9245	3538.9	3271.4	3236.9	2879.66	2740.37	2280.62
57.968	3544.9	3274.56	3242.77	2888.3	2744.07	2278.66
58.0111	3548.69	3276.67	3244.31	2898.88	2747.47	2291.71
58.0539	3551.51	3285.64	3249.53	2902.47	2742.26	2286.16
58.0969	3558.54	3287.05	3250.03	2904.59	2750.31	2290.24
58.1397	3558.82	3287.05	3247.73	2904.64	2763.58	2293.27
58.1829	3562.46	3284.55	3251.48	2901.51	2766.4	2295.91
58.226	3565.4	3286.04	3255.5	2907.48	2769.1	2304.09
58.2692	3560.78	3290.4	3256.62	2894.49	2765.26	2291.16
58.3123	3567.37	3287.03	3260.23	2904.48	2765.69	2296.55
58.3557	3576.6	3291.85	3264.51	2902.96	2776.96	2307.7
58.3989	3584.05	3303.64	3266.28	2907.64	2779.81	2317.24
58.4421	3581.72	3307.96	3276.81	2907.02	2785.26	2321.57
58.4849	3595.07	3307.82	3280.95	2905	2787.31	2330.28
58.5279	3602.24	3315.01	3284.56	2903.98	2782.71	2336.45
58.571	3603.74	3315.7	3283.34	2909.78	2785.07	2347.65
58.6144	3606.09	3322.31	3287.18	2906.71	2786.7	2350.5
58.6571	3609.84	3329.86	3292.75	2920.28	2787.17	2357.22
58.7002	3609.39	3333.21	3293.64	2919.57	2791.95	2354.39
58.7429	3613.45	3335.14	3298.34	2908.95	2792.47	2351.23
58.7859	3617.13	3335.66	3300.56	2912.57	2801.53	2361.56
58.8286	3618.63	3336.45	3303.27	2909.27	2816.4	2367.54
58.8713	3619	3338.42	3306.14	2908.03	2815.06	2378.23
58.9141	3623.42	3341.25	3304.27	2897.62	2824.22	2372.08
58.9571	3628.32	3344.36	3306.59	2909.08	2825.97	2370.73
58.9998	3638.02	3347.77	3305.1	2912.99	2834.67	2385.79
59.0425	3641.72	3350.98	3315.23	2921.67	2826.32	2390.18
59.0852	3648.86	3355.76	3315.31	2912.74	2829.36	2392.05
59.1283	3651.67	3357.99	3317.03	2915.57	2827.13	2395.82
59.1714	3660.14	3358.98	3319.94	2924.65	2822.67	2397.99
59.2142	3661.66	3358.4	3321.49	2933.26	2819.96	2412.94
59.257	3665.74	3363.13	3328.83	2940.55	2827.56	2421.52
59.3002	3670.8	3364.53	3330.66	2944.28	2829.15	2419.85
59.343	3672.21	3365.23	3330.83	2951.75	2831.83	2425.91
59.3859	3672.62	3368.08	3329.72	2949.94	2839.7	2420.18
59.4287	3675.88	3369.07	3336.59	2953.2	2847.13	2429.56
59.4714	3682.96	3370.72	3334.11	2962.98	2848.56	2432.01
59.5142	3683.56	3376.36	3338.52	2973.24	2845.94	2435.97
59.5572	3685.52	3376.42	3344.91	2970.75	2849.93	2437.7
59.6	3684.58	3375.28	3346.52	2976.27	2854.18	2430.26
59.6429	3685.43	3371.11	3346.4	2985.87	2862.72	2430.62
59.686	3687.11	3376.67	3348.82	2986.94	2869.46	2439.55
59.7291	3691.3	3381.47	3351.15	2987.67	2874.14	2446.63
59.7722	3691.34	3388.22	3352.38	2999.5	2874.3	2448.17
59.8149	3694.07	3392.79	3350.18	3000.48	2874.81	2453.45
59.8578	3698.17	3396.94	3355.19	2999.57	2870.38	2455.49
59.9005	3701.2	3400.6	3358.11	3002.95	2874.32	2455.9
59.9434	3704.45	3403.58	3357.6	3006.89	2874.78	2454.68
59.9862	3704.96	3405.51	3357.78	3009.8	2875.76	2449.41
60.0288	3706.9	3407.2	3364.37	3004.72	2872.56	2460.75
60.0715	3711.22	3411.8	3370.72	3006.08	2866.67	2464.82
60.1145	3711.41	3415.54	3371.85	3014.09	2865.13	2457.84
60.1572	3716.77	3418.76	3371.09	3027.03	2869.46	2460.82
60.2001	3722.44	3423.03	3374.51	3025.47	2878.24	2456.05
60.243	3726.18	3424.7	3380.95	3018.33	2878.16	2453.74
60.2857	3733.57	3429.52	3379.7	3021.2	2884.05	2467.87
60.3287	3735.17	3436.47	3381.31	3023.54	2883.1	2470.96
60.3716	3737.5	3442.59	3383.3	3029.13	2887.7	2477.35
60.4144	3744.5	3453.3	3392.1	3038.58	2892.16	2487.15
60.4572	3745.92	3454.79	3392.49	3035.65	2897.93	2491.5
60.5003	3752.4	3459.7	3399.21	3041.7	2901.38	2496.49
60.5433	3760.25	3464.27	3402.55	3045.86	2903.18	2495.76
60.586	3763.93	3465.87	3402.23	3046.2	2900.11	2502.41
60.6288	3772.37	3469.98	3403.24	3052.25	2897.74	2501.37
60.6716	3776.31	3476.57	3404.14	3057.8	2886.23	2507.38
60.7143	3779.51	3477.86	3409.23	3054.74	2888.6	2506.7
60.757	3785.38	3477.25	3415.7	3057.14	2882.23	2503.89
60.7997	3785.36	3483.3	3413.09	3055.38	2883.16	2511.3
60.8425	3788.24	3486.44	3420.45	3065.42	2888.69	2510.84
60.8854	3789.53	3488.06	3417.43	3062.81	2892.26	2508.83
60.9281	3790.35	3494.09	3423.64	3070.58	2885.71	2514.86
60.9711	3783.54	3499.52	3426.88	3084.19	2894.28	2519.03
61.0142	3791.73	3503.8	3429.46	3090.16	2904.56	2523.81
61.0569	3789.94	3505.28	3430.01	3094.05	2907.19	2522.5
61.0996	3787.62	3509.97	3435.76	3099.15	2905.57	2521.14
61.1424	3797.87	3520.27	3437.1	3099.38	2905.51	2527.63
61.1851	3799.49	3525.88	3441.48	3106.09	2908.72	2532.41
61.2279	3803.97	3528.48	3443.72	3115.24	2920.6	2534.92
61.2706	3807.11	3529.69	3446.37	3117.53	2922.74	2542.35
61.3134	3812.33	3537.89	3449.93	3120.93	2926.59	2550.38
61.3562	3816.23	3537.21	3454.78	3128.2	2932.05	2556.18
61.3989	3818.84	3538.87	3459.01	3127.3	2917.93	2566.87
61.4417	3823.55	3545.9	3465	3122.84	2925.49	2562.37
61.4845	3826.41	3547.69	3461.65	3122.53	2931.43	2557.57
61.5273	3825.39	3548.74	3467.84	3122.77	2931.58	2558.68
61.57	3829.82	3554.9	3470.81	3125.82	2934.12	2559.52
61.6127	3831.66	3558.29	3474.1	3131.03	2944.81	2566.49
61.6555	3836.08	3564.46	3474.5	3135.09	2950.28	2572.12
61.6983	3845.97	3569.74	3482.82	3138.33	2962.26	2573.37
61.7411	3848.84	3573.72	3489.73	3139.72	2965.01	2577.99
61.7839	3854.82	3578.55	3493.15	3136.72	2952.9	2580.05
61.8265	3850.39	3582.25	3497.37	3131.26	2960.11	2581.32
61.8693	3855.33	3587.05	3502.79	3128.61	2962.99	2587.03
61.9121	3863.08	3587.74	3503.79	3122.21	2968.27	2587.79
61.9549	3869.03	3591.05	3511.55	3123.36	2961.59	2590.05
61.9979	3869.28	3590.6	3508.8	3136.59	2974.17	2588.54
62.041	3872.63	3597.02	3515.43	3135.74	2982.01	2600.76
62.084	3872.11	3596.77	3522.31	3143.74	2986.18	2600.25
62.1268	3872.34	3596.74	3522.45	3154.27	2988.89	2600.2
62.1699	3876.46	3596.59	3525.04	3152.23	2991.28	2591.99
62.2127	3887.51	3599.82	3531.71	3155.43	2989.07	2590.73
62.2557	3889.79	3603.94	3533.22	3159.51	2995.39	2591.54
62.2985	3893.62	3608.48	3535.3	3160.2	2975.12	2593.61
62.3416	3899.01	3610.35	3543.74	3168.96	2984.51	2591.6
62.3844	3900.07	3610.81	3550.74	3176.37	2986.44	2592.16
62.4273	3905.49	3614.65	3552.79	3183.05	2988.21	2597.62
62.4701	3905.49	3619.22	3556.43	3177.65	2994.9	2601.43
62.5129	3916.46	3626.44	3562.74	3198.36	3000.15	2604.89
62.5557	3914.16	3626.96	3561.66	3182.8	2999.05	2614.36
62.5984	3919.22	3634.29	3572.95	3180.45	3006.89	2619.71
62.6411	3918.45	3637.46	3574.33	3186.78	3005.31	2624.04
62.6839	3922.77	3644.68	3576.15	3179.87	3012.94	2632.82
62.7267	3931.69	3647.21	3579	3190.44	3017.51	2630.82
62.7695	3934.96	3652.82	3582.86	3194.08	3017.76	2637.22
62.8122	3941.55	3658.18	3582.1	3202.64	3014.27	2647.99
62.855	3941.49	3660.18	3586.33	3199.94	3025.99	2655.6
62.8977	3944.85	3657.91	3588.58	3202.21	3028.81	2658.5
62.9405	3948.96	3660.98	3588.09	3208.21	3032.37	2664.18
62.9832	3953.47	3666.25	3593.14	3218.29	3045.93	2676.04
63.026	3958	3668.69	3598.06	3226.55	3047.53	2669.22
63.0688	3966.78	3672.13	3604.21	3229.93	3044.12	2671.23
63.1114	3971.32	3677.08	3604.69	3231.68	3039.32	2674.19
63.1542	3971.48	3677.03	3610.91	3244.9	3042	2670.08
63.197	3978	3684.33	3611.87	3246.08	3054.23	2664.64
63.2398	3979.06	3690.11	3614.54	3257.26	3061.14	2667.11
63.2825	3981.39	3690.64	3624.2	3255.61	3056.47	2675.06
63.3253	3986.73	3695.58	3626.23	3258.74	3048.64	2685.49
63.3681	3989.73	3694.14	3629.2	3249.9	3042.45	2689.6
63.4111	3990.2	3704.24	3638.02	3270.78	3042.07	2693.07
63.4539	3992.07	3705.98	3643.32	3269.8	3045.71	2705.05
63.4966	3995.48	3708.7	3643.2	3270.78	3047.63	2710.53
63.5394	4003.38	3708.86	3648.39	3270.78	3051.42	2725.35
63.5821	4007.72	3717.11	3644.54	3283.78	3059.97	2723.77
63.6251	4011.36	3724.75	3649.12	3287.51	3070.34	2735.97
63.6679	4013.19	3723.77	3644.95	3287.31	3075.23	2740.45
63.7107	4017.18	3732.53	3652.05	3291.32	3081.64	2737.38
63.7535	4018.55	3732.36	3659.34	3284.92	3090.43	2742.74
63.7965	4018.22	3735.82	3664.61	3293.19	3087.96	2746.9
63.8393	4020.03	3739.59	3665.37	3289.11	3089.03	2753
63.882	4030.26	3742.43	3672.1	3285.99	3093.31	2752.27
63.9248	4036.91	3744.75	3674.94	3282.98	3085.95	2749.97
63.9674	4041.6	3748.1	3677.45	3284.53	3089.22	2749.69
64.0101	4035.76	3750.34	3677.75	3288.77	3091.88	2761.01
64.0529	4036.5	3752.34	3682.04	3297.86	3090.27	2756.71
64.0959	4041.78	3751	3688.05	3317.27	3088.92	2758.45
64.1387	4043.76	3751.36	3689.19	3318.18	3102.29	2767.28
64.1814	4049.45	3754.48	3686.03	3322.44	3098.16	2767.21
64.2241	4051.44	3755.89	3680.71	3306.79	3101.88	2764.57
64.2669	4055.52	3755.35	3687.32	3310.01	3100.51	2753.18
64.3095	4058.14	3759.99	3698.71	3314.18	3099.61	2761.79
64.3525	4065.84	3763.39	3702.66	3311.25	3113.02	2766.44
64.3952	4067.57	3770.13	3707.8	3313.41	3121.74	2761.18
64.438	4069.49	3772	3719.39	3321.14	3117.26	2770.49
64.4807	4070.8	3774.5	3720.22	3324.93	3122.37	2765.09
64.5236	4072.04	3777.72	3726.04	3331.69	3128.24	2769.08
64.5663	4080.26	3790.69	3727.18	3345.68	3132.65	2770.04
64.6091	4085.33	3794.47	3730.1	3346.64	3124.78	2782.07
64.6518	4081	3797.82	3727.97	3349.67	3128.49	2778.57
64.6946	4081.94	3803.23	3744.34	3345.35	3137.62	2787.83
64.7374	4085.28	3799.83	3748.41	3352.61	3141.29	2799.01
64.7802	4090.31	3802.74	3757.13	3345.92	3155.63	2806.11
64.8231	4092.17	3800.88	3762.02	3339.01	3141.52	2810.39
64.8659	4095.67	3802.26	3770.79	3352.95	3153.19	2817.99
64.9087	4098.3	3801.84	3771.14	3359.9	3155.06	2821.08
64.9515	4101.28	3804.51	3769.33	3372.63	3157.85	2822.09
64.9942	4098.36	3807.27	3775.48	3368.28	3168.53	2820.38
65.0371	4098.06	3817.67	3778.3	3364.37	3171.71	2810.41
65.08	4099.11	3821.95	3778.06	3371.03	3175.69	2813.89
65.1227	4100.53	3824.94	3785.11	3372.98	3165.38	2825.24
65.1655	4103.67	3828.7	3787.95	3377.29	3168.09	2831.14
65.2082	4099.96	3827.8	3797.09	3381.22	3180.79	2818.66
65.2509	4109.65	3831.62	3798.43	3385.04	3183.89	2838.74
65.2938	4115.13	3837.2	3805.63	3403.59	3185.81	2832.05
65.3364	4113.13	3836.71	3798.25	3397.88	3182.18	2847.61
65.3791	4115.61	3841.22	3808.23	3405.8	3184.9	2852.28
65.4219	4117.3	3840.95	3813.3	3411.51	3192.51	2859.54
65.4647	4115.4	3846.81	3813.24	3411.32	3189.23	2868.15
65.5075	4122.94	3844.44	3818.04	3420.69	3203.34	2871.5
65.5506	4126.01	3844.99	3818.41	3409.29	3203.55	2878.81
65.5935	4131.56	3853.21	3822.28	3393.61	3211.76	2872.97
65.6363	4135.39	3856.43	3829.29	3412.67	3215.95	2880.91
65.6792	4139.8	3854.6	3831.15	3414.45	3220.16	2883.22
65.7219	4144.54	3862.07	3835.92	3421.61	3209.95	2892.09
65.7647	4148.3	3859.98	3835.22	3430.12	3219.48	2894.73
65.8073	4150.84	3861.64	3838.99	3447.05	3217.52	2895.68
65.8504	4151.48	3871.66	3844.07	3450.71	3215.4	2890.93
65.8932	4154.27	3871.97	3844.07	3453.04	3209.42	2902.19
65.9358	4157.37	3870.17	3840.84	3454.79	3207.74	2906.21
65.9785	4157.87	3874.17	3843.02	3445.36	3205.16	2895.26
66.0212	4161.9	3876.87	3850.31	3447.48	3213.41	2909.91
66.0639	4166.34	3876.62	3857.48	3455.02	3227.51	2903.25
66.1067	4164.67	3880.04	3860.45	3460.31	3235.25	2909.84
66.1495	4164.3	3884.78	3855.18	3458.61	3245.15	2903.7
66.1923	4167.64	3891.58	3869.19	3462.22	3247.74	2901.4
66.2349	4169.14	3898.68	3869.25	3473.31	3261.16	2900.66
66.2777	4170.67	3903.37	3875.37	3481.32	3263.26	2898.81
66.3204	4172.84	3905.22	3885.99	3490.7	3263.08	2900.95
66.3631	4175.92	3906.27	3891.83	3503.45	3254.15	2900.75
66.4059	4179.12	3908.63	3896.89	3514.49	3251.23	2898.7
66.4487	4183.49	3910.75	3900.62	3517.97	3247.65	2891.57
66.4914	4188.85	3916.24	3905.65	3520.88	3240.45	2898.46
66.5341	4195.27	3919.14	3905.39	3535.49	3241.73	2902.05
66.5769	4194.68	3924.9	3904.88	3547.87	3262.04	2891.5
66.6198	4200.68	3928.81	3910.18	3552.18	3258.28	2910.98
66.6626	4195.07	3930.65	3919.17	3546.21	3253.52	2910.9
66.7054	4198.42	3929.35	3926.54	3551.93	3256.04	2928.76
66.7482	4201.44	3927	3929.97	3562.27	3268.31	2929.15
66.7909	4204.78	3927	3931.03	3574.87	3273.56	2940.44
66.8336	4209.6	3936.12	3935.21	3570.57	3275.87	2952.54
66.8764	4214.44	3937.15	3936.02	3573.59	3291.39	2950.92
66.9193	4217.27	3949.9	3939.98	3581.2	3287	2958.01
66.9619	4214.67	3955.35	3942.32	3584.79	3289.06	2942.26
67.0047	4214.87	3961.05	3945.72	3595.66	3301.11	2954.4
67.0474	4219.62	3963.9	3944.68	3601	3313.3	2934.2
67.0901	4221.76	3965.97	3951.48	3599.18	3322.16	2919.78
67.1329	4219.81	3970.63	3949.66	3589.67	3327.4	2927.01
67.1756	4219.67	3972.66	3960.61	3593.96	3335.22	2945.14
67.2183	4221.62	3971.36	3966.36	3595.77	3324.89	2953.06
67.261	4222.93	3974.69	3978.32	3595.78	3329.62	2955.48
67.3038	4222.73	3974.45	3985.58	3599.19	3336.39	2955.58
67.3465	4223.23	3978.06	3984	3603.04	3316.32	2949.24
67.3892	4223.21	3986.03	3991.26	3599.95	3315.11	2954.87
67.432	4227.19	3983.7	3993.05	3611.52	3327.09	2968.48
67.4748	4234.45	3989.6	3998.49	3606.87	3336.06	2967.71
67.5177	4242.37	3998.84	3999.77	3606.34	3340.83	2971.28
67.5605	4245.15	4003.21	3989.91	3613.42	3338.21	2971.51
67.6031	4245.82	4002.9	3991.73	3610.82	3349.01	2974.2
67.6459	4238.76	4007.71	4001.53	3624.53	3363.07	2965.66
67.6886	4242.07	4015.12	3997.9	3638.92	3358.73	2962.96
67.7312	4243.86	4014.83	4001.73	3637.17	3363.61	2962.74
67.7739	4245.67	4022.29	4001.23	3637.52	3369.57	2983.03
67.8166	4243.21	4032.55	4007.19	3639.2	3373.88	2981.29
67.8595	4247.31	4026.09	4013.34	3648.15	3374.91	2993.4
67.9022	4250.9	4033.46	4020.56	3650.34	3393.3	2989.73
67.945	4255.14	4031.43	4026.74	3662.98	3390.78	2981.58
67.9877	4254.33	4033.22	4026.46	3656.33	3383.45	2983.89
68.0305	4259.39	4037.32	4030.78	3646.08	3387.47	2968.45
68.0733	4264.91	4042.09	4031.77	3656.18	3384.55	2962.47
68.116	4269.89	4042.5	4042.01	3659.61	3381.22	2970.02
68.1587	4272.66	4050.36	4043.32	3670.61	3392.66	2984.18
68.2013	4272.96	4051.13	4044.06	3672.66	3394.51	2991.83
68.2444	4272.6	4049.57	4046.07	3683.15	3388.97	3004.21
68.2873	4275.22	4049.33	4055.55	3679.87	3393.65	3016.42
68.33	4273.88	4057.36	4060.86	3685.25	3398.25	3010.83
68.3727	4277.1	4066.66	4056.49	3685.89	3395.92	3033.08
68.4154	4279.23	4066.07	4068.97	3686.56	3400.68	3036.76
68.4581	4280.7	4064.86	4062.81	3671.97	3403.11	3032.57
68.5008	4278.25	4064.05	4073.76	3660.55	3405.28	3044.34
68.5435	4281.16	4067.2	4082.63	3656.01	3400.91	3043.69
68.5862	4282.63	4074.02	4085.7	3659.74	3396.78	3048.49
68.6289	4289.54	4078.38	4087.12	3666.24	3395.76	3061.95
68.6716	4292.5	4084.73	4087.32	3668.96	3392.82	3065.38
68.7144	4296.2	4089.26	4089.35	3664.71	3389.15	3069.7
68.7571	4296.84	4094.76	4088.98	3668.32	3396.66	3078.89
68.7997	4299.87	4094.65	4093.02	3663.42	3395.86	3075.58
68.8427	4303.38	4097.91	4092.55	3685.81	3401.67	3073.43
68.8854	4307.16	4093.05	4094.52	3696.44	3400.96	3083.41
68.9282	4310.67	4094.82	4091.67	3693.42	3410.27	3088.22
68.971	4314.18	4102.36	4090.3	3686.15	3404.52	3092.2
69.0138	4317.26	4098.89	4098.6	3680.52	3411.71	3105.34
69.0566	4318.66	4095.28	4104.93	3696.15	3409.57	3112.49
69.0994	4320.27	4099.85	4118.93	3705.23	3426.75	3107.56
69.1421	4321.06	4096.65	4121.28	3699.43	3418.15	3103.7
69.1849	4316.19	4102.89	4121.16	3681.36	3430.29	3100.5
69.2276	4320.32	4109.6	4128.5	3693.22	3422.8	3099.52
69.2707	4322.22	4107.61	4127.92	3692.15	3435.01	3101.17
69.3135	4320.27	4107.54	4132.21	3694.52	3437.02	3105.22
69.3564	4316.96	4110.95	4131.92	3705.32	3429.74	3104.76
69.3992	4314.52	4110.55	4130.72	3714.33	3433.67	3106.87
69.4421	4317.4	4113.88	4139.91	3703.55	3434.63	3103.52
69.4849	4315.15	4116.31	4145.09	3697.17	3450.86	3099.88
69.5275	4322.03	4120.51	4149.53	3700.28	3454.59	3105.28
69.5703	4326.57	4120.9	4155.04	3720.77	3466.51	3129.03
69.6129	4328.45	4126.4	4147.77	3725.47	3469.41	3125.88
69.6558	4330.05	4129.55	4158.42	3728.9	3478.72	3130.61
69.6985	4332.9	4129.48	4156.53	3728.7	3479.12	3113.74
69.7413	4334.35	4134.75	4164.75	3738.6	3476.94	3115.42
69.7841	4339.69	4136.29	4163.36	3732.01	3468.79	3104.54
69.8269	4349.18	4134.68	4174.6	3733.21	3475.02	3097.67
69.8699	4349.87	4142.2	4177.69	3693.2	3488.74	3093.1
69.9126	4349.87	4141.48	4179.03	3704.4	3493.14	3102.47
69.9554	4354.29	4141.48	4184.62	3707.11	3501.74	3103.85
69.9981	4348.41	4134.6	4190.65	3704.55	3498.98	3113.64
70.0409	4351.65	4144.77	4191.15	3711.71	3497.16	3109.59
70.0837	4358.5	4152.01	4190.73	3718.13	3489.17	3112.85
70.1265	4363.17	4154.32	4196.13	3726.27	3499.36	3122.52
70.1693	4365.9	4160.26	4196.46	3734.27	3488.56	3132.43
70.2121	4367.57	4165.33	4195.98	3733.55	3497.34	3130.22
70.2549	4373.77	4164.11	4201.85	3752.13	3498.16	3120.57
70.2976	4371.63	4166.46	4194.26	3769.05	3504.68	3124.03
70.3403	4371.91	4171.36	4200.76	3772.5	3508.72	3118.99
70.383	4377.87	4178.5	4201.99	3791.47	3520.61	3123.2
70.4259	4378.03	4182.04	4203.19	3776.68	3504.9	3127.86
70.4686	4378.48	4185.86	4201.58	3783.66	3486.99	3125.45
70.5117	4379.8	4185.16	4208.57	3790.41	3486.58	3123.54
70.5544	4376.17	4188.16	4212.7	3802.62	3510.57	3110.67
70.597	4384.87	4190.29	4212.62	3794.28	3523.38	3105.38
70.6397	4381.57	4193.09	4216.03	3794.33	3527.58	3106.26
70.6825	4386.8	4186.56	4222.25	3805.24	3535.32	3119.08
70.7252	4391.65	4195.8	4222.55	3813.59	3532.12	3125.22
70.768	4390.56	4199.8	4215.52	3822.14	3538.49	3130.26
70.8107	4393.07	4203.5	4217.32	3832.8	3539.17	3137.08
70.8535	4389.82	4205.58	4225.14	3833.83	3557.22	3142.25
70.8965	4390.28	4203.68	4229.22	3836.92	3551.45	3153.91
70.9393	4391.4	4195.48	4231.1	3832.78	3560.82	3148.71
70.9821	4393.85	4194.57	4242.07	3827.87	3560.56	3157.37
71.0248	4392.39	4193.28	4237.94	3818.3	3572.72	3146.59
71.0674	4388.9	4197.27	4240.84	3825.03	3570.76	3142.19
71.1102	4382.52	4200.79	4242.43	3818.83	3575.73	3174
71.153	4387.49	4198.69	4250.21	3827.63	3571.67	3162.5
71.1958	4386.19	4200.79	4257.57	3827.62	3570.65	3177.85
71.2385	4390.42	4200.79	4255.33	3821.41	3563.51	3188.2
71.2811	4385.21	4201.19	4258.85	3822.96	3570.62	3199.43
71.3239	4379.64	4202.7	4263.55	3834.09	3569.57	3205.61
71.3667	4381.86	4201.7	4269.93	3833.57	3559.09	3211.3
71.4094	4388.28	4204.19	4273.3	3829.93	3555.95	3210.22
71.4521	4388.65	4208.56	4272.49	3820.6	3569.13	3213.72
71.4949	4394.45	4210.27	4279.23	3829.95	3564.2	3216.63
71.5377	4394.57	4207.37	4281.22	3826.58	3567.57	3226.01
71.5804	4394.81	4206.16	4280.17	3829.43	3567.42	3237.07
71.6232	4397.1	4205.36	4285.82	3834.61	3557.64	3232.08
71.6659	4396.61	4207.06	4286.38	3828.14	3555.84	3239.89
71.7087	4398.18	4206.56	4286.29	3835.39	3546.75	3232.52
71.7513	4393.02	4212.24	4278.83	3829.18	3549.68	3235.48
71.7941	4397.95	4211.92	4284.34	3833.83	3568.3	3258.43
71.8369	4398.55	4213.72	4292.6	3829.43	3577.36	3269.22
71.8797	4401.09	4221.16	4294.92	3837.72	3597.51	3275.73
71.9224	4396.98	4223.29	4292.1	3840.05	3590.92	3270.44
71.9652	4399.04	4219.08	4296.95	3844.2	3598.1	3268.84
72.0079	4398.21	4224.98	4293.82	3842.37	3584.34	3267.27
72.0507	4401.71	4228.93	4300.38	3841.09	3585.63	3264.53
72.0935	4399.04	4238.35	4306.03	3847.55	3577.44	3265.27
72.1362	4405.2	4241.55	4314.92	3849.36	3585.51	3274.48
72.179	4403.26	4240.66	4313.32	3848.58	3581.34	3257.93
72.2218	4403.88	4240.9	4314.99	3847.55	3596.22	3241.68
72.2645	4402.65	4241.59	4315.77	3843.92	3588.98	3246.5
72.3073	4395.15	4239.28	4313.6	3854.53	3582.21	3238.37
72.3503	4404.82	4240.43	4312.6	3859.7	3586.86	3235.71
72.3932	4408.82	4243.44	4312.22	3869.29	3587.55	3236.57
72.4358	4406.88	4243.32	4316.73	3870.3	3595.21	3249.66
72.4785	4410.39	4248.5	4319.07	3865.07	3602.2	3231.44
72.5211	4409.77	4245.38	4322.45	3859.66	3616.29	3236.98
72.5639	4401.31	4248.31	4323.12	3857.29	3628.91	3238.66
72.6066	4401.94	4241.69	4326.81	3859.39	3623.91	3261.55
72.6494	4399.29	4242.76	4333.54	3862.25	3609.82	3270.01
72.6922	4399.16	4250.56	4333.23	3849.04	3606.28	3277.06
72.735	4401.48	4253.73	4341.37	3851.85	3606.99	3295.87
72.7778	4412.55	4259.78	4339.87	3847.49	3612.62	3299.72
72.8206	4413.26	4261.32	4341.21	3858.07	3619.84	3306.75
72.8633	4414.82	4262.15	4338.73	3851.08	3633.28	3300.29
72.9061	4413.14	4267.14	4336.41	3839.71	3639.33	3291.74
72.9488	4418.9	4270.88	4331.29	3834.29	3639.68	3291.43
72.9916	4419.14	4271.87	4337.23	3829.91	3626.64	3280.49
73.0343	4423.2	4273.09	4342.2	3818.3	3624.73	3289.11
73.0771	4428.82	4267.7	4342.53	3807.98	3607.27	3297.25
73.1198	4429.64	4268.38	4338.72	3822.96	3613.61	3296.06
73.1624	4427.59	4269.2	4344.52	3820.65	3602.04	3293.79
73.2051	4428.64	4267.75	4348.14	3830.21	3605.36	3310.22
73.2479	4435.27	4274.17	4350.97	3839.78	3614.41	3315.27
73.2909	4435.45	4277.39	4346.83	3838.2	3614.3	3334.4
73.3336	4439.37	4279.74	4347.01	3840.78	3619.16	3320.02
73.3764	4443.88	4278.89	4346.84	3842.33	3625.68	3318.83
73.419	4451.04	4279.7	4346.35	3842.04	3631.4	3327.68
73.4617	4458.11	4280.2	4348	3836.85	3638.18	3316.49
73.5044	4454.49	4281.77	4343.55	3839.99	3630.74	3326.75
73.5471	4454.66	4281.49	4349.17	3832.26	3638.08	3323.74
73.5898	4454.12	4285.97	4356.58	3823.99	3644.31	3319.87
73.6325	4448.23	4282.99	4358.23	3824.76	3645.41	3317.15
73.6752	4442.56	4287.06	4353.45	3825.05	3637.58	3310.94
73.718	4456.79	4281.41	4358.54	3829.44	3641.35	3305.68
73.7606	4457.37	4278.93	4360.66	3827.36	3642.22	3310.23
73.8033	4463.52	4283.87	4359.17	3837.44	3646.1	3310.53
73.846	4461.98	4287.22	4364.59	3845.19	3646.87	3320.59
73.8887	4462.26	4284.69	4360.15	3858.12	3648.23	3328.31
73.9314	4460.19	4286.23	4367.84	3853.19	3652.6	3322.41
73.9742	4463.73	4287.29	4365.38	3843.59	3643.2	3328.79
74.0169	4457.43	4288.49	4362.59	3853.12	3654.69	3341.64
74.0597	4464.64	4286.18	4362.43	3859.77	3655.03	3347.7
74.1025	4461.36	4291.04	4369.78	3862.1	3657.36	3359.38
74.1452	4461.98	4298.17	4369.93	3874.28	3666.72	3362.05
74.1879	4460.71	4297.02	4372.36	3867.59	3673.43	3362.8
74.2306	4464.7	4297.93	4379.19	3881.27	3679.46	3373.43
74.2734	4469.51	4297.61	4380.98	3887.01	3678.22	3368.58
74.3161	4472.04	4297.77	4380.14	3883.62	3689.72	3362.94
74.3588	4473.03	4309.43	4386.86	3878.2	3683.88	3363.66
74.4015	4482.9	4304.8	4393.51	3875.34	3677.7	3372.04
74.4442	4484.05	4309.12	4390.06	3883.14	3687.07	3381.07
74.4869	4482.36	4307.49	4393.41	3889.84	3691.12	3383.7
74.5299	4484.09	4309.63	4399.39	3890.66	3705.91	3385.67
74.5727	4486.67	4314.63	4394.69	3894.05	3704.74	3377.96
74.6154	4481.82	4319.44	4392.82	3890.88	3706.6	3384.6
74.6582	4484.3	4324.09	4395.12	3890.13	3714.24	3400.39
74.7009	4488.4	4329.04	4393.98	3880.06	3722.82	3397.92
74.7437	4487.03	4328.21	4397.91	3886.96	3725.99	3400.62
74.7863	4484.09	4331.36	4401.47	3873.8	3726.37	3394.6
74.829	4482.68	4338.79	4404.98	3880.39	3724.17	3397.89
74.8716	4486.97	4335.65	4405.37	3878.41	3729.19	3399.52
74.9143	4492.21	4336.15	4408.63	3876.08	3742.75	3402.36
74.957	4490.68	4335.82	4405.19	3873.67	3730.19	3404.27
74.9998	4496.5	4333.34	4408.93	3884.04	3734.09	3406.37
75.0425	4498.31	4338.61	4412.2	3893.41	3743.14	3402.09
75.0851	4495.17	4347.67	4411.18	3895.77	3735	3403.28
75.1278	4498.2	4343.57	4415.09	3894.29	3734.12	3405.56
75.1705	4493.55	4343.07	4415.39	3896.42	3737.15	3399.23
75.2132	4498.69	4344.55	4418.87	3910.37	3745.51	3409.78
75.2559	4494.41	4343.22	4424.38	3895.87	3738.93	3414.42
75.2986	4487.45	4346.2	4422.21	3900.82	3744.43	3428.89
75.3413	4494.68	4355.73	4418.66	3910.89	3752.64	3423.91
75.384	4493.74	4351.46	4419.5	3912.94	3748.27	3425.78
75.4267	4498.69	4352.94	4417.89	3919.88	3752.91	3433.85
75.4694	4496.4	4361.28	4420.77	3923.47	3753.09	3440.69
75.5121	4493.35	4363.09	4424.57	3919.84	3753.46	3450.27
75.5549	4490.68	4362.76	4424.86	3911.29	3765.94	3442.14
75.5979	4493.35	4359.15	4423.53	3923.17	3768.75	3435.36
75.6406	4494.49	4369.48	4420.02	3904.24	3760.39	3445.85
75.6834	4496.98	4368.51	4423.36	3898.84	3761.22	3469.22
75.7261	4501.42	4374.57	4422.21	3903.2	3755.48	3462.72
75.7689	4498.94	4369.16	4421.77	3891.56	3747.84	3466.67
75.8116	4503.03	4366.69	4428.8	3894.32	3745.06	3474.61
75.8544	4509.46	4367.01	4424.51	3902.6	3753.34	3462.03
75.8971	4505.23	4365.54	4430.89	3892.59	3753.83	3471.78
75.9399	4507.28	4366.66	4429.21	3906.64	3754.23	3473.34
75.9826	4510.59	4370.1	4430.69	3904.33	3769.37	3479.05
76.0253	4514.16	4378.03	4430.48	3909.31	3758.95	3475.09
76.068	4514.78	4376.57	4424.05	3910.46	3744.82	3474.74
76.1108	4521	4377.58	4418.93	3906.67	3752.47	3475.14
76.1535	4521.08	4379.86	4422.59	3898.03	3753.28	3472.18
76.1961	4519.78	4384.72	4427.57	3892.26	3774.23	3481.61
76.2389	4519.19	4390.22	4423.29	3892.71	3783.34	3469.98
76.2816	4520.88	4390.25	4427.28	3897.68	3771.98	3489.24
76.3243	4522.03	4396.39	4424.85	3899.43	3762.91	3494.85
76.367	4510.34	4396.35	4410.36	3905	3761.62	3499.39
76.4098	4513.63	4399.77	4413.17	3911.59	3778.68	3503.28
76.4527	4517.02	4402.03	4411.92	3902.54	3773.68	3501.59
76.4954	4515.34	4409.09	4418.72	3906.74	3783.08	3513.15
76.5381	4515.05	4407.32	4428.55	3912.66	3784.97	3527.92
76.5809	4511.37	4411.12	4426.11	3918.36	3791.64	3540.41
76.6236	4508.92	4410.25	4429.88	3926.57	3785.86	3528.91
76.6664	4509.45	4414.27	4426.67	3929.41	3783.82	3530.47
76.709	4512.46	4417.05	4429.6	3931.79	3785.87	3530.47
76.7517	4516.64	4417.89	4426.67	3931.41	3802.33	3531.41
76.7944	4517.02	4416.04	4436.98	3943.64	3820.28	3524.2
76.8372	4511.85	4416.73	4437.96	3940.78	3816.65	3524.44
76.8799	4509.45	4417.79	4436.2	3928.78	3825.02	3539.51
76.9227	4514.49	4423.42	4437.25	3909.03	3819.3	3540.7
76.9654	4511.02	4423.13	4430.76	3916.99	3805.16	3537.72
77.008	4509.03	4417.89	4436.14	3913.95	3804.88	3530.14
77.0508	4504.26	4422.18	4451.31	3908.76	3802.67	3526.84
77.0936	4506.22	4421.4	4456.4	3919.68	3800.84	3531.41
77.1363	4505.51	4421.64	4458.19	3919.39	3820.84	3519.87
77.179	4503.16	4424.68	4458.99	3920.7	3812.47	3523.51
77.2216	4498.44	4428.04	4459.88	3921.07	3808.65	3527.51
77.2644	4494.57	4431.82	4467.39	3919.13	3799.86	3525.49
77.3071	4487.46	4430.91	4466.2	3911.8	3809.77	3532.82
77.3499	4483.93	4432.03	4469.38	3919.72	3814.18	3535.12
77.3925	4489.36	4430.78	4472.25	3935.49	3812.45	3543.01
77.4352	4498.93	4433.71	4473.27	3947.61	3817.14	3538.65
77.4779	4501.57	4428.81	4478.55	3952.07	3823.35	3538.71
77.5207	4506.51	4434.14	4484.93	3955.96	3839.14	3535.61
77.5634	4507.18	4429.65	4486.38	3966.03	3837.3	3522.43
77.6062	4501.79	4432.73	4482.86	3973.58	3833.99	3531.76
77.6489	4495.65	4428.81	4484.32	3971.26	3828.27	3524.78
77.6916	4495.36	4425.24	4482.34	3972.07	3834.27	3525.64
77.7343	4498.2	4426.57	4485.26	3979.92	3826.47	3530.99
77.7769	4501.81	4425.88	4466.89	3976.15	3838.14	3536.73
77.8196	4509.41	4422.66	4479.07	3983.29	3835.77	3540.53
77.8624	4515.34	4423.79	4479.86	3977.2	3823.78	3562.09
77.9052	4521.92	4430.23	4485.75	3984.72	3831.35	3537.34
77.9479	4525.85	4427	4491.48	3978.06	3835.21	3545.35
77.9905	4527.02	4429.04	4488.82	3974.22	3835.93	3536.07
78.0332	4529.3	4436.71	4491.12	3969.88	3848.21	3539.41
78.076	4533.69	4434.75	4490.13	3978.18	3848.73	3540.88
78.1187	4534.34	4433.78	4489.93	3969.61	3852.33	3547.67
78.1614	4534.55	4432.05	4492.27	3967.49	3842.74	3549.73
78.2042	4534.89	4428.41	4491.91	3971.96	3841.51	3545.58
78.2469	4535.36	4431.2	4497.4	3975.11	3862.83	3544.07
78.2896	4530.97	4436.15	4490.22	3967.99	3865.69	3552.41
78.3322	4530.71	4442.63	4494.62	3978.4	3856.08	3554.11
78.3749	4533.72	4442.2	4498.52	3977.97	3841.55	3568.08
78.4177	4536.17	4439.98	4492.43	3979.95	3847	3578.48
78.4603	4540.03	4436.28	4487.28	3980.5	3848.83	3589.01
78.503	4530.44	4434.48	4487.79	3994.13	3856.36	3589.53
78.5457	4526.64	4433.15	4486.45	3998.55	3861.29	3589.91
78.5883	4529.44	4437.19	4488.76	4004.8	3866.98	3579.72
78.6311	4538.45	4438.8	4483.5	4005.14	3861.27	3580.16
78.6741	4539.46	4436.84	4482.04	3995.75	3858.44	3586.18
78.7168	4539.07	4427.02	4485.34	3992.85	3864.64	3593.69
78.7596	4540.99	4429.53	4489.51	3995.61	3855.56	3600.74
78.8022	4544.06	4425.61	4489.62	3995.69	3850.6	3587.16
78.845	4544.13	4434	4481.17	3996.99	3848.3	3602.59
78.8878	4547.59	4433.15	4474.11	4013.3	3854.53	3591.16
78.9305	4543.97	4439.85	4487.28	4015.93	3855.58	3603.38
78.9732	4540.67	4445.95	4482.99	4002.51	3857.15	3611.68
79.0159	4541.54	4446.53	4490.05	4001.56	3851.18	3609.34
79.0587	4539.55	4448.06	4486.64	3972.66	3857.14	3606.36
79.1015	4535.52	4451.27	4480.14	3980.79	3853.5	3597.91
79.1441	4542.56	4449.8	4478.08	3993.62	3851.95	3605.74
79.1868	4540.88	4453.61	4485.75	3981.24	3860.76	3593.03
79.2296	4542.61	4451.04	4483.15	3966.21	3863.87	3585.73
79.2722	4541.86	4453.88	4475.34	3971.99	3866.47	3577.3
79.315	4542.36	4446.29	4476.12	3979.16	3863.11	3568.94
79.3577	4535.42	4449.98	4473.91	3987.2	3870.62	3578.05
79.4007	4533.08	4447.97	4475.08	3971.2	3879.45	3581.26
79.4434	4531.58	4443.65	4466.82	3971.74	3891.9	3592
79.4861	4529.93	4440.33	4468.98	3995.06	3889.82	3571.89
79.5288	4535.64	4439.63	4470.66	3992.6	3891.63	3574.93
79.5716	4536.33	4436.78	4468.27	3993.51	3902.55	3575.92
79.6143	4536.53	4439.13	4469.95	3972.82	3894.25	3576.18
79.6571	4535.84	4442.95	4476.8	3972.01	3901.51	3595.62
79.6998	4538.74	4445.84	4471.32	3970.45	3899.42	3590.99
79.7425	4536.03	4443.67	4474.33	3963.87	3905.4	3585.22
79.7853	4534.99	4447.53	4481.82	3972.52	3907.75	3581.1
79.828	4545.19	4448.15	4488.76	3988.4	3898.15	3595.48
79.8707	4544.01	4446.12	4487.79	3984.18	3900.48	3599.94
79.9134	4543.75	4447.8	4493.64	3976.26	3908.79	3602.82
79.9561	4541.46	4438.04	4492.18	3955.53	3901.77	3599.66
79.9988	4542.29	4439.28	4495.14	3958.22	3915.81	3614.99
80.0415	4543.59	4437.33	4495.38	3957.68	3933.49	3610.1
80.0842	4538.42	4432.23	4500.73	3978.33	3932.95	3619.39
80.127	4547.76	4433.71	4505.82	3977.55	3937.9	3614.22
80.1697	4544.79	4431.34	4511.51	3983.15	3947.18	3614.22
80.2124	4548.01	4425.13	4513.21	3998.83	3932.65	3602.68
80.2551	4549.67	4426.95	4518.17	3995.11	3926.7	3621.56
80.2978	4547.37	4433.29	4519.85	4006.28	3933.49	3619.6
80.3405	4546.9	4440.18	4522.98	4002.63	3927.01	3620.94
80.3831	4540.35	4444.77	4525.65	4003.91	3930.12	3616.17
80.4259	4540.14	4443.23	4517.44	4011.62	3913.49	3623.61
80.4686	4534.02	4442.25	4518.41	4006.66	3913.74	3640.91
80.5113	4531.14	4440.73	4517.44	4010.76	3900.48	3635.73
80.554	4531.95	4445.36	4518.04	4007.59	3911.66	3634.98
80.5967	4535.16	4442.67	4513.94	4033.14	3916.07	3628.52
80.6395	4534.73	4445.92	4518.65	4024.98	3923.35	3631.24
80.6822	4534	4446.07	4522.88	4032.95	3926.99	3625.73
80.725	4532.4	4443.64	4512.35	4019.59	3935.56	3632.43
80.7676	4533.78	4444.89	4518.26	4025.39	3951.19	3646.12
80.8104	4537.69	4445.92	4519.72	4025.86	3945.21	3642
80.8531	4540.57	4446.9	4525.72	4029.3	3953.28	3640.62
80.8958	4543.71	4455.54	4526.08	4022.05	3954.3	3649.96
80.9385	4543.98	4445.97	4529.94	4023.75	3955.32	3643.8
80.9812	4545.53	4452.16	4525.28	4012.92	3960.8	3645.89
81.0238	4537.87	4451.6	4528.28	4009.89	3959.25	3631.52
81.0666	4537.48	4450.56	4532.61	4001.94	3960.8	3634.28
81.1093	4544.15	4447.54	4531.64	4012.59	3958.16	3627.88
81.152	4532.74	4448.51	4525.62	4019.26	3961.79	3613.83
81.1946	4532.44	4446.07	4526.22	4022.48	3959.75	3624.79
81.2373	4534.39	4444.82	4526.35	4029.23	3950.15	3628.36
81.2801	4537.62	4439.21	4526.22	4031.53	3954.06	3629.03
81.3229	4534.89	4441.3	4522.75	4030.02	3945.99	3623.38
81.3656	4539.13	4447.01	4518.04	4031.26	3953.76	3622.47
81.4082	4541.49	4451.32	4519.48	4036.74	3950.1	3635.83
81.451	4538.95	4452.22	4520.43	4050.29	3942.86	3637.78
81.4937	4538.12	4449.02	4519.12	4048.73	3945.73	3632.05
81.5365	4538.49	4448.13	4530.58	4044.25	3954.55	3624.08
81.5791	4539.77	4449.87	4533.23	4043.63	3944.39	3636.85
81.6219	4543.74	4447.58	4534.8	4030.08	3936.87	3642.18
81.6646	4548.63	4448.83	4530.11	4030.42	3953.23	3646.21
81.7073	4553.32	4451.05	4535.17	4045.74	3961.08	3640.34
81.75	4552.75	4449.8	4528.92	4042.49	3964.71	3639.77
81.7927	4553.38	4451.95	4531.92	4047.25	3958.21	3633.56
81.8355	4553.81	4448.75	4532.52	4060.38	3945.95	3635.69
81.8785	4551.81	4454.04	4529.28	4059.45	3951.15	3646.64
81.9212	4552.59	4455.85	4534.58	4054.76	3946.73	3652.16
81.9639	4555.86	4457.4	4532.65	4053.35	3942.53	3650.78
82.0066	4554.53	4462.25	4534.44	4048.59	3939.12	3654.78
82.0494	4556.28	4459.78	4539.51	4039.77	3940.67	3652.64
82.0921	4555.43	4460.61	4536.51	4029.1	3954.2	3651.42
82.1348	4553.71	4462	4532.07	4015.78	3943.55	3657.83
82.1774	4551.85	4463.45	4527.86	4002.46	3942.55	3656.45
82.2202	4549.7	4464.22	4534.35	4000.91	3943.34	3654.16
82.2629	4552.58	4461.15	4541.23	4013.74	3939.95	3669.89
82.3057	4551.49	4471.2	4535.2	4008	3939.39	3660.14
82.3483	4558.45	4467.47	4535.9	4018.83	3929.78	3654.9
82.3911	4560.06	4465.82	4543.53	4021.51	3924.57	3650.05
82.4337	4553.65	4470.48	4538.06	4016.59	3929.24	3646.21
82.4764	4555.29	4476.16	4537.7	4037.39	3940.63	3638.03
82.519	4551.52	4474.51	4544.67	4043.6	3934.69	3650.61
82.5617	4553.21	4476.21	4537.6	4049.28	3916.99	3650.85
82.6045	4553.6	4474.7	4542.39	4050.51	3928.85	3651.68
82.6472	4554.6	4470.13	4542.86	4038.14	3918.28	3646.29
82.6899	4560.53	4472.65	4548.48	4036.63	3925.96	3656.14
82.7326	4561.89	4473.41	4547.82	4037.09	3919.75	3656.53
82.7752	4560.23	4471.94	4545.44	4027.13	3904.21	3651.41
82.818	4554.73	4475.54	4546.32	4026.76	3925.22	3645.97
82.8606	4550.85	4476.42	4553.13	4035.05	3914.07	3646.73
82.9033	4542.77	4475.18	4553.35	4024.09	3909.4	3649.43
82.946	4548.58	4477.04	4557.02	4025.34	3889.51	3660.77
82.9887	4554.56	4484.51	4556.27	4017.89	3890.56	3646.01
83.0314	4555.3	4488.47	4558.91	4015.43	3911.29	3656.72
83.0741	4557.2	4488.53	4563.75	4011.99	3920.61	3649.87
83.1168	4555.98	4486.33	4567.66	4020.3	3932.75	3641.71
83.1596	4558.15	4487.04	4567.7	4022.5	3940.74	3640.52
83.2022	4545.61	4488.78	4570.55	4021.2	3953.49	3637.82
83.245	4542.56	4490.49	4573.28	4029.72	3949.91	3630.56
83.2877	4551.81	4489.6	4577.38	4018.67	3952.49	3634.07
83.3304	4549.91	4490.45	4579.62	4037.98	3956.92	3627.06
83.3731	4552.11	4494.34	4573.11	4025.97	3961.27	3644.88
83.4158	4552.76	4491.36	4570.81	4031.52	3955.05	3666.2
83.4585	4555.51	4488.9	4577.75	4030.12	3954.69	3664.07
83.5012	4548.48	4490.94	4575.03	4039.7	3948.58	3663.21
83.544	4545.24	4484.44	4572.48	4039.01	3953.28	3654.61
83.5866	4542.76	4494.12	4565.52	4037.63	3952.68	3658.95
83.6294	4541.34	4494.24	4569.17	4035.42	3957.13	3668.53
83.6721	4542.29	4500.63	4559.19	4028.9	3945.52	3658.75
83.7148	4543.06	4502.37	4565.09	4020.38	3938.84	3666.49
83.7575	4538.75	4505.57	4570.39	4013.9	3936.65	3669.15
83.8001	4541.53	4503.24	4575.66	4021.45	3927.79	3672.9
83.8428	4544.97	4505.97	4577.62	4020.86	3925.48	3676.75
83.8855	4542.68	4503.91	4571.99	4015.21	3924.95	3673.37
83.9282	4550.69	4510.87	4571.5	4017.06	3909.74	3674.85
83.9709	4550.86	4509.98	4569.59	4013.6	3911.6	3660.93
84.0135	4554.12	4515.97	4576.58	4010.25	3919.42	3662.64
84.0563	4563.38	4516.33	4571.94	4012.7	3929.3	3666.92
84.099	4562.43	4520.21	4565.09	4004.74	3932.15	3671.43
84.142	4555.72	4522.77	4579.11	4017.97	3937.84	3671.53
84.1847	4556.47	4523.13	4579.21	4036.42	3944.84	3667.34
84.2275	4555.44	4528.59	4576.91	4041.62	3952.92	3675.71
84.2702	4553.99	4521.8	4572.36	4027.83	3944.59	3680.45
84.313	4554.19	4522.03	4570.17	4011.61	3947.13	3681.46
84.3559	4559.07	4521.29	4565.06	4004.84	3938.31	3671.91
84.3986	4559.37	4526.53	4571.45	4011.36	3946.4	3663.98
84.4413	4562.23	4521.69	4576.27	4006.89	3945.86	3656.69
84.4843	4566.71	4514.86	4578.2	4001.37	3939.65	3657.12
84.527	4567.01	4517.66	4576.6	3997.76	3945.85	3647.71
84.5698	4557.15	4517.3	4577.02	3996.28	3949.5	3638.86
84.6125	4556.01	4520.7	4578.25	3991.53	3956.73	3632.18
84.6552	4556.3	4527.26	4581.97	3999.31	3955.99	3633.78
84.698	4559.75	4528.47	4582.12	3992.94	3955.14	3626.41
84.7407	4557.64	4528.46	4582.71	3985.61	3947.97	3611.92
84.7835	4555.62	4532.71	4580.01	3994.95	3946.16	3603.23
84.8263	4552.39	4530.04	4578.46	3996.18	3941.01	3607.1
84.8691	4559.46	4540.93	4577.17	3998.45	3936.09	3595.15
84.9118	4556.49	4541.3	4581.01	4004.88	3947.49	3595.46
84.9545	4558.31	4543.73	4581.43	4009.33	3948.81	3613.01
84.9973	4554.77	4542.4	4576.9	4003.47	3950.89	3635.36
85.04	4551.43	4547.23	4578.29	3991.31	3951.4	3628.11
85.0828	4550.37	4543	4579.74	3992.36	3948.3	3632.25
85.1256	4551.8	4548.54	4588.16	3987.73	3942.86	3640.93
85.1683	4560.8	4547.68	4589.57	4008.75	3939.47	3657.9
85.211	4562.51	4547.81	4589.37	4007.29	3934.28	3666.49
85.2536	4561.06	4543.71	4592.25	4000.62	3943.85	3657.01
85.2964	4561.66	4539.6	4592.05	3992.45	3953.93	3659.3
85.3391	4566.63	4544.56	4587.62	3982.03	3957.95	3642.07
85.3817	4566.14	4552.64	4587.79	3975.09	3955.62	3641.95
85.4245	4562.42	4553.37	4587.27	3979.55	3954.42	3640.55
85.4672	4568.24	4551.66	4586.74	3982.14	3960.13	3636.66
85.5098	4565.86	4546.84	4583.71	3978.51	3963.51	3603.24
85.5526	4574.45	4544.65	4581.36	3970.18	3945.65	3612.5
85.5953	4565.85	4542.84	4586.9	3979.31	3937.56	3610.53
85.638	4567.77	4539.47	4585.69	3974.32	3937.31	3617.09
85.6807	4562.87	4535.24	4588.2	3971.46	3944.84	3593.52
85.7234	4562.57	4537.77	4596.88	3978.45	3951.33	3612.03
85.7663	4562.09	4531.36	4595.99	3958.99	3953.91	3599.02
85.809	4560.71	4536.31	4591.39	3967.57	3952.88	3595.76
85.8518	4561.18	4539.73	4593.76	3964.93	3943.82	3598.32
85.8945	4561.74	4545.64	4597.81	3954.05	3953.97	3614.2
85.9371	4566.98	4546.74	4596.47	3956.38	3965.68	3602.55
[truncated: 329 more rows]

## Sheet: 1E
	LEC			LEC*
b-catenin	0.974362	0.929818	1.02618	0.445875	0.616121	0.493414
ve-cadherin	1.00309	1.17975	0.996675	1.06046	1.02251	1.07943
ZO-1	1.15951	1.50718	1.98581	0.461717	0.769671	0.978414

## Sheet: 1SA
Time (hrs)	LEC				LEC*
0.000684	354.321	357.268	362.194		359.853	365.258	364.324
0.083943	380.278	384.601	392.316		387.599	399.424	389.908
0.167274	422.352	431.629	441.651		429.512	456.285	426.058
0.250611	469.311	486.053	498.352		473.215	520.855	461.549
0.333943	513.59	538.861	551.151		513.152	582.54	491.665
0.417273	551.849	583.974	597.343		547.706	634.896	515.538
0.500608	582.524	624.035	638.419		576.218	677.476	534.531
0.58394	606.539	656.718	673.706		599.408	711.881	548.97
0.66727	625.926	679.689	701.067		616.879	738.275	560.156
0.750601	641.226	699.335	723.029		631.462	760.045	568.819
0.833933	654.297	716.96	742.35		642.336	779.208	576.979
0.917264	664.762	730.759	759.005		651.562	793.324	584.753
1.0006	674.714	743.585	772.265		659.963	805.711	593.347
1.08393	684.166	752.413	783.89		668.496	814.646	603.522
1.16727	690.306	758.535	791.523		677.138	822.606	614.129
1.2506	697.779	763.952	798.406		684.269	828.777	622.897
1.33393	703.17	768.449	804.84		691.005	833.156	631.434
1.41726	708.635	771.999	807.769		695.373	835.051	638.297
1.5006	713.662	775.354	811.48		700.481	839.256	642.106
1.58393	717.205	778.15	817.325		702.832	844.771	645.553
1.66726	722.982	781.694	821.875		705.909	849.025	650.383
1.7506	727.078	786.655	828.081		708.65	854.113	654.506
1.83393	728.456	790.088	831.992		711.323	858.394	658.966
1.91727	730.9	792.428	835.849		715.084	858.896	661.918
2.0006	734.383	791.823	838.632		719.293	860.801	666.338
2.08393	733.47	791.41	844.076		722.912	866.992	670.565
2.16727	733.353	792.464	847.251		726.128	875.584	675.996
2.2506	733.071	794.687	852.355		727.919	883.849	680.112
2.33394	733.973	797.229	858.85		727.468	885.902	683.285
2.41727	735.278	798.75	863.634		729.135	889.983	685.356
2.50061	735.963	799.163	867.581		729.152	894.622	684.38
2.58394	735.632	798.751	872.146		727.553	896	684.533
2.66727	738.713	798.28	874.798		726.894	897.345	685.689
2.75061	743.316	797.277	878.261		724.869	898.079	687.437
2.83394	744.205	795.822	878.81		723.43	897.025	689.201
2.91727	743.594	796.974	878.516		721.92	896.651	688.569
3.00061	744.055	799.053	881.866		720.559	894.02	688.203
3.08394	744.123	800.961	882.39		719.751	894.379	688.633
3.16728	743.657	803.154	881.748		718.431	895.598	687.17
3.25061	742.643	802.752	884.372		716.789	893.417	687.246
3.33394	741.102	802.901	884.216		716.058	894.251	687.075
3.41728	739.385	801.903	884.569		715.935	893.539	686.572
3.50061	736.202	801.271	884.54		714.707	892.74	685.215
3.58394	734.105	801.607	883.198		712.307	894.284	684.582
3.66728	732.751	802.328	882.126		711.986	893.518	683.69
3.75061	733.719	800.318	878.659		712.78	891.287	681.042
3.83394	732.532	802.156	875.736		713.645	888.793	678.996
3.91727	730.623	804.693	876.354		713.964	890.294	679.022
4.00061	728.553	806.916	876.029		715.871	888.81	678.187
4.08394	729.354	805.969	876.371		717.716	886.392	677.925
4.16727	730.428	807.296	874.07		718.947	885.691	677.387
4.25061	732.989	805.07	873.283		718.94	890.144	677.878
4.33394	734.388	804.988	873.371		718.966	888.908	678.935
4.41727	734.912	803.957	876.131		718.174	887.353	678.119
4.50061	735.054	804.12	879.112		718.081	888.309	677.089
4.58394	735.646	803.528	877.416		717.105	888.582	678.024
4.66727	733.507	802.818	877.91		716.967	884.96	676.173
4.7506	734.284	804.617	880.109		718.555	880.707	674.872
4.83394	735.601	806.859	883.826		719.04	882.525	675.925
4.91727	738.515	807.821	886.93		720.166	881.853	675.727
5.00061	738.731	811.413	886.158		721.886	883.835	675.939
5.08394	739.392	811.58	889.014		722.085	887.761	676.637
5.16728	742.152	813.016	890.708		722.162	887.281	677.471
5.25061	742.927	811.567	894.036		722.305	891.588	677.987
5.33394	744.919	812.79	897.331		722.085	893.115	678.499
5.41728	747.034	814.571	901.415		721.328	892.86	679.601
5.50061	748.59	813.161	902.413		720.635	896.019	679.554
5.58395	752.386	817.337	907.404		721.006	897.948	681.16
5.66728	755.17	821.115	913.098		722.109	902.036	681.155
5.75061	758.059	822.975	915.465		723.527	904.495	682.081
5.83395	762.995	825.722	915.39		724.54	909.296	681.737
5.91728	765.879	828.639	919.496		725.026	910.818	681.162
6.00062	770.275	830.987	921.856		726.02	913.922	683.466
6.08395	772.973	833.284	925.119		726.139	916.697	686.028
6.16729	777.776	837.268	930.047		726.051	917.261	691.044
6.25062	781.501	840.127	930.636		727.643	917.264	694.113
6.33395	783.973	844.16	940.334		729.1	919.681	695.802
6.41729	786.496	845.018	948.4		733.727	922.119	699.033
6.50062	789.255	847.784	956.307		740.218	925.823	702.644
6.58395	793.46	856.238	963.379		746.407	929.283	705.837
6.66728	794.909	861.873	963.633		748.858	931.525	708.149
6.75062	798.39	864.169	965.574		749.046	934.299	710.206
6.83395	802.078	872.278	975.052		753.432	937.544	710.374
6.91728	809.005	879.97	981.51		752.765	939.554	711.043
7.00061	815.659	884.754	989.787		754.819	946.683	712.241
7.08395	819.979	891.82	996.306		758.865	949.766	714.285
7.16728	826.742	898.295	1002.48		758.529	954.604	715.438
7.25062	832.465	906.081	1009.52		762.304	959.089	717.536
7.33395	837.398	913.399	1019.15		766.682	964.062	720.496
7.41728	844.725	923.885	1023.04		767.89	970.996	724.079
7.50062	853.216	926.457	1032.93		772.261	973.67	726.218
7.58395	856.649	934.822	1039.7		777.142	977.092	728.999
7.66728	862.525	940.348	1042.34		779.171	980.502	731.505
7.75061	864.506	945.833	1050.83		781.969	985.763	730.465
7.83394	866.87	952.482	1057.92		784.626	990.547	731.251
7.91728	871.069	962.171	1058.96		784.999	996.077	735.929
8.00061	875.314	965.989	1068.3		786.34	1004.51	739.103
8.08394	880.258	971.349	1073.15		786.84	1007.36	743.902
8.16728	889.961	974.197	1082.75		787.872	1011.14	749.74
8.25061	898.973	980.512	1090.72		792.004	1014.41	753.12
8.33394	904.064	991.023	1104.6		794.962	1024.27	755.42
8.41728	910.383	997.841	1119.68		798.514	1036.5	760.604
8.50061	918.02	1007.04	1132.9		799.87	1045.51	762.732
8.58395	923.897	1014.55	1143.63		804.693	1053.54	768.06
8.66728	932.313	1015.75	1157.62		807.997	1061.06	774.793
8.75061	939.932	1021.29	1165.08		813.195	1066.9	779.13
8.83395	949.1	1026.24	1177.82		817.762	1071.84	781.935
8.91728	955.728	1031.39	1190.76		829.063	1078.65	783.205
9.00062	963.392	1038.88	1203.69		836.807	1083.88	786.414
9.08395	969.051	1049.91	1216.41		843.322	1091.23	789.464
9.16728	973.765	1060.69	1226.38		850.823	1103.26	795.345
9.25062	977.431	1070.19	1237.05		857.924	1112.48	800.249
9.33395	981.344	1083.43	1248.7		863.856	1121.05	804.309
9.41728	989.978	1091.6	1257.94		865.892	1131	809.18
9.50062	1001.5	1107.87	1268.4		871.398	1141.09	812.704
9.58395	1012.92	1119	1281.09		873.258	1150.31	817.578
9.66728	1020.07	1127.61	1290.07		877.563	1160.86	821.437
9.75062	1027.37	1137.79	1305.72		885.736	1171.96	824.72
9.83395	1036.36	1147.86	1313.35		891.105	1184.67	829.275
9.91728	1043.07	1157.65	1324.63		899.547	1193.35	832.295
10.0006	1051.57	1167.22	1342.22		907.539	1201.31	839.143
10.0839	1062.89	1175.55	1353.78		917.479	1207.31	843.193
10.1673	1071.3	1187.01	1365.65		921.346	1212.99	845.587
10.2506	1081.44	1196.56	1373.66		925.099	1225.12	849.234
10.3339	1093.69	1205.88	1387.09		931.246	1239.42	854.689
10.4173	1101.91	1212.64	1402.76		937.038	1251.09	860.572
10.5006	1110.03	1221.88	1416.56		940.866	1263.94	866.482
10.5839	1116.75	1236.26	1428.24		945.2	1279.07	869.168
10.6673	1128.35	1246.37	1443.61		949.684	1290.37	873.738
10.7506	1137.59	1254.22	1452.01		954.737	1296.37	878.038
10.8339	1148.42	1265.99	1463.88		962.647	1304.77	884.144
10.9173	1158.02	1271.59	1472.69		970.095	1310.74	890.392
11.0006	1169.41	1278.77	1480.66		977.913	1321.81	895.671
11.0839	1179.05	1286.88	1494.39		986.932	1335.52	903.856
11.1673	1189.04	1303.27	1502.82		997.464	1344.63	909.915
11.2506	1199.03	1311.23	1511.88		1004.04	1362.5	913.687
11.3339	1206.63	1327.83	1523.9		1015.93	1370.32	916.301
11.4173	1217.54	1340.86	1531.29		1023.11	1379.08	919.466
11.5006	1232.77	1352.15	1545.14		1034.46	1385.82	926.374
11.5839	1244.93	1361.36	1564.99		1039.4	1395.51	931.187
11.6673	1257.89	1372.82	1572.97		1045.63	1404.32	937.28
11.7506	1269.22	1384.37	1590.3		1053.03	1416.54	941.616
11.8339	1276.75	1400.41	1602.77		1059.38	1416.04	947.147
11.9173	1285.48	1410.26	1618.84		1061.39	1419.01	952.178
12.0006	1294.33	1430.31	1630.87		1067.29	1429.62	953.99
12.0839	1303.77	1440.74	1643.32		1076.18	1435.99	957.053
12.1673	1311.98	1451.09	1656.24		1082.04	1442.99	962.478
12.2506	1321.09	1461.54	1664.71		1088.58	1446.05	967.99
12.3339	1331.52	1468.41	1675.66		1094.37	1455.97	972.616
12.4173	1346.21	1479.04	1688.57		1099.4	1463.17	977.884
12.5006	1358.14	1493.08	1707.72		1107.03	1469.78	985.19
12.5839	1366.13	1509.68	1724.33		1112.67	1477.82	991.026
12.6673	1378.79	1523.06	1730.04		1114.58	1487.02	995.833
12.7506	1386.45	1530.84	1739.54		1117.96	1495.24	999.228
12.8339	1392.11	1543.51	1747.12		1123.74	1504.58	1006.79
12.9173	1395.51	1553	1754.86		1128.38	1506.76	1011.98
13.0006	1400.15	1564.17	1763.79		1134.22	1515.26	1013.9
13.0839	1407.27	1578.67	1771.55		1137.21	1523.13	1020.49
13.1673	1417.67	1595.55	1778.64		1140.1	1528.35	1026
13.2506	1421.78	1603.54	1787.54		1146.74	1540.09	1028.68
13.3339	1432.35	1616.03	1795.04		1153.94	1541.9	1031.15
13.4173	1444.62	1630.47	1804.1		1162.87	1545.83	1033.19
13.5006	1457.15	1645.47	1823.05		1166.29	1552.21	1034.8
13.5839	1470.4	1660.15	1826.27		1174.71	1554.63	1037.84
13.6673	1474.35	1668.63	1839.22		1182.81	1560.97	1041.18
13.7506	1487.91	1682.37	1845.85		1192.86	1565.84	1046.2
13.8339	1493.02	1690.74	1854.76		1200.47	1566.03	1054.36
13.9173	1501.68	1704.33	1868.72		1212.88	1574.58	1061.14
14.0006	1508.3	1710.77	1871.18		1214.88	1581.95	1065.62
14.0839	1514.43	1715.85	1870.43		1222.83	1587.73	1074.39
14.1673	1526.54	1729	1876.28		1229.23	1601.05	1079.92
14.2506	1534.4	1736.42	1877.42		1238.58	1608.18	1084.56
14.3339	1542.77	1748.33	1880.99		1247.03	1618.32	1092.31
14.4173	1551.2	1753.63	1884.77		1250.24	1628.08	1099.31
14.5006	1557.32	1756.59	1888.08		1254.64	1635.21	1105.03
14.5839	1565.06	1763.53	1901.33		1260.65	1635.94	1108.49
14.6673	1572.65	1772.61	1908.4		1266.68	1635.13	1114.71
14.7506	1582.03	1780.36	1913.34		1271.07	1636.05	1121.28
14.834	1579.54	1789.77	1920.99		1274.87	1641.19	1124.42
14.9173	1587.75	1800.93	1927.44		1280.94	1648.17	1124.95
15.0006	1591.86	1811.31	1934.96		1289.45	1655.71	1126.05
15.084	1600.82	1825	1941.39		1303.75	1661.01	1134.09
15.1673	1607.07	1829.19	1944.49		1310.56	1669.5	1134.99
15.2506	1609.06	1841.07	1949.67		1316.85	1678.7	1141.62
15.334	1614.45	1854.64	1953.22		1323.77	1684.19	1145.76
15.4173	1627.4	1859.83	1958.86		1332.02	1682.61	1149.25
15.5006	1633.33	1866.87	1962.48		1336.26	1684.12	1154.97
15.5839	1639.61	1866.61	1961.55		1342.15	1687.65	1157.67
15.6673	1642.61	1872.39	1964.8		1346.59	1692.79	1165.95
15.7506	1648.95	1871.77	1978.69		1354.49	1692.29	1167.8
15.834	1652.75	1885.03	1985.37		1360.14	1692.55	1170.8
15.9173	1658.98	1883.75	1992.2		1370.49	1700.85	1176.08
16.0006	1670.22	1889.1	1990.74		1371.73	1704.85	1181.96
16.084	1674.91	1891.2	1997.6		1374.49	1713.4	1187.37
16.1673	1684.18	1893.49	1998.41		1374.65	1712.55	1188.38
16.2506	1696.03	1889.62	2007.98		1378.59	1712.81	1191.41
16.334	1704.62	1901.41	2020.49		1380.81	1712.48	1200.4
16.4173	1706.84	1902.38	2031.12		1381.36	1713.07	1204.69
16.5006	1706.79	1902.96	2035.96		1385.76	1708.52	1209.12
16.584	1705.85	1902.32	2043.34		1389.88	1709.18	1210.55
16.6673	1703.3	1906.6	2040.79		1394.08	1704.95	1208.81
16.7506	1705.02	1902.87	2041.28		1400.62	1707.47	1213.34
16.834	1714.95	1907.19	2040.68		1406.85	1709.75	1219.84
16.9173	1718.28	1910.4	2046.05		1407.54	1706.98	1221.8
17.0006	1728.97	1912.2	2046.85		1411.28	1712.97	1224.38
17.084	1736.44	1911.34	2047.4		1416.86	1714.34	1227.52
17.1673	1743.42	1914.73	2049.07		1420.45	1713.42	1229.36
17.2506	1756.91	1914.86	2058.5		1422.93	1717.27	1234.34
17.334	1769.73	1916.22	2063.83		1423.25	1721.28	1235.91
17.4173	1776.13	1918.54	2070.75		1427	1727.06	1235.22
17.5006	1772.85	1917.56	2077.09		1431.42	1729.54	1239.43
17.584	1770.71	1931.99	2078.54		1438.54	1739.35	1242.53
17.6673	1776.16	1940.22	2089.76		1440.74	1748.39	1245.31
17.7506	1780.29	1947.05	2085.07		1440.8	1757.41	1249.42
17.834	1777.67	1955.18	2086.01		1449.56	1762.96	1254.03
17.9173	1773.42	1964.45	2088.35		1449.22	1765.74	1252.37
18.0006	1771.84	1973.2	2082.24		1456.22	1778.66	1256.15
18.084	1775.78	1978.39	2081.01		1460.49	1780.59	1257.88
18.1673	1781.58	1972.92	2078.74		1464.2	1784.14	1260.55
18.2506	1786.55	1979.51	2087.13		1470.51	1780.98	1267.6
18.334	1798.92	1982.26	2091.55		1472.22	1772.88	1267.33
18.4173	1809.83	1989.87	2092.2		1477.44	1769.8	1271.03
18.5006	1818.35	1990.27	2101.64		1474.59	1767.46	1272.09
18.584	1823.35	1992.28	2108.83		1475.71	1769.27	1274.27
18.6673	1833.97	2010.03	2114.43		1482.94	1764.45	1278.11
18.7506	1832.94	2012.65	2109.79		1487.41	1767.38	1279.6
18.834	1836.96	2015.48	2115.59		1485.02	1767.92	1280.43
18.9173	1840.94	2027.24	2134.91		1490.29	1768.82	1280.44
19.0006	1847.3	2025.29	2142.89		1493.27	1769.39	1280.81
19.084	1851.91	2033.11	2149.83		1495.07	1764.71	1276.63
19.1673	1859.51	2034.95	2146.61		1491.67	1757.89	1275.21
19.2506	1874.46	2040.7	2147.51		1489.68	1754.67	1273.1
19.334	1884.26	2042.12	2145.99		1491.24	1750.84	1272.93
19.4173	1880.76	2053.25	2146.34		1492.51	1755.59	1266.41
19.5006	1891.47	2045.82	2156.51		1493.76	1761.38	1267.63
19.584	1890.63	2047.06	2154.43		1493.45	1771.31	1269.77
19.6673	1896.82	2046.75	2156.39		1491.82	1776.09	1273.88
19.7506	1903.22	2051.1	2153.74		1495.82	1789.31	1275.84
19.834	1909.29	2044.45	2154.8		1499.62	1796.59	1274.24
19.9173	1913.9	2040.54	2165.51		1502.65	1798.28	1271.2
20.0006	1925.73	2041.22	2171.67		1502.76	1801.92	1267.89
20.084	1935.07	2045.31	2174.36		1501.85	1800.62	1267.66
20.1673	1944.28	2037.74	2183.41		1503.35	1795.13	1267.86
20.2506	1949.37	2038.73	2187.97		1506.23	1799.83	1272.79
20.334	1955.36	2033.35	2186.94		1510.02	1799.67	1271.13
20.4173	1958.38	2030.01	2192.87		1511.9	1800.01	1278.2
20.5006	1962.93	2032.21	2199.45		1516.55	1791.96	1287.64
20.584	1972.8	2032.29	2204.06		1527.64	1796.37	1298.63
20.6673	1972.64	2033.4	2198.18		1540.54	1798.48	1303.49
20.7506	1972.07	2026.33	2208.69		1543.9	1798.04	1314.36
20.834	1981.77	2030.53	2202.54		1540.12	1797.65	1324.05
20.9173	1989.1	2030.17	2202.63		1544.24	1800.59	1327.97
21.0006	1996.23	2044.59	2197.93		1547.15	1806.11	1331.31
21.084	2007.3	2058.41	2195.84		1550.23	1808.9	1336.79
21.1673	2006.37	2065.92	2194.42		1549.2	1812.73	1340.12
21.2506	2004.49	2072.78	2204.62		1555.64	1814.28	1335.46
21.334	2004.46	2073.8	2208.17		1567.35	1820.52	1339.29
21.4173	2000.6	2073.02	2211.54		1568.77	1824.91	1339.25
21.5006	2006.15	2072.5	2221.04		1567.32	1830.41	1345.21
21.584	2010.88	2061.89	2222.88		1566.22	1833.68	1349.02
21.6673	2004.13	2062.67	2216.65		1567.19	1839.93	1353.53
21.7506	1998.87	2067.95	2207.66		1568.22	1847.37	1365.14
21.834	1998.59	2070.51	2205.61		1572.1	1851.61	1374.96
21.9173	1992.66	2076.88	2208.37		1571.59	1863.43	1380.73
22.0006	1983.22	2083.49	2211.86		1575.79	1863.42	1391.85
22.084	1976.43	2079.77	2223.77		1584.66	1860.87	1393.27
22.1673	1978.97	2084.18	2233.83		1595.34	1870.19	1403.35
22.2506	1979.82	2090.37	2246.37		1598.89	1869.98	1404.4
22.334	1996.12	2083.04	2253.58		1600.57	1877.42	1408.62
22.4173	2004.29	2082.9	2254.65		1601.14	1882.05	1407.43
22.5006	2006.3	2083.23	2259.68		1596.93	1889.28	1410.24
22.584	2005.29	2085.84	2264.34		1595.7	1893.18	1411.23
22.6673	2007.06	2089.25	2267.91		1585.48	1890.36	1412.19
22.7506	2014.07	2095.77	2273.99		1576.76	1892.98	1410.76
22.834	2016.57	2103.55	2280.79		1578.08	1887.03	1409.86
22.9173	2016.66	2109.21	2282.47		1580.88	1880.83	1413.3
23.0006	2017.39	2115.66	2284.13		1584.26	1883.31	1407.81
23.084	2026.44	2120.96	2287.23		1586.79	1878.06	1411.15
23.1673	2040.63	2118.89	2290.76		1593.07	1875.24	1414.01
23.2506	2040.3	2118.29	2290.33		1599.82	1879.2	1420.48
23.334	2047.88	2124.73	2290.79		1591.14	1878.89	1424
23.4173	2041.88	2124.51	2296.84		1580.81	1880.46	1425.01
23.5006	2038.63	2123.61	2289.52		1568.18	1891.07	1428.88
23.584	2033.05	2119.05	2286.94		1553.12	1897.86	1430.41
23.6673	2050.41	2111.2	2278.32		1552.63	1902.97	1429.13
23.7506	2052.55	2110.63	2272.29		1555.67	1909.75	1429.43
23.834	2057.34	2118.77	2263.19		1566.88	1919.09	1429.72
23.9173	2069.47	2126.1	2259.29		1570.17	1929.59	1433.41
24.0006	2066.29	2142.56	2251.47		1581.2	1940.38	1436.51
24.084	2062.22	2149.95	2246.46		1596.21	1945.76	1444.68
24.1673	2075.33	2155.93	2235.21		1603.98	1948.09	1449.84
24.2506	2077.27	2150.35	2239.91		1611.22	1952.58	1448.22
24.334	2089.19	2149.97	2241.76		1609.85	1955.8	1449.65
24.4173	2096.93	2145.93	2251.13		1612.25	1960.54	1448.48
24.5006	2104.44	2146.94	2255.82		1617.5	1956.04	1448.71
24.584	2097.12	2144.36	2251.6		1625.8	1957.84	1449.46
24.6673	2082.63	2145.14	2249.15		1629.39	1963.23	1453.17
24.7506	2081.89	2147.87	2241.08		1629.76	1967.85	1459.51
24.834	2071.7	2154.13	2236.79		1632.27	1962.59	1461.69
24.9173	2082.2	2159.7	2243.55		1638.63	1965.67	1464.08
25.0006	2095.46	2164.91	2244.76		1638.85	1968.01	1463.29
25.084	2100.97	2168.93	2243.83		1644.41	1974.06	1467.66
25.1673	2100.88	2170.07	2246.69		1647.21	1975.34	1466.8
25.2506	2102.49	2170.79	2248.49		1643.95	1979.22	1476.48
25.334	2113.99	2174.34	2251.42		1637.95	1981.01	1480.44
25.4173	2107.03	2166.11	2255.03		1629.09	1977.16	1482.31
25.5006	2099.69	2167.42	2265.95		1612.36	1978.7	1483.58
25.584	2096.61	2160.24	2266.3		1603.17	1981.79	1476.35
25.6673	2099.16	2166.46	2273.24		1597.85	1987.71	1477.85
25.7506	2095.04	2173.64	2276.58		1595.49	1991.06	1479.16
25.834	2097.61	2178.34	2274.6		1597.17	1997.9	1480.77
25.9173	2092.82	2183.17	2279.26		1601.43	2000.74	1481.06
26.0006	2095.81	2180.83	2278.33		1609.79	1997	1481.08
26.084	2095.81	2186.88	2284.94		1604.23	2002.02	1470.99
26.1673	2103.31	2179.61	2284.63		1610.96	1995.83	1452.02
26.2506	2112.45	2188.65	2286.13		1622.05	1984.23	1442.98
26.334	2118.34	2192.71	2287.81		1625.53	1963.15	1435.72
26.4173	2129.79	2190.7	2280.68		1635.8	1943.11	1444.05
26.5006	2134.28	2181.95	2287.95		1644.99	1939.39	1449
26.584	2132.18	2181.09	2287.36		1649.08	1935.29	1452.16
26.6673	2140.22	2180.75	2284.21		1645.52	1945.03	1453.9
26.7506	2147.55	2187.36	2284.47		1632.36	1955.57	1461.38
26.834	2156.15	2188.72	2281.44		1621.63	1961.73	1465.89
26.9173	2160.99	2194.72	2283		1609.05	1961.98	1469.83
27.0006	2164.49	2193.44	2282.9		1607.86	1960.96	1479.02
27.084	2162.52	2197.79	2278.84		1607.35	1965.19	1486.84
27.1673	2163.55	2201.72	2274.81		1612.09	1969.69	1495.12
27.2506	2165.68	2211.62	2271.94		1620.32	1969.17	1502.98
27.334	2172.35	2217.78	2272.24		1631.15	1977.55	1503.85
27.4173	2169.16	2229.47	2271.35		1641.73	1978.57	1505.41
27.5006	2164.98	2237.69	2283.81		1657.95	1995.69	1507.46
27.584	2155.81	2243.65	2285.79		1666.87	2001.23	1510.74
27.6673	2153.09	2243.58	2297.01		1675.47	2011.8	1509.95
27.7506	2149.48	2241.01	2298.11		1679.09	2018.28	1510.95
27.834	2158.15	2250.34	2307.72		1685.25	2021.48	1515.55
27.9173	2170.93	2253.27	2319.59		1690.52	2026.67	1521.96
28.0006	2190.56	2263.09	2326.06		1691.17	2027.04	1532.03
28.084	2201.75	2274.77	2330.81		1691.68	2036.86	1541.81
28.1673	2207.73	2274.54	2335.63		1690.44	2042.67	1547.04
28.2506	2213.03	2278.32	2336.27		1687.9	2050.95	1553.58
28.334	2209.29	2283.7	2343.42		1688.8	2049.24	1559.77
28.4173	2215.02	2275.91	2346.25		1697.32	2054.55	1559.69
28.5006	2227.86	2287.6	2355.58		1702.34	2056.34	1565.26
28.584	2223.91	2288.35	2358.91		1706.69	2056.99	1567.8
28.6673	2231.18	2286.41	2359.33		1715.27	2055.55	1575.39
28.7506	2235.63	2287.65	2367.86		1719.45	2055.8	1580.85
28.834	2237.93	2296.37	2372.7		1721.38	2051.5	1584.93
28.9173	2243.96	2303.64	2374.55		1721.94	2050.31	1589.15
29.0006	2245.22	2300.72	2378.12		1722.25	2055.14	1595.42
29.084	2243.1	2305	2381.89		1721.11	2057.83	1595.64
29.1673	2239.36	2312.36	2387.37		1720.93	2058.47	1596.98
29.2506	2253.2	2314.95	2384.47		1730.59	2063.26	1596.72
29.334	2260.75	2320.36	2386.35		1740.77	2065.85	1600.88
29.4173	2255.82	2324.41	2389.67		1753.69	2067.78	1601.58
29.5007	2258.59	2324.03	2395.79		1754.99	2070.5	1610.76
29.584	2265.39	2324.85	2395.13		1757.86	2070.37	1615.51
29.6673	2267.84	2320.89	2394.56		1759.04	2070.23	1620.21
29.7507	2267.14	2326.55	2389.46		1756.25	2071.55	1630.56
29.834	2257.32	2335.74	2385.65		1762.68	2071.07	1637.12
29.9173	2252.58	2334.7	2382.78		1764.69	2076.68	1638.04
30.0006	2249.16	2332.09	2384.75		1765.1	2078.87	1641.75
30.084	2250.65	2337.96	2386.84		1761.7	2080.84	1645.59
30.1673	2251.8	2349.74	2386.67		1766.92	2084.88	1642.4
30.2506	2267.73	2358.41	2395.44		1771	2080.87	1647.54
30.334	2283.16	2357.14	2398.69		1779.68	2081.41	1650.65
30.4173	2295.02	2361.2	2402.49		1791.22	2084.68	1659.11
30.5006	2308.14	2362.77	2406.93		1799.14	2092.22	1659.15
30.584	2310.47	2371.81	2407.07		1807.43	2093.52	1659.74
30.6673	2316.11	2381.27	2415.53		1812.8	2099.4	1658.95
30.7506	2326.05	2384.12	2419.27		1817.86	2104.89	1661.05
30.834	2337.93	2391.93	2419.65		1826.42	2106.32	1660.15
30.9173	2343.51	2386.59	2427.86		1833.79	2109.84	1666.15
31.0006	2346.73	2384.91	2436.71		1834.62	2110.49	1677.23
31.084	2352.99	2389.12	2444.45		1833.99	2115.2	1687.31
31.1673	2361.34	2393.54	2451.74		1825.52	2120.3	1695.77
31.2506	2364.93	2399.84	2451.71		1826.95	2116.24	1696.43
31.334	2373.37	2406.56	2453.39		1825.26	2116.76	1699.8
31.4173	2372.43	2409.2	2445.47		1824.35	2119.79	1712.9
31.5006	2376.79	2415.78	2449.5		1831.02	2119.24	1713.37
31.584	2388.57	2416.3	2449.04		1838.33	2120.68	1716.78
31.6673	2388.96	2427.63	2453.31		1842.36	2120.17	1721.67
31.7506	2399.03	2433.02	2464.53		1849.73	2127	1722.2
31.834	2410.77	2428.15	2473.14		1855.42	2125.96	1725.23
31.9173	2414.36	2426.26	2480.9		1856.26	2125.28	1729.39
32.0006	2418.27	2425.72	2489.2		1864.81	2126.22	1735.16
32.084	2418.73	2435.93	2494.28		1866.64	2130.82	1737.99
32.1673	2416.05	2445.45	2496.18		1870.35	2132.65	1737.34
32.2506	2422.57	2451.9	2498.46		1873.4	2137.61	1742.38
32.334	2418.38	2450.91	2505.79		1877.15	2138	1750.9
32.4173	2431.07	2458.35	2510.67		1882.37	2139.31	1761
32.5006	2440.61	2463.85	2515.15		1876.24	2138.93	1771.21
32.584	2456.37	2463.75	2519.72		1872.79	2137.75	1776.22
32.6673	2459.58	2466.81	2522.34		1878.56	2133.65	1778.87
32.7506	2469.01	2473.65	2527.34		1885.96	2137.72	1785.56
32.834	2466.21	2474.96	2532.53		1889.92	2142.2	1788.84
32.9173	2480.05	2477.07	2535.74		1889.09	2154.55	1791
33.0006	2486.75	2483.09	2537.72		1899.44	2159.79	1792.87
33.084	2491.14	2476.68	2541.58		1910.9	2173.75	1797.53
33.1673	2499.17	2477.48	2543.82		1920.64	2182.07	1795.92
33.2506	2503.01	2476.57	2549.9		1926.8	2184.72	1796.75
33.334	2513.78	2484.21	2555.25		1929.19	2185.12	1795.94
33.4173	2521.37	2495.8	2563.57		1929.64	2191.58	1790.04
33.5006	2529.01	2502.02	2562.71		1928.05	2184.72	1788.45
33.584	2531.49	2500.33	2568.74		1926.35	2190.4	1796.59
33.6673	2544.37	2497.7	2569.3		1929.66	2188.55	1801.17
33.7506	2552.16	2493.58	2568.7		1934.68	2193.82	1808.52
33.834	2569.93	2488.19	2572.18		1931.68	2196.08	1816.05
33.9173	2574.61	2490.05	2572.75		1933.3	2204.51	1825.44
34.0006	2587.97	2495.53	2575.52		1950.15	2204.64	1831.88
34.084	2586	2509.11	2582.74		1956.86	2211.9	1833.3
34.1673	2591.18	2512.45	2587.71		1962.36	2214.41	1835.94
34.2506	2591.57	2519.48	2590.17		1962.87	2211.38	1834.3
34.334	2596.27	2518.74	2597.47		1969.09	2206.9	1834.96
34.4173	2603.32	2522.04	2606.82		1967.78	2211.78	1838
34.5006	2603.27	2524.55	2607.23		1962.44	2217.98	1841.1
34.584	2603.5	2526.38	2613.33		1962.02	2216.39	1841.44
34.6673	2601.13	2528.91	2615.2		1950.4	2215.61	1846.01
34.7506	2605.33	2535.78	2620.2		1948.55	2219.95	1851.18
34.834	2613.43	2539.76	2624.81		1942.76	2224.44	1862.21
34.9173	2612.53	2539.59	2621.72		1945.59	2228.02	1868.19
35.0006	2619.88	2543.2	2624.81		1945.49	2228.67	1874.73
35.084	2626.5	2541.38	2624.95		1955.22	2226.69	1877.94
35.1673	2636.17	2541.8	2625.11		1951.63	2235.66	1881.34
35.2507	2632.03	2539.07	2631.78		1951.81	2232.88	1882.69
35.334	2632.75	2541.67	2639.2		1944.3	2236.19	1886.27
35.4173	2638.48	2546.64	2643.79		1952.13	2247.04	1891.19
35.5007	2633.79	2540.74	2642.09		1948.12	2249.03	1901.25
35.584	2634.03	2537.72	2643.49		1950.33	2255.39	1909.89
35.6673	2631.04	2542.16	2643.75		1949.95	2253.54	1912.69
35.7507	2626.49	2542.71	2652.38		1945.72	2253.4	1922.31
35.834	2625.46	2541.12	2657.1		1952.18	2257.11	1927.86
35.9173	2629.37	2545.09	2659.94		1956.45	2272.74	1932.28
36.0006	2634.74	2546.9	2663.89		1966.39	2276.32	1930.38
36.084	2634.3	2551.95	2676.07		1965.99	2281.74	1935.1
36.1673	2639.32	2549.83	2677.03		1964.06	2293.66	1938.65
36.2506	2638.49	2551.65	2671.14		1969.14	2292.2	1937.21
36.334	2643.03	2548.57	2673.11		1972.91	2298.16	1946.74
36.4173	2648.24	2551.89	2675.09		1978.16	2305.85	1945.41
36.5006	2653.27	2559.26	2681.01		1979.04	2312.9	1943.27
36.584	2649.79	2567.04	2687.28		1984.23	2318.87	1943.63
36.6673	2647.86	2572	2690.84		1994.79	2315.93	1937.59
36.7506	2651.04	2573.82	2696.23		1996.48	2318.04	1933.94
36.834	2663.35	2576.74	2701.61		1993.69	2319.12	1936.73
36.9173	2672.34	2584.02	2704.9		1995	2324.99	1932.06
37.0006	2675.89	2581.47	2703.53		2001.61	2329.75	1933.48
37.084	2676.68	2582.23	2708.28		2003	2331.75	1941.84
37.1673	2683.2	2585.48	2709.64		2011.04	2336.93	1942.9
37.2506	2684.25	2580.81	2711.44		2011.9	2342.64	1940.72
37.334	2681.52	2588.12	2718.51		2016.54	2341.04	1941.99
37.4173	2679.46	2592.92	2720.24		2024.43	2346.37	1941.44
37.5006	2682.64	2600.59	2722.84		2017.19	2345.68	1943.7
37.584	2682.39	2600.33	2726.4		2025.02	2347.41	1952.22
37.6673	2683.12	2606.16	2737.46		2021.54	2348.73	1955.32
37.7506	2682.36	2613.23	2742.03		2021.02	2352.04	1959.9
37.834	2690.39	2613.61	2745.99		2023.72	2354.51	1964.21
37.9173	2688.68	2611.2	2752.58		2025.94	2355.82	1968.66
38.0006	2683.72	2622.88	2767		2029.52	2356.59	1974.19
38.084	2683.75	2630.28	2777.55		2028.44	2360.46	1975
38.1673	2676.67	2640.93	2785.62		2030.42	2361.67	1977.91
38.2506	2672.11	2644.99	2786.4		2039.71	2366.73	1980.04
38.334	2674.07	2653.88	2787.39		2036.48	2367.37	1987.22
38.4173	2675.18	2666.66	2789.1		2046.27	2367.34	1991.64
38.5006	2672.7	2661.72	2795.8		2039.38	2373.59	1992.84
38.584	2669.16	2668.25	2803.29		2042.56	2376.95	1995.69
38.6673	2679.05	2673.49	2812.64		2043.01	2383.35	1999.5
38.7506	2678.69	2679.03	2820.42		2048.02	2388.57	2003.5
38.834	2685.41	2682.7	2823.66		2055.18	2386.53	2005.36
38.9173	2690	2683.42	2826.62		2057.91	2394.84	2003.28
39.0006	2691.89	2683.57	2834.44		2067.68	2402.29	2011.6
39.084	2692.48	2687.48	2844.91		2074.17	2400.89	2008.03
39.1673	2699.15	2688.96	2850.97		2083.16	2403.55	2012.66
39.2506	2700.45	2693.38	2858.63		2084.25	2408.03	2019.02
39.334	2699.57	2707.34	2862.91		2088.38	2408.32	2022.84
39.4173	2701.65	2713.49	2867.44		2091.17	2415.6	2030.96
39.5006	2706.27	2722.77	2876.17		2092.47	2428.53	2031.78
39.584	2713.55	2727.96	2880.32		2089.18	2434.64	2039.82
39.6673	2720.69	2740.81	2883.18		2084.77	2432.89	2047.27
39.7506	2727.07	2740.61	2886.36		2078.8	2445.77	2052.83
39.834	2725.05	2743.21	2887.28		2080.91	2445.57	2049.34
39.9173	2728.55	2743.93	2884.55		2081.92	2447.55	2056.4
40.0006	2737.95	2746.91	2892.85		2081.71	2450.56	2058.47
40.084	2743.63	2748.07	2890.36		2074.03	2451.84	2063.03
40.1673	2746.09	2755.77	2898.66		2081.3	2445.62	2064.19
40.2506	2749.26	2761.64	2905.39		2074.2	2447.16	2064.31
40.334	2751.47	2763.64	2914		2068.91	2450.83	2072.82
40.4173	2758.41	2769.19	2916.83		2069.43	2442.2	2069.8
40.5006	2762.61	2771.25	2916.86		2069.64	2446.29	2078.35
40.584	2757.76	2773.42	2929.47		2063.82	2447.28	2078.84
40.6673	2763.06	2768.54	2933.62		2066.85	2450.47	2092.96
40.7506	2761.07	2771.84	2938.34		2077.34	2457.84	2094.5
40.834	2768.28	2780.26	2942.44		2078.45	2459.41	2096.84
40.9173	2772.32	2784.04	2952.34		2085.94	2456.82	2102.71
41.0006	2771.62	2786.31	2960.86		2087.28	2463.76	2103.69
41.084	2768.37	2793.64	2964.52		2092.78	2469.41	2108.93
41.1673	2766.66	2795	2974.85		2106.46	2477.31	2098.44
41.2506	2764.96	2798.94	2982.96		2101.13	2481.24	2097.96
41.334	2763.96	2802.1	2991.75		2109.99	2492.91	2105.35
41.4173	2763.57	2801.7	2993.18		2115.19	2493.48	2105.58
41.5006	2766.99	2804.12	3000.35		2124.24	2498.2	2101.5
41.584	2776.75	2808.01	3007.13		2131.1	2500.26	2104.69
41.6673	2783.03	2812.62	3014.87		2142.32	2506.81	2104.68
41.7506	2792.62	2819.15	3016.95		2143	2510.49	2104.08
41.834	2801.06	2819.67	3025.4		2139.89	2508.43	2111.62
41.9173	2805.88	2830.75	3028.2		2135.34	2518.13	2117.67
42.0006	2814.72	2834.55	3035.16		2138.3	2515.34	2115.7
42.084	2819.02	2841.54	3040.91		2135.72	2512.78	2118.85
42.1673	2821.51	2846.22	3047.65		2139.69	2520.07	2124.15
42.2506	2828.02	2849.15	3050.94		2140.63	2528.03	2123.42
42.334	2831.41	2847.8	3062.27		2141.84	2531.47	2136.93
42.4173	2841.51	2858.64	3068.61		2135.67	2533.98	2143
42.5006	2834.88	2868.75	3075.65		2143.42	2541.85	2144.56
42.584	2836.3	2871.81	3080.21		2155.2	2551.85	2149.76
42.6673	2836.83	2874.42	3090.83		2160.29	2551.71	2149.88
42.7506	2839.05	2886.22	3102.03		2159.25	2561.33	2152.17
42.834	2838.03	2894.3	3107.5		2160.56	2567.34	2153.3
42.9173	2847.07	2891.34	3110.96		2161.78	2572.57	2158.04
43.0006	2855.58	2892.15	3113.71		2173.8	2577.77	2163.53
43.084	2854.9	2899.07	3120.78		2179.58	2580.21	2165.66
43.1673	2858.5	2902.4	3124.27		2192.5	2583.3	2163.22
43.2506	2855.87	2906.43	3133.62		2194.07	2583.47	2174.47
43.334	2859.42	2911.31	3142.56		2191.95	2589.79	2175.25
43.4173	2860.38	2915.06	3144.47		2189.53	2595.42	2175.29
43.5006	2862.94	2921.44	3146.59		2186.69	2599.13	2176.91
43.584	2871.99	2922.55	3153.92		2192.83	2603.46	2185
43.6673	2871.02	2922.91	3156.34		2193.78	2606.08	2187.82
43.7506	2874.98	2920.57	3152.25		2199.99	2613.97	2187.53
43.834	2881.72	2919.7	3161.63		2205.33	2615.14	2189.92
43.9173	2885.31	2925.13	3167.38		2203.53	2621.16	2193.85
44.0006	2889.89	2917.76	3166.57		2201.34	2625.11	2197.04
44.084	2893.5	2911.59	3171.14		2195.01	2624.04	2210.61
44.1673	2898.56	2914.99	3180.73		2201.43	2630.37	2211.2
44.2506	2897.38	2919.48	3186.67		2196.44	2635.7	2215.14
44.334	2901.2	2931.3	3199.01		2192.12	2640.91	2224.5
44.4173	2913.01	2931.34	3201.85		2197.64	2643.44	2231.79
44.5006	2914.53	2943.37	3207.84		2197.32	2641.35	2229.94
44.584	2920.38	2953.84	3214.76		2203.12	2640.58	2241.56
44.6673	2919.86	2957.36	3225.01		2204.44	2641.12	2242.61
44.7506	2926.68	2965.79	3228.51		2201.24	2643.42	2243.13
44.834	2933.55	2974.96	3232.51		2211.07	2655.5	2247.8
44.9173	2931.34	2978.17	3242.44		2215.01	2656.16	2250.11
45.0006	2927.3	2985.24	3250.83		2216.86	2658.56	2257.6
45.084	2931.62	2989.71	3265.48		2220.28	2663.59	2256.4
45.1673	2934.32	2997.26	3269.54		2224.96	2665.81	2263.76
45.2506	2930.79	3004.9	3270.18		2231.03	2667.23	2270.42
45.334	2930.7	3005.12	3282.01		2231.96	2666.3	2278.2
45.4173	2944.38	2997.97	3279.21		2234.74	2669.83	2276.28
45.5006	2940.71	3008.65	3284.96		2245.43	2684.47	2282.38
45.584	2943.42	3006.8	3289.2		2245.92	2688.95	2282.28
45.6673	2943.68	3011.49	3294.59		2247.74	2694.13	2274.93
45.7506	2937.98	3011.65	3299.93		2250.22	2694.49	2277.06
45.834	2938.38	3010.59	3303.34		2254.5	2703.26	2269.58
45.9173	2943.28	3017.05	3309.7		2250.69	2702.82	2267.65
46.0006	2955.72	3022.88	3316.18		2253.15	2712.52	2268.22
46.084	2956.91	3029.3	3324.51		2246	2712.63	2265.97
46.1673	2965.94	3030.56	3330.06		2247.92	2709.41	2268.12
46.2506	2966.38	3042.04	3342.25		2249.31	2712.56	2272.36
46.334	2971.92	3050.16	3344.28		2238.1	2717.14	2281.68
46.4173	2979.11	3057.17	3347.11		2236.22	2713.8	2279.86
46.5006	2981.2	3055.4	3354.24		2236.5	2717.62	2285.24
46.584	2979.25	3063.81	3368.38		2233.26	2716.57	2284.78
46.6673	2990.96	3073.4	3371.24		2227.17	2724.05	2288.03
46.7506	2999.98	3073.14	3374.54		2232.53	2725.08	2291.83
46.834	2995.48	3079.42	3382.23		2232.93	2731.6	2292.7
46.9173	2999.14	3080.12	3383.16		2232.51	2731.86	2303.47
47.0006	3000.52	3083.11	3388.94		2234.42	2731.52	2307.52
47.084	3006.8	3086.84	3393.68		2233.8	2743.03	2306.24
47.1673	3010.69	3089.3	3410.47		2235.83	2744.45	2305.76
47.2506	3019.43	3097.11	3408.93		2237.59	2751.43	2311.43
47.334	3019.67	3104.57	3419.94		2242.75	2753.83	2315.55
47.4173	3018.63	3122.18	3417.99		2241.08	2754.37	2322.78
47.5006	3023.13	3130.57	3425.01		2239.73	2754.38	2323.05
47.584	3023.09	3139.67	3425.84		2242.65	2754.69	2331.03
47.6673	3027.23	3140.7	3431.77		2242.37	2764.07	2328.95
47.7506	3023.45	3148.67	3439.45		2247.26	2771.39	2323.29
47.834	3020.31	3155.29	3447.33		2238.03	2765.6	2319.47
47.9173	3021.29	3151.85	3458.86		2242.98	2775.23	2333.91
48.0006	3024.27	3155.81	3461.61		2246.32	2780.25	2338.48
48.084	3028.89	3160.74	3459.86		2249.57	2788.31	2337.56
48.1673	3034.2	3155.86	3463.16		2251.47	2789.13	2341.26
48.2506	3044.11	3161.14	3462.82		2251.9	2792.39	2344.18
48.334	3051.39	3161.32	3465.03		2258.55	2795.64	2347.05
48.4173	3059.05	3158.98	3468.71		2250.91	2795.26	2346.2
48.5006	3060.7	3164.32	3478.77		2254.15	2802.66	2352.18
48.584	3067.85	3169.29	3483.25		2251.47	2806.44	2353.3
48.6673	3067.74	3177.93	3495.41		2260.65	2815.47	2358.49
48.7506	3070.53	3190.37	3493.49		2263.15	2814.45	2351.49
48.834	3072.42	3197.71	3496.88		2265.09	2820.35	2363.51
48.9173	3074.37	3198.31	3507.82		2261.83	2822.57	2362.98
49.0006	3070.13	3207.09	3520.87		2269.4	2822.68	2355.64
49.084	3072.02	3213.5	3522.19		2269.92	2823.5	2358.51
49.1673	3075.25	3216.27	3525.31		2269.8	2816.17	2351.42
49.2506	3079.08	3216.68	3533.79		2278.89	2820.72	2354.98
49.334	3085.06	3227.16	3547.36		2287.25	2821.9	2355.61
49.4173	3087.67	3226.1	3556.27		2289.06	2824.93	2356.28
49.5006	3093.16	3239.3	3563.12		2293.22	2833.22	2357.52
49.584	3096.62	3242.86	3569.19		2294.23	2841.93	2363.76
49.6673	3097.01	3250.96	3572.78		2289.95	2851.72	2365.92
49.7506	3102.25	3254.01	3564.16		2291.97	2854.09	2371.06
49.834	3102.17	3275.78	3610.33		2309.18	2902.95	2384.65
49.9173	3382.03	3612.3	3964.09		2261.36	3097.66	2385.45
50.0006	3363.12	3613.65	3960.78		2336.03	3119.46	2437.24
50.084	3323.4	3565.56	3944.72		2377.74	3121.83	2443.12
50.1673	3302.24	3538.8	3923.51		2362.25	3088.64	2406.83
50.2506	3288.27	3517.07	3902.22		2320.05	3041.62	2372.68
50.334	3266.16	3474.66	3859.45		2307.2	3017.26	2369.35
50.4173	3229.27	3423.44	3781.14		2318.9	2998.55	2378.17
50.5006	3175.95	3350.01	3674.87		2326.65	2993.16	2385.21
50.584	3088.86	3262.78	3512.93		2315.91	2964.65	2375.08
50.6673	2946.41	3164.55	3341.51		2296.74	2922.9	2355
50.7506	2825.27	3063.56	3163.3		2269.19	2869.94	2319.41
50.834	2728.93	2955.39	3005.87		2228.01	2804.67	2285.08
50.9173	2638.33	2828.51	2868.72		2191.38	2736.43	2251.47
51.0006	2565.85	2714.95	2746.89		2154.6	2664.44	2202.05
51.084	2522.46	2618.76	2663.01		2109.31	2584.91	2156.42
51.1673	2499.11	2553.43	2604.7		2075.76	2515.42	2110.3
51.2506	2480.01	2499.55	2571.57		2036.19	2452.08	2063.33
51.334	2477.47	2471.27	2549.08		2002.43	2404.67	2021.83
51.4173	2480.15	2449.33	2546.64		1971.96	2372.72	1994.05
51.5006	2495.19	2440.18	2573.75		1941.83	2334.19	1967.21
51.584	2508.45	2453.23	2606.27		1919.05	2300.78	1929.47
51.6673	2525.85	2477.74	2652.13		1899.13	2278.45	1896.57
51.7506	2548.13	2508.59	2691.56		1885.63	2269.83	1876.57
51.834	2570.07	2539.7	2747.47		1882.45	2254.2	1857.55
51.9173	2599.32	2576.29	2798.94		1878.48	2243.09	1844.6
52.0006	2631.78	2626.12	2860.7		1872.74	2251.68	1833.18
52.084	2667.45	2678.43	2922.22		1869.11	2261.05	1826.96
52.1673	2687.75	2730.59	2986.53		1868.52	2278.94	1826.39
52.2506	2713.51	2775.87	3038.05		1857	2293.23	1823.8
52.334	2737.2	2827.47	3089.35		1854.91	2306.8	1822.55
52.4173	2769.88	2870.92	3139.41		1851.09	2317.44	1828.6
52.5006	2790.97	2910.02	3184.09		1847.1	2336.22	1836.9
52.584	2812.23	2938.98	3222.24		1845.17	2342.03	1836.14
52.6673	2827.45	2971.37	3247.2		1841.37	2364.53	1845.62
52.7506	2843.12	2992.19	3268.12		1850.14	2379.52	1854.2
52.834	2849.28	3014.93	3291.33		1855.06	2396.6	1863.27
52.9173	2854.74	3033.9	3295.31		1858.24	2409.61	1868.79
53.0006	2855.44	3045.86	3301.07		1860.47	2414.4	1886.16
53.084	2854.94	3050.7	3311.51		1865.99	2425.31	1894.54
53.1673	2844.67	3053.25	3314.65		1860.58	2437.56	1898.84
53.2506	2839.71	3056.16	3319.97		1865.83	2450.73	1912.31
53.334	2826.05	3052.45	3312.99		1872.93	2461.71	1930.87
53.4173	2814.38	3048.87	3315.18		1877.48	2473.58	1934.29
53.5006	2801.76	3047.7	3310.37		1880.65	2470.87	1940.01
53.584	2791.19	3031.79	3312.47		1889.98	2474.54	1937.38
53.6673	2789.53	3025.58	3303.7		1894.44	2465.75	1944.95
53.7506	2787.07	3015.37	3294.61		1888.44	2464.19	1945.53
53.834	2785.01	3010.48	3285.61		1892.83	2470.1	1946.26
53.9173	2792.99	3021.12	3286.99		1888.5	2469.78	1936.95
54.0006	2792.68	3018.89	3277.93		1889.3	2464.08	1935.54
54.084	2795.24	3017.91	3271.47		1874.09	2459.36	1921.64
54.1673	2788.45	3017.65	3266.84		1860.65	2447.89	1908.96
54.2506	2791.92	3017.66	3277.2		1856.2	2447.12	1901.78
54.334	2792.43	3013.34	3288.93		1841.08	2444.16	1889.66
54.4173	2801.16	3018.78	3298.52		1827.7	2438.23	1884.69
54.5006	2809.7	3024.51	3310.98		1820.27	2428.45	1880.93
54.584	2811.99	3035.37	3328.55		1814.25	2428.45	1875.6
54.6673	2815.53	3036.67	3343.08		1811.21	2421.71	1876.27
54.7506	2825.3	3041.32	3351.08		1814.86	2420.93	1878.3
54.834	2836.2	3052.84	3356.33		1814.88	2422.89	1871.79
54.9173	2842.07	3045.61	3347.34		1809.84	2419.82	1864.12
55.0006	2845.38	3050.16	3337.83		1807.72	2408.86	1872.24
55.084	2851.33	3056.36	3335.23		1805.22	2414.78	1868.96
55.1673	2856.1	3064.62	3334.9		1802.73	2404.6	1870.8
55.2506	2858.34	3072.1	3332.51		1803.53	2413.74	1860.67
55.334	2865.07	3076.88	3332.1		1803.63	2415.74	1863.43
55.4173	2855.05	3074.3	3330.77		1804.52	2409.68	1866.3
55.5006	2854.72	3071.04	3333.24		1806.66	2408.54	1864.17
55.584	2864.1	3065.47	3345.42		1803.38	2407.72	1858.78
55.6673	2868.2	3072.56	3343.9		1801.13	2398.06	1860.7
55.7506	2869.11	3074.07	3350.14		1807.93	2390.19	1861.1
55.834	2869.27	3077.06	3348.68		1805.85	2398.9	1869.22
55.9173	2863.67	3078.2	3353.4		1809.35	2397.04	1872.33
56.0006	2865.01	3076.29	3350.28		1805.99	2392.65	1878.56
56.084	2865.4	3079.14	3340.3		1810.54	2393.45	1873.61
56.1673	2870.34	3094.23	3336.85		1808.03	2401.36	1875.04
56.2506	2872.15	3100.01	3335.57		1809.8	2401.1	1872.8
56.3339	2876.46	3105.93	3331.04		1814.6	2404.61	1879.67
56.4173	2876.68	3108.67	3333.25		1817.1	2405.83	1884.38
56.5006	2872.02	3109.65	3330.11		1819.63	2409.87	1884.14
56.5839	2878.31	3106.51	3327.39		1822.2	2407.5	1888.49
56.6673	2877.51	3103.51	3335.5		1833.19	2413.48	1891.03
56.7506	2878.82	3100.28	3338.57		1834.77	2414.46	1888.74
56.8339	2882.74	3106.69	3340.44		1837.32	2406.45	1895.63
56.9173	2882.41	3102.36	3346.74		1842.26	2419.15	1894.11
57.0006	2884.18	3102.93	3353.66		1854.44	2420.53	1904.56
57.084	2887.6	3110.22	3364.99		1855.59	2420.6	1904.27
57.1673	2892.9	3110.86	3379.78		1863.47	2413.64	1909.77
57.2506	2889.17	3115.16	3383.51		1865.76	2421.41	1912.98
57.334	2895.2	3125.97	3396.83		1886.45	2428.39	1912.59
57.4173	2897.68	3127.72	3404.43		1891.92	2436.66	1917.8
57.5006	2904.05	3127.36	3404.56		1889.38	2441.92	1927.63
57.584	2908.24	3123.53	3399.16		1905.68	2456.91	1932.38
57.6673	2915.88	3131.47	3384.14		1918.83	2464.22	1923.57
57.7506	2918.73	3134.42	3343.56		1912.23	2465.16	1921.15
57.834	2922.68	3136.37	3308.1		1921.81	2468.27	1926.97
57.9173	2927.83	3137.96	3292.91		1928.87	2480.8	1925.3
58.0006	2930.97	3142.22	3294.94		1939.25	2486.43	1934.68
58.084	2935.45	3134.12	3293.06		1957.08	2488.51	1949.05
58.1673	2939.92	3141.32	3298.22		1953.63	2489.86	1953.93
58.2506	2940.44	3139.42	3313.72		1963.25	2492.04	1956.64
58.3339	2944.14	3142.32	3322.42		1969.68	2496.22	1967.57
58.4173	2945.49	3143.06	3336.03		1979.72	2507.82	1970.01
58.5006	2947.97	3143.43	3354		1988.35	2507.92	1983.76
58.5839	2945.25	3147.75	3365.74		1999.96	2522.25	1995.09
58.6673	2945.35	3144.74	3382.15		2010.55	2524.96	1999.73
58.7506	2951.62	3148.84	3381.07		2012.1	2531.57	2002.93
58.8339	2955.93	3149.17	3389.74		2018.05	2535.45	2008.59
58.9173	2961.41	3146.63	3393.64		2020.63	2539.05	2017.68
59.0006	2965.17	3148.57	3398.93		2027.36	2540.69	2023.88
59.0839	2970.11	3148.03	3403.72		2034.86	2547.37	2029.07
59.1673	2974.93	3147.51	3407.97		2041.87	2549.11	2031.17
59.2506	2977.05	3150.04	3411.3		2049.39	2558.46	2039.72
59.3339	2980.49	3150.81	3417.98		2049.39	2563.37	2042.84
59.4173	2984.96	3158.19	3427.47		2056.91	2569.7	2048.57
59.5006	2983.93	3161.6	3430.2		2067.7	2568.98	2053.24
59.5839	2986.49	3156.24	3430.79		2077.58	2564.8	2060.26
59.6673	2989.53	3153.13	3436.91		2094.39	2563.73	2059.46
59.7506	2989.16	3152.44	3431.82		2098.68	2568.79	2061.55
59.8339	2996.63	3155.79	3432.48		2106.37	2567.19	2067.53
59.9173	2999.44	3163.32	3437.1		2108.33	2564.45	2065.84
60.0006	3002.05	3169.04	3438.89		2106.13	2567.33	2082.62
60.0839	3003.88	3171.51	3440.74		2107.8	2562.87	2090.31
60.1673	3008.22	3176.16	3439.61		2119.3	2571.03	2099.32
60.2506	3017.34	3177.84	3441.19		2128.99	2573.35	2104.8
60.334	3008.87	3177.72	3440.6		2135.27	2571.08	2109.23
60.4173	3016.64	3183.37	3443.88		2133.17	2579.39	2119.67
60.5006	3016.33	3184.95	3448.58		2141.94	2575.86	2123.09
60.584	3019.65	3192.16	3449.77		2150.6	2573.51	2129.09
60.6673	3027.57	3190.08	3450.71		2159.78	2577.43	2139.31
60.7506	3027.43	3197.43	3446.47		2162.52	2578	2152.01
60.834	3031.49	3199.15	3443.81		2177.51	2584.68	2158.6
60.9173	3033.26	3203.64	3436.35		2178.29	2584.88	2165.42
61.0006	3035.4	3205.29	3440.34		2186.04	2585.31	2168.18
61.084	3041.77	3212.02	3443.65		2186.16	2591.78	2163.47
61.1673	3036.41	3211.03	3440.79		2193	2592.57	2160.44
61.2506	3040.02	3212.04	3451.24		2190.24	2592.84	2168.84
61.334	3039.22	3210.87	3443.04		2189.05	2594.05	2175.54
61.4173	3042.6	3210.52	3440.61		2193.8	2590.16	2183.31
61.5006	3046.7	3207.74	3440.87		2200.38	2602.04	2192.25
61.584	3047.89	3210.12	3446.4		2198.13	2603.4	2203.05
61.6673	3054.58	3208.08	3443.91		2205.38	2609.76	2209.23
61.7506	3056.28	3216.26	3459.64		2216.32	2609.73	2217.81
61.834	3056.11	3223.58	3466.34		2211.56	2614.72	2225.87
61.9173	3062.62	3236.97	3468.23		2216.94	2618.04	2230.11
62.0006	3066.72	3245.17	3464.96		2210.74	2616.44	2232.09
62.084	3067.74	3250.31	3469.19		2220.49	2620.97	2231.3
62.1673	3064.62	3261.97	3470.43		2228.13	2629.14	2242.15
62.2506	3061.86	3274.03	3472.1		2229.05	2638.37	2249.82
62.334	3067.06	3280.35	3473.95		2234.59	2645.06	2256.04
62.4173	3068.27	3286.92	3491.02		2246.94	2646.08	2260.02
62.5006	3067.11	3288.6	3489.7		2255.15	2646.49	2268.38
62.584	3065.6	3291.19	3495.24		2254.62	2647	2284.95
62.6673	3074.56	3296.51	3506.63		2265.38	2650.49	2293.05
62.7506	3079.32	3302.36	3505.18		2271.63	2648.51	2298.36
62.834	3088.96	3308.21	3510.53		2276.82	2649.49	2311.79
62.9173	3085.48	3315.52	3517.75		2293.42	2647.17	2305.82
63.0006	3087.66	3318.38	3520.91		2299.55	2650.57	2328.98
63.084	3086.15	3323.22	3519.85		2296.74	2659.59	2338.98
63.1673	3093.86	3329.27	3527.49		2294.86	2660.54	2337.77
63.2506	3099.86	3325.08	3528.16		2297.94	2663.33	2346.96
63.334	3114.92	3334.38	3523.93		2300.34	2662.38	2351.24
63.4173	3123.45	3340.81	3528.69		2304.98	2671.64	2358.56
63.5006	3133.95	3337.51	3534.49		2304.58	2674.19	2372.06
63.584	3138.84	3343.21	3543.92		2313.24	2679.93	2374.45
63.6673	3140.36	3345.99	3547.57		2316.84	2684.74	2381.14
63.7506	3150.6	3352.28	3551.49		2316.45	2683.15	2393.43
63.834	3155.57	3360.03	3560.57		2319.24	2692.18	2391.96
63.9173	3158.14	3373.47	3570.77		2316.59	2698.28	2398
64.0006	3167.41	3384.98	3575.68		2317.52	2711.19	2409.25
64.084	3174.5	3394.76	3584.19		2325.79	2713.26	2409.67
64.1673	3189.69	3404.34	3595.32		2327.66	2714.02	2407.52
64.2506	3185.82	3408.85	3603.43		2343.67	2723.06	2415.29
64.334	3190.97	3407.62	3613.34		2343.8	2720.68	2417.16
64.4173	3193.98	3421.02	3621.59		2347	2730.39	2413.81
64.5006	3198.88	3431.81	3623.75		2360.76	2736.89	2414.2
64.584	3210.34	3434.41	3629.08		2362.64	2734.33	2417.16
64.6673	3221.07	3451.49	3637.16		2373.07	2734.7	2429.24
64.7506	3224.55	3458.22	3646.94		2365.84	2744.04	2435.42
64.834	3235.45	3457.56	3657.86		2372.68	2750.88	2442.37
64.9173	3240.14	3460.13	3664.04		2378.82	2758.43	2450.57
65.0006	3242.2	3472.02	3673.14		2385.27	2760.6	2450.56
65.084	3255.98	3483.48	3673.72		2395.05	2759.51	2451.5
65.1673	3255.5	3493.07	3687.86		2397.86	2772.61	2468.04
65.2506	3258.96	3501.33	3703.83		2396.8	2776.75	2477.03
65.334	3267.16	3506.84	3713.26		2406.31	2780.74	2487.12
65.4173	3277.1	3520.98	3725.73		2401.62	2784.36	2499.5
65.5006	3286.58	3527.25	3740.03		2399.88	2792.01	2499.13
65.584	3285.93	3543.33	3740.59		2413.43	2792.91	2507.06
65.6673	3296.08	3550.89	3751.76		2418	2798.19	2517.28
65.7506	3306.89	3565.48	3754		2420.14	2801.13	2524.69
65.834	3315.38	3565.97	3769.6		2417.05	2809.16	2530.59
65.9173	3322.96	3573.64	3779.63		2416.79	2814.89	2536.77
66.0006	3331.3	3577.59	3785.44		2424.72	2822.91	2545.52
66.084	3350.75	3585.81	3793.92		2433.17	2833.34	2551.03
66.1673	3361.32	3594.64	3800.34		2443.12	2834.66	2550.46
66.2506	3376.62	3600.45	3807.73		2439.9	2838.39	2556.77
66.334	3382.67	3613	3812.73		2449.16	2844.94	2560.53
66.4173	3393.01	3616.98	3825.1		2459.26	2851.88	2560.39
66.5006	3398.26	3627.26	3838.72		2455.76	2863.32	2575.21
66.584	3417.89	3635.58	3849.46		2462.36	2864.04	2568.84
66.6673	3425.04	3649.3	3854.17		2459.8	2870.04	2577.88
66.7506	3435.32	3664.15	3866.95		2473.81	2878.82	2587.58
66.8339	3450.52	3669.59	3869.31		2474.74	2879.69	2597.28
66.9173	3460.9	3677	3878.4		2490.64	2886.8	2594.62
67.0006	3463.58	3697.02	3880.74		2500.61	2901.4	2613.66
67.0839	3473.95	3701.34	3884.88		2502.35	2910.62	2614.06
67.1673	3483.53	3712.59	3893.44		2507.34	2914.76	2619.82
67.2506	3498.98	3720.08	3897.58		2503.8	2927.36	2624.23
67.3339	3508.23	3730.55	3907.67		2501.78	2934.6	2636.9
67.4173	3517.15	3737.29	3909.44		2505	2946.56	2642.13
67.5006	3523.15	3743.68	3921.07		2514.85	2944.34	2647.27
67.5839	3536.77	3748.55	3928.27		2517.67	2957.93	2651.58
67.6673	3551.87	3758.08	3934.2		2526.18	2966.76	2655.88
67.7506	3568.05	3762.89	3934.44		2526.55	2972.61	2670.57
67.8339	3579.13	3767.76	3944.16		2534.25	2968.55	2676.35
67.9173	3587.71	3784.42	3950.59		2537.37	2977.86	2686.37
68.0006	3598.09	3787.04	3953.89		2551.67	2981.49	2689.18
68.0839	3606.03	3786.26	3962.89		2558.54	2983.94	2691.14
68.1673	3614.41	3790.82	3962.49		2559.74	2992.67	2698.98
68.2506	3628.45	3792.93	3963.11		2556.88	2998.55	2708.62
68.3339	3634.27	3798.77	3967.66		2567	3004.49	2717.09
68.4173	3642.91	3795.92	3971.3		2579.63	3004.88	2726.55
68.5006	3654.4	3805.1	3976.8		2576.85	3012.57	2734.95
68.5839	3651.23	3820.63	3980.16		2587.69	3015.1	2738.65
68.6673	3657.75	3827.25	3989.82		2594.91	3027.11	2738.61
68.7506	3668.31	3834.31	3992.87		2606.29	3031.36	2750.1
68.8339	3677.74	3846.88	4008.58		2609.74	3043.75	2759.98
68.9173	3686.98	3854.44	4021.95		2619.11	3057.22	2768.3
69.0006	3685.69	3863.05	4029.96		2628.03	3069.35	2773.99
69.0839	3690.13	3876.59	4031.04		2633.24	3077.37	2778.09
69.1673	3692.99	3878.67	4039.81		2632.78	3084.27	2785.45
69.2506	3693.29	3885.67	4047.59		2641.87	3087.68	2785.56
69.3339	3706.17	3893.43	4056.28		2646.06	3098.78	2788.76
69.4173	3710.1	3905.83	4064.71		2650.23	3116.95	2800.13
69.5006	3721.89	3914.86	4069.76		2657.37	3121.15	2808.47
69.584	3731.95	3912.81	4073.45		2655.13	3133.72	2820.35
69.6673	3736.75	3922.61	4080.54		2659.06	3141.55	2821.24
69.7506	3742.38	3925.63	4092.56		2661.05	3150.11	2831.31
69.834	3745.9	3931.78	4096.75		2666.59	3169.43	2830.16
69.9173	3740.69	3937.66	4111.22		2674.67	3175	2839.59
70.0006	3743.64	3945.03	4109.03		2686	3183.78	2852.79
70.084	3748.4	3948.04	4121.83		2695.92	3181.9	2853.67
70.1673	3766.72	3953.45	4135.75		2696.77	3186.9	2866.11
70.2506	3763.55	3952.34	4135.16		2702.44	3193.69	2868.53
70.334	3771.6	3955.15	4139.21		2705.83	3198.62	2886.09
70.4173	3774.36	3961.24	4139.21		2708.14	3199.83	2893.07
70.5006	3786.25	3958.91	4136.57		2710.56	3200.47	2895.86
70.5839	3792.94	3965.54	4145.67		2718.01	3200.33	2901.64
70.6673	3793.3	3971.14	4148.4		2719.73	3213.56	2908.1
70.7506	3803.09	3975.84	4149.21		2726.31	3222.09	2914.35
70.8339	3809.46	3979.92	4151.11		2733.32	3226.28	2915.59
70.9173	3811.31	3990.69	4154.04		2735.88	3233.38	2921.09
71.0006	3823.97	3998.73	4157.24		2743.53	3238.03	2925.12
71.0839	3827.69	4003.7	4160.83		2744.29	3249.07	2934.65
71.1673	3835.86	4010.85	4164.74		2746.19	3253.72	2935.3
71.2506	3839.02	4007.25	4163.04		2751.75	3251.4	2940.45
71.3339	3840.34	4011.97	4165.62		2758.6	3253.78	2946.6
71.4173	3855.48	4009.84	4167.52		2757.43	3258.95	2950.08
71.5006	3859.38	4012.14	4174.4		2751.29	3261.25	2956.24
71.5839	3857.57	4012.45	4177.38		2755.6	3257.95	2955.79
71.6673	3861.22	4006.09	4180.77		2767.85	3261.75	2957.14
71.7506	3867.73	4011.9	4180.26		2777.73	3277.54	2965.89
71.8339	3866.72	4016.17	4182.63		2789.24	3285.38	2977.64
71.9173	3869.83	4028.04	4186.68		2797.1	3285.23	2985.14
72.0006	3873.46	4031.32	4196.92		2801.7	3292.49	2995.57
72.0839	3878.92	4032.11	4191.11		2807.14	3301.78	3000.82
72.1673	3888.01	4036.59	4195.86		2821.06	3302.66	2999.66
72.2506	3898.89	4047.2	4193.31		2826.04	3305.12	3008.39
72.3339	3908.21	4058.79	4195.62		2830.47	3306.19	3031.21
72.4173	3913.38	4059.07	4201.69		2836.03	3313.16	3041.14
72.5006	3922.13	4052.44	4204.43		2849.38	3324.36	3044.36
72.5839	3926.72	4061.68	4214.69		2858.62	3332.71	3058.48
72.6673	3936.77	4066.02	4214.86		2860.59	3339.45	3068.14
72.7506	3937.03	4070.66	4213.3		2871.52	3352.57	3072.83
72.8339	3942.38	4065.95	4220.19		2874.57	3359.55	3086.68
72.9173	3944.2	4069.75	4217.08		2886.39	3371.06	3083.11
73.0006	3952.66	4068.2	4220.02		2892.73	3381.97	3092.15
73.0839	3950.56	4069.78	4216.87		2895.9	3383.57	3089.21
73.1673	3951.58	4072.73	4214.21		2895.98	3393.53	3095.59
73.2506	3951.33	4075.53	4217.55		2902.18	3410.92	3099.6
73.3339	3945.97	4075.4	4220.94		2905.53	3418.73	3103.76
73.4173	3954.43	4081.57	4215.51		2907.99	3419.86	3111.21
73.5006	3954.19	4086.53	4219.9		2915.07	3428.66	3109.03
73.5839	3965.95	4087.33	4219.13		2917.18	3435.17	3108.67
73.6673	3961.09	4092.52	4213.7		2920.65	3435.97	3114.6
73.7506	3966.53	4092.17	4214.57		2920.65	3447.89	3115.14
73.8339	3967.75	4092.08	4213.44		2929.48	3449.91	3118.22
73.9173	3967.99	4090.39	4211.94		2934.65	3447.34	3126.89
74.0006	3971.79	4085.93	4205.81		2942.45	3456.99	3127.91
74.0839	3976.9	4087.03	4214.09		2948.72	3459.73	3130.76
74.1673	3971.98	4085.48	4217.43		2951.14	3463.53	3134.31
74.2506	3983.5	4088.4	4222.52		2954.37	3469.77	3141.7
74.3339	3978.11	4090.23	4229.8		2962.7	3477.86	3162.26
74.4173	3975.45	4096.53	4238.78		2970.49	3484.87	3163.57
74.5006	3981.67	4087.51	4231.24		2971.35	3486.81	3170.98
74.5839	3977	4091.66	4231.31		2975.16	3482.15	3180.41
74.6673	3980.5	4088.14	4234.83		2986.93	3492.63	3177.25
74.7506	3985.59	4079.8	4236.7		2984.62	3497.87	3180.9
74.8339	3999.64	4079.57	4240.7		2991.19	3502.23	3188.96
74.9173	4005.37	4078.62	4245.03		2996.97	3511.76	3199.31
75.0006	4006.4	4074.74	4241.4		3001.99	3516.72	3202.1
75.0839	4000.25	4061.06	4248.79		3009.1	3528.24	3206.81
75.1673	4006.75	4060.83	4252.16		3015.31	3541.07	3213.94
75.2506	4009.01	4065.49	4250.99		3022.19	3550.36	3212.9
75.3339	3995.66	4067.41	4256.34		3030.22	3549.41	3209
75.4173	3996.35	4068.82	4254.02		3023.5	3554.47	3203.39
75.5006	4006.07	4070.09	4248.85		3027.78	3558.69	3209.71
75.5839	4009.32	4072.37	4247.56		3034.22	3561.02	3213.86
75.6673	3997.84	4071.96	4247.19		3035.82	3568.02	3217.88
75.7506	3996.26	4074.9	4250.15		3044.07	3573.27	3229.09
75.8339	3983.88	4076.31	4247.53		3047.27	3569.17	3225.37
75.9173	3989.57	4081.3	4245.5		3046.93	3568.23	3228.98
76.0006	3970.57	4073.14	4244.83		3053.9	3574.85	3229.6
76.0839	3974.35	4072.98	4241.68		3064.6	3581.22	3233.26
76.1673	3976.58	4071.06	4240.76		3069.81	3589.51	3237.81
76.2506	3987.96	4079.8	4232.73		3074.51	3593.02	3239.57
76.3339	3996.94	4075.44	4230.81		3079.24	3599.18	3239.38
76.4173	3994	4073.45	4239.95		3076.84	3603.86	3243.85
76.5006	3993.8	4068.9	4236.1		3086.97	3616.79	3255.8
76.5839	3994.18	4062.42	4238.16		3089.73	3620.47	3263.12
76.6673	4001.63	4062.66	4241.37		3095.07	3628.93	3268.95
76.7506	4002.11	4053.26	4236.34		3095.92	3638.31	3265.43
76.8339	4008.26	4058.96	4228.77		3102.88	3643.44	3279.67
76.9173	4011.35	4052.96	4231.44		3113.35	3652.91	3281.64
77.0006	4006.58	4047.03	4234.06		3118.05	3662.39	3274.55
77.0839	4003.26	4044.9	4233.89		3121.1	3656.49	3274.01
77.1673	4000.82	4049.69	4230.6		3110.74	3670.91	3271.03
77.2506	4004.78	4044.09	4223.46		3117.7	3667.19	3272.9
77.3339	4002.7	4049.69	4225.03		3119.34	3671.39	3280.41
77.4173	4002.32	4056.21	4221.44		3118.77	3680.62	3276.12
77.5006	4005.37	4050.85	4215.57		3129.96	3681.46	3275.16
77.5839	4007.41	4047.81	4214.58		3128.91	3682.75	3278.4
77.6673	3997.56	4049.82	4209.03		3124.67	3688.42	3267.68
77.7506	3998.07	4056.21	4211.53		3122.01	3683.59	3260.18
77.8339	3994.97	4049.4	4217.76		3111.12	3683.43	3252.34
77.9173	3990.22	4048.45	4217.33		3103.52	3685.32	3246.47
78.0006	3995.6	4054.84	4214.28		3111.79	3690.09	3243.76
78.0839	4000.19	4051.02	4220.49		3120.49	3698.03	3241.96
78.1673	3996.55	4053.4	4218.63		3123.59	3693.2	3242.93
78.2506	4002.89	4060.21	4221.55		3127.42	3697.12	3243.09
78.3339	3996	4060.21	4222.18		3141.67	3695.83	3237.65
78.4173	3999.37	4059.92	4220.94		3147.59	3702.49	3235.84
78.5006	4007	4057.07	4222.62		3152.73	3701.21	3243.12
78.5839	4007.69	4053.85	4216.73		3157.51	3705.44	3250.7
78.6673	4010.64	4056.98	4214.49		3169.49	3709.53	3249.59
78.7506	4012.43	4052.85	4220.49		3177.8	3720.34	3251.21
78.8339	4012.2	4044.31	4221.05		3173.03	3723.61	3257.6
78.9173	4011.37	4035.19	4216.24		3186.03	3724.21	3254.18
79.0006	4006.72	4029.71	4211.35		3194.96	3730.33	3258.34
79.0839	4015.91	4031.43	4209.39		3192.98	3737.13	3260.17
79.1673	4007.02	4033.77	4206.62		3195.76	3739.15	3254
79.2506	3999.71	4033.81	4199.47		3195.38	3744.11	3261.59
79.3339	4003.35	4032.83	4192.95		3200.41	3739.78	3270.23
79.4173	4003.39	4022.8	4188.96		3194.02	3740.14	3261.15
79.5006	4002.92	4015.49	4188.45		3186.91	3746.56	3262.3
79.5839	4003.2	4018.86	4179.51		3190.19	3747.38	3258.16
79.6673	3999.12	4008.65	4180.11		3192.23	3744.75	3255.7
79.7506	3995.31	4006.42	4173.71		3200.69	3754.03	3257.92
79.8339	3999.41	4014.84	4161.54		3205.35	3745.99	3251.42
79.9173	3997.92	4017.98	4167.28		3203.6	3743.89	3259.4
80.0006	3998.9	4020.59	4161.23		3197.21	3738.77	3272.93
80.0839	3993.04	4022.38	4171.49		3210.49	3733.49	3274.62
80.1673	3987.66	4026.03	4176.01		3205.19	3741.69	3282.98
80.2506	3992.04	4032.39	4185.15		3207.26	3746.76	3277.82
80.3339	3995.14	4044.3	4185.56		3213.6	3752.54	3288.5
80.4173	3988.19	4043.55	4189.38		3213.48	3753.8	3278.27
80.5006	3986.36	4043.86	4182.13		3215.23	3761.31	3277.06
80.5839	3984.32	4047.16	4185.36		3227.68	3755.93	3282.14
80.6673	3980.55	4045.41	4189.97		3231.91	3761.28	3282.08
80.7506	3985.13	4051.12	4191.28		3236.18	3773.91	3283.28
80.8339	3992.85	4054.61	4179.93		3239.1	3768.02	3281.6
80.9173	3999.02	4062.73	4184.35		3238.79	3769.97	3285.61
81.0006	3989.59	4057.47	4188.36		3245.9	3775.13	3280.95
81.0839	3992.45	4053.63	4184.75		3251.42	3770.08	3274.1
81.1672	3996.07	4053.38	4185.75		3248.76	3777.66	3274.68
81.2506	3996.64	4053.94	4183.23		3249.66	3779.54	3277.42
81.3339	3996.64	4049.74	4180.88		3250.05	3770.59	3279.05
81.4173	3993.33	4046.48	4187.25		3258.08	3780.72	3276.49
81.5006	3991.26	4044.79	4180		3260.01	3776.49	3274.34
81.5839	3985.89	4031.05	4177.39		3263.21	3780.53	3270.22
81.6673	3980.99	4032.33	4180.52		3265.18	3769.14	3267.25
81.7506	3980.24	4034.08	4176.39		3264.14	3761.98	3263.18
81.8339	3982.83	4030.69	4173.05		3264.67	3761.98	3263.39
81.9172	3974.09	4027.13	4184.73		3266.97	3763.08	3265.29
82.0006	3964.02	4025.8	4182.4		3272.26	3762.79	3257.44
82.0839	3966.12	4017.33	4177.33		3269.63	3755.45	3238.36
82.1673	3961.51	4015.39	4174.36		3262.78	3747.02	3234.11
82.2506	3960.49	4012.1	4168.89		3267.4	3748.09	3236.06
82.3339	3958.16	4019.79	4160.32		3265.51	3757.16	3237.82
82.4173	3949.86	4019.04	4168.12		3257.71	3748.12	3237.68
82.5006	3964.89	4027.28	4162.22		3259.22	3755.5	3234.45
82.5839	3963.62	4028.26	4160.34		3255.66	3760.62	3230.72
82.6673	3963.36	4020.59	4150.77		3247.75	3763.35	3227.77
82.7506	3963.6	4021.95	4160.96		3245.96	3762.38	3246.47
82.8339	3956.88	4029.14	4159.03		3253.02	3758.14	3254.61
82.9173	3960.01	4028.38	4164.58		3253.02	3761.32	3248.45
83.0006	3954.05	4031.72	4180.1		3251.85	3763.92	3257.26
83.0839	3952.49	4038.33	4176.8		3253.24	3759.07	3261.59
83.1673	3945.47	4041.14	4184.82		3253.83	3759.74	3253.89
83.2506	3933.77	4044.73	4180.01		3261.25	3757.03	3251.22
83.3339	3949.37	4047.56	4185.5		3256.11	3756.1	3260.55
83.4173	3956.92	4052.52	4187.91		3260.62	3760.23	3258.56
83.5006	3953.53	4045.64	4185.68		3259.5	3754.2	3266.99
83.5839	3954.06	4039.88	4183.66		3271.24	3747.17	3254.16
83.6673	3947.05	4032.9	4177.67		3267.5	3754.43	3254.49
83.7506	3947.06	4021.96	4186.39		3270.53	3753.54	3249.84
83.8339	3947.84	4023.86	4187.62		3265.13	3743.53	3245.91
83.9173	3952.78	4022.12	4197.33		3267.6	3743.16	3251.64
84.0006	3952.26	4016.71	4193.97		3266.62	3751.35	3243.75
84.0839	3930.13	4012.87	4187.23		3265.9	3747.95	3244.96
84.1673	3922.58	4007.22	4173.88		3266.09	3744.7	3237.41
84.2506	3926.74	3997.96	4173.72		3258.39	3737.66	3236.87
84.3339	3930.14	3993.83	4165.9		3251.7	3741.9	3232.27
84.4173	3932.47	3990.22	4160.58		3238.64	3734.79	3231.78
84.5006	3927.5	3980.1	4156.53		3235.28	3725.91	3231.96
84.5839	3926.96	3973.89	4147.34		3241.99	3728.28	3227.31
84.6673	3922.73	3966.59	4148.63		3244.24	3723.71	3237.38
84.7506	3916.96	3970.25	4149.5		3249.49	3724.39	3237.63
84.8339	3908.51	3968.94	4144.15		3251.87	3717.12	3238.62
84.9173	3906.11	3969.46	4135.6		3245.81	3716.35	3238.38
85.0006	3915.02	3969.46	4135.02		3246.89	3718.41	3246.84
85.0839	3907.13	3964.77	4146.77		3254.99	3718.09	3245.12
85.1673	3898.18	3967.89	4145.41		3249.49	3705.1	3238.31
85.2506	3900.01	3969.18	4147.76		3249.08	3696.13	3232.92
85.3339	3900.26	3975.19	4144.68		3250.92	3693.93	3232.65
85.4173	3906.31	3979.07	4153.51		3243.82	3690.13	3232.87
85.5006	3917.59	3969.73	4146.5		3242.38	3695.35	3220.82
85.5839	3924.19	3971.81	4146.79		3234.65	3699.69	3218.84
85.6673	3927.32	3971.83	4149.6		3230.14	3701.72	3207.4
85.7506	3929.69	3979.13	4146.05		3230.19	3690.14	3207.39
85.8339	3937.82	3973.65	4141.96		3225.88	3680.43	3200.55
85.9173	3942.01	3969.76	4138.13		3224.81	3677.91	3194.61
86.0006	3938.33	3966.1	4137.94		3217.52	3678.94	3187.86
86.0839	3929.42	3963.21	4139.14		3212.93	3681.37	3189.45
86.1673	3917.31	3958.77	4135.65		3211.35	3683.42	3181.89
86.2506	3912.11	3952.23	4131.38		3209.12	3677.34	3177.72
86.3339	3904.45	3954.58	4136.55		3211.05	3676.72	3180.83
86.4173	3915.16	3947.8	4136.6		3214.68	3675.6	3176.09
86.5006	3911.73	3954.6	4137.34		3226.51	3672.23	3175.66
86.5839	3910.69	3960.08	4140.26		3226.15	3671.93	3166.44
86.6673	3905.9	3960.07	4129.44		3230.25	3671.96	3165.87
86.7506	3896.39	3961.12	4139.4		3234.25	3674.58	3162.23
86.8339	3886.54	3960.84	4144.27		3245.64	3679.46	3159.56
86.9173	3886.76	3962.4	4146.23		3239.78	3667.09	3152.17
87.0006	3881.98	3960.3	4142.89		3242.99	3667.13	3134.82
87.0839	3884.91	3958.98	4147.31		3243.61	3673.37	3118.14
87.1673	3876.17	3959.22	4151.41		3250.22	3680.74	3131.1
87.2506	3880.63	3950.29	4164.32		3246.31	3684.25	3114.23
87.3339	3887.81	3953.17	4163.23		3238.92	3682.79	3114.68
87.4173	3893.6	3957.34	4152.9		3232.9	3677.73	3115.52
87.5006	3894.4	3961.01	4154.9		3239.14	3663.5	3116.56
87.5839	3892.88	3949.18	4148.33		3236.36	3664.34	3116.08
87.6673	3885.49	3946.02	4154.54		3234.51	3672.6	3112.86
87.7506	3887.81	3944.72	4147.62		3232.66	3665.36	3115.05
87.8339	3880.88	3944.46	4148.19		3230.18	3657.24	3124.03
87.9173	3879.03	3945.22	4148.82		3220.46	3655.85	3123.27
88.0006	3879.53	3952.02	4143.8		3222.09	3654.35	3121.48
88.0839	3876.08	3948.62	4147.89		3214.08	3645.09	3113.53
88.1673	3876.61	3944.94	4152.02		3204.87	3641.81	3112.65
88.2506	3871.27	3941.01	4143.15		3209.24	3636.18	3107.72
88.3339	3870.74	3950.97	4136.51		3200.51	3629.26	3097.8
88.4173	3858.51	3955.74	4137.6		3205.08	3628.41	3097.26
88.5006	3873.03	3960.99	4132.61		3204.33	3623.2	3095.73
88.5839	3871.15	3969.11	4140.46		3211.18	3617.33	3083.28
88.6673	3884.1	3971.99	4142.44		3207.88	3619.06	3073.08
88.7506	3880.11	3965.93	4143.19		3208.09	3612.34	3062.33
88.8339	3874.24	3971.17	4133.74		3215.16	3607.95	3065.98
88.9173	3876.04	3971.68	4146.82		3210.01	3596.64	3064.98
89.0006	3869.42	3978	4140.18		3205.59	3589.91	3036.85
89.0839	3868.3	3981.39	4145.69		3208.37	3604.01	3044.21
89.1673	3863.68	3972.44	4147.42		3207.66	3608.17	3034.26
89.2506	3862.55	3963.98	4149.07		3213.66	3611.28	3030.98
89.3339	3864.61	3951.34	4145.53		3220.9	3608.39	3031.8
89.4173	3870.97	3950.78	4143.51		3214.19	3605.51	3038.23
89.5006	3868.3	3936.7	4137.98		3201.21	3606.04	3024.5
89.5839	3864.76	3930.91	4129.49		3195.17	3608.6	3037.01
89.6673	3854.8	3933.69	4123.49		3196.74	3606.79	3037.9
89.7506	3848.32	3928.13	4125.57		3182.9	3613.3	3035.31
89.8339	3841.91	3925.78	4122.3		3189.16	3611.16	3031.77
89.9173	3835.74	3929.76	4111.49		3184.69	3597.59	3041.33
90.0006	3838.42	3931.88	4110.59		3180.01	3596.96	3028.99
90.0839	3835.53	3931.11	4109.83		3168.91	3594.3	3025.94
90.1673	3825.87	3942.71	4094.93		3177.32	3587.02	3022.25
90.2506	3824.09	3954.9	4097.85		3174.6	3580.59	3005.06
90.3339	3817.27	3947.78	4107.92		3170.67	3577.61	3011.76
90.4173	3817.41	3942.74	4108.77		3168.5	3572.26	3014.25
90.5006	3814.14	3951.97	4112.75		3167.24	3574.51	3008.86
90.5839	3817.74	3943.47	4116.38		3151.12	3573.13	2995.64
90.6673	3828.36	3946.4	4112.05		3147.67	3566.3	2992.9
90.7506	3828.88	3955.08	4118.8		3143.16	3568.22	2988.37
90.834	3837.97	3960.85	4109.79		3145.01	3558.07	2983.03
90.9173	3834.07	3951.79	4098.22		3146.7	3556.66	2989.48
91.0006	3834.02	3950.73	4108.29		3138.04	3551.4	2990.91
91.0839	3819.96	3944.55	4103.41		3136.17	3544.66	2987.3
91.1673	3819.09	3933.12	4107.71		3133.17	3546.93	2973.86
91.2506	3813.63	3926.91	4106.32		3142.25	3538.43	2969.87
91.334	3809.57	3919.97	4106.65		3149.22	3536.46	2972.74
91.4173	3814.04	3913.01	4099.91		3154.44	3525.35	2982.24
91.5006	3810.71	3915.1	4097.41		3157.25	3523.73	2969.39
91.584	3809.58	3912.05	4095.69		3156.65	3510.69	2974.99
91.6673	3801.28	3916.85	4107.37		3157.1	3508.01	2977.47
91.7506	3805.89	3921.61	4096.33		3153.62	3510.35	2969.11
91.834	3800.93	3920.49	4099.47		3148.44	3510.56	2965.41
91.9173	3801.52	3913.53	4098.24		3135.04	3498.66	2954.96
92.0006	3803.7	3910.54	4095.68		3133.19	3496.68	2963.27
92.084	3798.7	3908.97	4098.27		3127.57	3498.54	2950.03
92.1673	3802.7	3899.3	4093.86		3123.81	3493.26	2940.35
92.2506	3805.75	3899.97	4096.81		3130.65	3484.45	2940.64
92.334	3799.94	3905	4101.21		3127.95	3496.97	2931.77
92.4173	3806.76	3911.3	4097.07		3123.12	3498.61	2923.3
92.5006	3806.41	3900.19	4094.5		3125.17	3498.61	2921.36
92.584	3809.23	3907.08	4095.03		3119.86	3494.55	2922.81
92.6673	3808.71	3904.68	4090.38		3120.69	3488.28	2906.89
92.7506	3805.16	3908.63	4080.51		3125.02	3484.81	2911.8
92.834	3801.27	3896.61	4077.66		3113.11	3477.9	2920.63
92.9173	3800.63	3904.78	4072.73		3105.78	3477.11	2927.46
93.0006	3794.36	3901.82	4072.48		3106.76	3486.49	2930.03
93.084	3798.61	3899.58	4068.05		3104.61	3472.56	2913.08
93.1673	3784.5	3894.46	4073.78		3109.68	3477.72	2912.07
93.2506	3780.33	3896.82	4076.67		3112.42	3472.97	2913.02
93.3339	3777.32	3890.97	4064.68		3097.27	3473.9	2901.69
93.4173	3779.21	3893.98	4064.96		3097.49	3472.42	2905.03
93.5006	3775.36	3891.97	4063.91		3095.35	3461.23	2917.32
93.5839	3774.09	3882.23	4060.01		3094.33	3455.61	2910.91
93.6673	3768.94	3890.83	4059.74		3079.87	3453.94	2903.73
93.7506	3771.66	3883.13	4056.61		3077.03	3443.41	2913.12
93.8339	3766.59	3878.48	4062.38		3080.04	3436.24	2904.26
93.9173	3770.92	3872.28	4059.77		3085.2	3432.07	2914.58
94.0006	3768.11	3863.03	4057.94		3064.54	3427.66	2911.82
94.0839	3767.74	3871.65	4048.75		3072.95	3411.53	2913.7
94.1673	3763.34	3870.59	4041.66		3054.28	3389.32	2905.21
94.2506	3765.69	3863.51	4032.18		3049.09	3395.91	2907.23
94.3339	3767.53	3859.47	4032.44		3045.14	3395.32	2905.83
94.4173	3767.3	3847.68	4036.39		3041.82	3391.29	2894.84
94.5006	3767.9	3834.44	4038.23		3037.15	3386.37	2895.6
94.5839	3767.07	3816.11	4033.49		3035.03	3381.43	2881.43
94.6673	3763.65	3827.85	4031.37		3025.97	3379.62	2871.42
94.7506	3763.11	3834.33	4023.2		3025.54	3385.71	2862.62
94.8339	3760.83	3822.95	4026.37		3028.85	3379.55	2874.62
94.9173	3750.19	3828.67	4017.39		3013.51	3376.33	2864.19
95.0006	3741.75	3833.38	4010.29		3019.49	3381.82	2861.11
95.0839	3734.28	3821.22	4006.07		3002.75	3380.34	2861.66
95.1673	3729.69	3817.86	4007.6		3002.67	3368.01	2863.7
95.2506	3708.76	3822.63	3998.34		2990.25	3372.87	2862.93
95.3339	3712.57	3819.5	3994.9		2992.72	3360.56	2864.57
95.4173	3710.67	3816.4	3992.48		2985.04	3360.23	2882.38
95.5006	3700.82	3816.35	3988.95		2983.26	3346.06	2886.34
95.5839	3698.23	3809.77	3991.28		2980.52	3354.57	2873.11
95.6673	3684.42	3796.58	3979.01		2988.03	3348.28	2873.61
95.7506	3685	3798.93	3967.25		2967.55	3350.91	2866.7
95.8339	3681.36	3791.36	3966.98		2975.15	3335.51	2865.68
95.9173	3692.87	3795.78	3959.47		2981.51	3343.55	2866.88
96.0006	3688.01	3789.99	3952.02		2969.78	3346.24	2876.06

## Sheet: 1SB
LEC	LEC*
18.9039	14.2585
14.2492	28.2917

## Sheet: 2B
Freq_Sample 1%	Freq_Sample 2 %
20.1748	79.8252
6.48247	93.5175
71.0106	28.9894
76.2309	23.7691
85.3462	14.6538
94.8052	5.19481
94.898	5.10204
9.80392	90.1961
100	0

## Sheet: 2SC
	LEC			LEC*
EDN1	1	1		3.40267	2.43032
ENG	1	1		3.14394	3.46394
CCL2	1	1		9.12611	8.62611
IL32	1	1		3.01746	3.41746

## Sheet: 3A
LEC CM	WM852 CM	LEC + WM852 CM
1.08548	0.907951	0.472624
1.09268	0.479862	0.365177

## Sheet: 3B
WM852	WM852*	WM165	WM165*	WM793	WM793*
1.47997	8.48883	1.24212	5.57693	0.855917	1.23019
0.59415	5.65254	0.693902	4.91141	0.2665	0.268975
0.925882	3.78134	1.06398	5.30053	1.87758	2.7553

[truncated: 30 more sheets: 3C, 3D, 3E, 3F, 3SA, 3SB, 3SC, 3SD, 3SE, 3-2SB, 3-2SC, 3-3SD, 3-2SE, 4B, 4C, 4D, 4SA, 4SB, 4SC, 5A …]
